# Supplementary material for: Matrix metalloproteinases are hallmark early biomarkers and therapeutic targets in FSHD
Source: JCI Insight. 2025 Sep 18;10(21):e195104. doi: 10.1172/jci.insight.195104 (PMC12643495; doi:10.1172/jci.insight.195104)
Supplement: Supporting data values [file jciinsight-10-195104-s019.xlsx]

## Sheet: Banerji STIRpos
Figure 1A-D and H, Supplemental Figure 2
gene_name	log2FoldChange	padj
SFRP1	4.11733	1.15e-10
GALNT17	4.12452	2.21e-10
SCD	5.03392	6.48e-10
EPB41L3	2.52799	1.23e-09
GPC3	4.08118	2.36e-09
HPGDS	2.988	2.5e-09
COL21A1	2.71951	2.93e-09
SMOC2	1.24128	4.23e-09
SLC29A4	2.90118	5.4e-09
ADIPOQ	6.06867	5.48e-09
CPXM2	3.28705	6.19e-09
THRSP	3.46537	6.6e-09
LYVE1	3.04907	9.1e-09
B4GALNT3	3.06973	9.96e-09
PDGFRA	1.68879	1.07e-08
NAP1L2	2.01698	1.26e-08
ABCA8	1.39959	1.58e-08
PCDH18	2.55021	1.7e-08
CIDEC	5.55717	2.25e-08
FBLN1	2.58426	2.32e-08
CP	4.73635	2.51e-08
DACT1	2.31371	2.64e-08
FBLN5	1.66916	2.74e-08
CDO1	2.39603	2.88e-08
FGF7	3.28714	3.35e-08
MFAP5	2.36281	3.48e-08
CHRDL1	2.58322	3.59e-08
FREM1	1.72119	4.05e-08
MGST1	3.33309	5.25e-08
SH3BP4	1.45056	5.36e-08
PTPRF	2.94029	5.52e-08
RELN	2.87096	5.87e-08
F13A1	3.48446	5.89e-08
ANG	2.16767	5.89e-08
MRC1	2.86122	6.15e-08
MPZL2	2.71019	6.21e-08
VIT	1.68765	6.56e-08
CCDC170	2.94025	6.73e-08
FOLR2	3.04047	6.79e-08
LINC01140	1.79148	7.02e-08
ABCA9	1.10831	7.54e-08
EFEMP1	3.07713	7.92e-08
UST	1.75255	8.73e-08
LAMA2	1.16308	1.02e-07
CILP	1.76162	1.19e-07
ADGRG6	2.0135	1.22e-07
CLMP	2.23017	1.22e-07
SVEP1	2.02825	1.31e-07
PAK3	2.32272	1.32e-07
MS4A2	2.64631	1.36e-07
NEGR1	1.96255	1.39e-07
RAB3IL1	1.64494	1.39e-07
ADRA2A	3.31033	1.45e-07
MFAP4	2.16186	1.47e-07
ARHGEF28	1.96144	1.47e-07
ABCA10	1.07675	1.51e-07
PDGFD	2.57804	1.58e-07
BOC	1.46952	1.62e-07
MS4A4A	3.0175	1.81e-07
LRRN4CL	1.57757	1.83e-07
MGP	2.71983	1.85e-07
VENTX	2.30763	2.02e-07
LOXL4	1.84548	2.15e-07
CTSG	3.13486	2.16e-07
L1CAM	2.71838	2.53e-07
DCN	1.8827	2.57e-07
HPGD	1.9878	2.76e-07
DPT	2.09099	2.78e-07
IL17RD	1.63746	3.05e-07
COL8A2	3.003	3.11e-07
VSIG4	2.55254	3.19e-07
F10	1.97929	3.23e-07
LRP1	1.64998	3.32e-07
GSC	2.18584	3.4e-07
CYBRD1	1.88027	3.59e-07
CARMIL1	2.4569	3.59e-07
LOX	2.809	3.78e-07
COL12A1	1.87723	3.78e-07
CPA3	2.98408	3.81e-07
SLPI	3.2553	3.84e-07
SLC25A48	1.92701	3.94e-07
GPR34	2.79432	4.01e-07
TMEM119	3.15509	3.98e-07
C12orf75	2.99354	4.11e-07
SRPX2	1.88733	4.19e-07
EPHA3	2.28346	4.21e-07
AOC2	1.32812	4.23e-07
CD209	3.26609	4.25e-07
TMEM54	1.92967	4.25e-07
EPS8L2	3.01674	4.3e-07
ZNF727	1.3373	4.41e-07
CLU	2.54369	4.46e-07
IGFBP6	1.92306	4.47e-07
BLNK	2.68873	4.81e-07
PERP	2.42668	4.73e-07
NNAT	3.133	5.08e-07
PURPL	1.95059	5.32e-07
AKAP12	1.61418	5.1e-07
CD163L1	2.32164	5.17e-07
SCRN1	2.01141	5.29e-07
AHNAK2	2.88268	5.49e-07
SCARA5	1.85767	5.5e-07
PTGS1	1.72059	5.57e-07
ARHGAP20	2.72042	5.82e-07
FBLN2	1.33714	6.4e-07
SYNE3	1.71456	6.4e-07
HRH1	2.51326	6.45e-07
CLDN11	2.22264	6.62e-07
C3	2.34533	6.64e-07
C1QA	2.86559	6.83e-07
A4GALT	1.3944	7e-07
LEPR	2.2165	7.06e-07
SULF1	2.32693	7.13e-07
COL16A1	1.80037	7.22e-07
TSPAN11	3.05862	7.37e-07
GYG2	4.82228	8.15e-07
ADM	1.74631	7.61e-07
PTPRD	2.00395	7.66e-07
PLAAT5	3.4837	7.75e-07
ENSG00000232949	1.39948	8.67e-07
MYEF2	1.70794	7.88e-07
CD163	3.04511	8.02e-07
ALDOC	1.50297	8.36e-07
GPX8	2.01362	8.43e-07
NOVA1	1.97033	8.48e-07
LOXL1-AS1	2.02015	8.78e-07
RGL1	1.99281	8.88e-07
LINC00365	-1.58496	4.25e-14
PDGFRL	1.44498	9.16e-07
ADAMTS5	1.65542	9.18e-07
LIF	2.45658	9.47e-07
PLPPR4	2.40072	9.66e-07
PITPNM3	1.47698	9.78e-07
ABI3BP	2.10486	9.87e-07
KIAA1614	1.52518	1e-06
MMP2	1.83482	1.04e-06
NTRK2	2.69463	1.04e-06
ADH1C	1.86846	1.05e-06
SDC2	1.80866	1.06e-06
TMEM98	1.84228	1.06e-06
GSN	1.49768	1.08e-06
LPAR1	2.06901	1.08e-06
CRIM1	1.27681	1.09e-06
NT5E	2.3762	1.11e-06
LUM	2.60122	1.16e-06
MDFI	3.13406	1.2e-06
CSF1R	2.45518	1.18e-06
GRIA3	2.14283	1.18e-06
CD14	2.65123	1.19e-06
PROCR	1.74133	1.2e-06
FSTL1	2.14564	1.23e-06
LTBP4	1.21101	1.24e-06
SLC19A3	4.14208	1.35e-06
GAS7	1.43725	1.29e-06
PCDHGA12	1.72134	1.29e-06
HDC	2.20226	1.31e-06
ZNF503	1.67879	1.32e-06
NTM	2.30327	1.38e-06
RHEX	2.27718	1.45e-06
RBP4	4.50818	1.5e-06
SLC66A1L	1.25702	1.45e-06
CYP26B1	2.58733	1.45e-06
PCOLCE	1.90188	1.46e-06
CADM3-AS1	2.30719	1.46e-06
C1QB	3.21639	1.55e-06
TPPP3	2.39263	1.59e-06
ADAMTS2	2.46721	1.61e-06
DNM1	1.9544	1.61e-06
NLGN1	2.18165	1.61e-06
LTBP2	1.59696	1.61e-06
PID1	1.27146	1.62e-06
OTULINL	2.32842	1.62e-06
PCOLCE2	2.70614	1.66e-06
OLFML1	1.68775	1.66e-06
SCARA3	2.61884	1.67e-06
SESN3	1.69821	1.69e-06
CABLES1	1.71213	1.72e-06
LGALS12	3.93103	1.8e-06
OLFML3	1.69488	1.8e-06
OAF	1.52357	1.9e-06
SNTB2	1.00064	1.91e-06
SRPX	2.281	1.92e-06
PI16	2.01085	1.95e-06
MAN1A1	1.77755	1.96e-06
C1QC	3.06104	1.98e-06
MMRN1	3.76565	2.15e-06
CEP126	1.78465	2.05e-06
C1S	2.05411	2.07e-06
PODN	1.6832	2.12e-06
RECK	1.2215	2.12e-06
RTN3	1.1016	2.19e-06
DDR2	1.46941	2.2e-06
HAND2-AS1	2.80877	2.42e-06
PLXNB3	2.62798	2.25e-06
HFE	1.08852	2.27e-06
ACP5	3.19168	2.29e-06
TMEM176B	2.48656	2.3e-06
MRC2	1.30086	2.39e-06
IGSF1	3.11408	2.4e-06
TBC1D16	1.41117	2.41e-06
PLIN1	3.50808	2.44e-06
PTPN13	1.75015	2.46e-06
PRELP	2.10192	2.47e-06
SIGLEC1	2.17785	2.57e-06
SLIT3	2.1212	2.63e-06
FBN1	1.88629	2.74e-06
COL25A1	2.4507	2.84e-06
NCAM1	2.03867	2.78e-06
SLC37A2	2.42537	2.79e-06
CADM3	2.50705	2.81e-06
ERFE	1.48377	2.82e-06
DSP	2.78617	2.93e-06
DTX1	2.1709	2.9e-06
STAB1	1.68046	2.97e-06
CDH11	2.4457	3.08e-06
MYOC	1.71117	3.13e-06
PLAT	1.62479	3.15e-06
DUXAP10	2.77662	3.17e-06
ZNF711	1.46388	3.27e-06
PLEKHA7	1.12378	3.28e-06
SGCE	1.44201	3.3e-06
HTRA1	1.89751	3.36e-06
DOCK11	1.8751	3.5e-06
IL33	1.68627	3.58e-06
NMNAT2	2.17105	3.59e-06
FAM20A	1.9628	3.61e-06
ASIC1	1.87618	3.66e-06
PPP1R3G	1.95158	3.67e-06
ATP8B4	2.11823	3.71e-06
WASF1	1.75624	3.72e-06
ID4	2.73016	3.78e-06
PLSCR4	1.57656	3.92e-06
BMPER	1.11424	3.92e-06
EMILIN2	2.26982	3.99e-06
PTGFR	2.90953	4.06e-06
ENSG00000289615	2.26783	4.08e-06
FYB2	-2.24664	4.27e-06
CERS4	1.54438	4.14e-06
PXDNL	1.92838	4.2e-06
LOXL1	1.80087	4.22e-06
DCLK1	2.46414	4.24e-06
PCK1	4.36406	4.56e-06
NUMBL	1.44959	4.26e-06
GLT8D2	1.59953	4.29e-06
ENSG00000276101	1.01954	4.32e-06
FAM180A	2.80264	4.85e-06
PHGDH	2.30476	4.42e-06
CCNG2	1.28614	4.43e-06
CCN3	2.13665	4.47e-06
CRTAC1	2.47111	4.67e-06
PCDHGC3	1.27749	4.57e-06
EVC	1.46551	4.64e-06
CTSK	2.213	4.72e-06
ALDH1A3	1.63283	4.73e-06
TSKU	1.99891	4.87e-06
CRISPLD1	3.13474	5.01e-06
FAT1	1.79464	5.01e-06
POSTN	3.76264	5.02e-06
NGFR	3.00224	5.02e-06
CD33	2.11767	5.06e-06
CD248	1.89058	5.19e-06
EMB	2.49671	5.24e-06
ELN	2.47884	5.28e-06
PLAC9	1.96185	5.38e-06
MS4A6A	2.44317	5.49e-06
TPSB2	2.55357	5.49e-06
HOTAIR	1.9024	5.5e-06
THBS2	2.60216	5.52e-06
MYCN	2.01087	5.55e-06
GLI3	1.60019	5.68e-06
CCDC3	2.42117	5.77e-06
ANXA1	1.95663	5.78e-06
CYP1B1	2.25088	5.84e-06
CCDC80	2.34071	5.84e-06
MPEG1	2.31062	5.89e-06
LINC02202	1.71849	5.99e-06
CD302	1.69994	6.14e-06
IFFO2	1.17643	6.26e-06
ELOVL6	1.53199	6.34e-06
CHRND	1.68121	6.35e-06
TIMP2	1.69883	6.39e-06
GRID1	1.82281	6.68e-06
APOD	1.3387	6.68e-06
CBR3	1.63641	6.76e-06
RPP25	2.1877	6.78e-06
JAZF1	1.50112	6.82e-06
ALPK1	1.37902	6.82e-06
VWA5A	1.78915	6.95e-06
NNMT	3.0931	6.99e-06
CYP7B1	1.93142	7.01e-06
TNFAIP8L3	3.05208	7.25e-06
TRIM38	1.54698	7.1e-06
AFF3	1.692	7.11e-06
MXRA8	1.55737	7.14e-06
IRF5	2.5175	7.18e-06
ARHGAP22	1.43958	7.23e-06
CLEC3B	1.56775	7.25e-06
THBS1	2.93302	7.31e-06
CYP1B1-AS1	1.96131	7.59e-06
PLA2G4A	2.55003	7.63e-06
FST	2.57933	7.63e-06
LMX1B	1.59589	7.87e-06
TRHDE-AS1	2.19933	7.74e-06
GLI1	1.59595	7.92e-06
TPSAB1	2.3626	7.97e-06
EMX2	1.86049	8.07e-06
ADH1B	1.72836	8.09e-06
CXCL14	1.8692	8.24e-06
DYNC2H1	1.49373	8.27e-06
ACKR1	1.86752	8.37e-06
VCAM1	2.5262	8.43e-06
GINS4	1.55873	8.57e-06
RBM47	2.83787	8.63e-06
TF	1.97818	8.66e-06
KRT18	2.21425	8.66e-06
CSRNP3	2.13294	8.71e-06
CHPF	1.20887	8.86e-06
INSYN1	1.4896	8.94e-06
BCAT1	2.02868	8.94e-06
HSD11B1	1.14388	8.94e-06
COL14A1	2.64263	8.97e-06
ALCAM	1.98706	8.99e-06
MEDAG	1.88209	9.01e-06
FGF2	1.34206	9.01e-06
C6	3.24076	9.18e-06
FAM107B	1.94737	9.1e-06
ABCA6	1.231	9.13e-06
LMO3	3.80277	9.95e-06
SCN9A	1.68407	9.31e-06
VIM	2.00436	9.35e-06
CAPN6	1.51839	9.42e-06
DISC1	1.40446	9.55e-06
AOX1	2.03524	9.64e-06
FIBIN	1.90571	9.65e-06
EFNA5	2.90017	9.7e-06
FCER1G	2.57118	9.94e-06
TIAM1	2.27014	1e-05
PAMR1	2.07497	1.02e-05
LINC01133	2.64375	1.06e-05
TFEC	2.90184	1.06e-05
TRAM1L1	2.03157	1.03e-05
FN1	1.62198	1.04e-05
PTGES	2.56453	1.04e-05
LHX6	1.34396	1.06e-05
PRKAR1B-AS1	1.39888	1.06e-05
SLC25A43	1.43651	1.06e-05
PRR5	2.41901	1.08e-05
PCDHGB2	1.50283	1.09e-05
GPC6	2.20558	1.1e-05
GLI2	1.0471	1.1e-05
COL6A1	1.32738	1.12e-05
SMAD9	1.92744	1.12e-05
MYOF	2.13058	1.13e-05
HGF	2.29823	1.15e-05
STAC	1.54956	1.16e-05
S100B	3.80431	1.26e-05
CCND1	1.62244	1.17e-05
ENSG00000285336	1.30808	1.18e-05
SIRPA	1.26339	1.18e-05
SFRP4	2.36742	1.18e-05
RGS11	1.37566	1.19e-05
SHOX2	1.4997	1.2e-05
GALNT16	1.31306	1.2e-05
DOK1	1.73892	1.21e-05
PLTP	2.17942	1.21e-05
BCHE	1.27053	1.21e-05
LINC00310	1.5925	1.22e-05
ECM1	1.40125	1.23e-05
ANXA2P2	1.84385	1.24e-05
L3MBTL4	1.57747	1.24e-05
GALNT12	1.34225	1.25e-05
S100A10	1.79659	1.25e-05
APOBEC3C	1.87854	1.26e-05
MCTP1	1.58015	1.27e-05
COL1A2	2.03548	1.29e-05
SLC2A10	1.30995	1.31e-05
KIT	1.62995	1.31e-05
LPCAT2	1.27543	1.34e-05
SPHK1	1.92972	1.34e-05
BGN	2.34119	1.36e-05
DAB2	1.54959	1.37e-05
NOG	1.39454	1.4e-05
GCNT1	1.63213	1.46e-05
DAP	1.49392	1.47e-05
CDYL2	1.41685	1.49e-05
CYBB	2.05561	1.5e-05
BDKRB2	2.31781	1.54e-05
LVRN	1.93365	1.53e-05
PDE5A	1.31691	1.53e-05
AK4	1.66865	1.53e-05
EDIL3	3.4221	1.54e-05
MMP19	1.95868	1.54e-05
PRSS12	2.71687	1.63e-05
CYP4X1	1.19648	1.57e-05
SPON2	1.20481	1.58e-05
GPNMB	1.6355	1.58e-05
MAMDC2	1.54805	1.58e-05
EMX2OS	1.19179	1.6e-05
SPIN4	1.33506	1.6e-05
MAN2B2	1.39962	1.6e-05
ANTXR2	1.33694	1.61e-05
SCN5A	2.91593	1.65e-05
MMP16	1.79908	1.67e-05
ACER3	1.08777	1.69e-05
ADD3	1.22768	1.69e-05
TMEM100	1.062	1.71e-05
ANXA2	1.68071	1.73e-05
MS4A7	2.47812	1.74e-05
CD4	2.35547	1.78e-05
MMP14	1.79469	1.79e-05
LAMA4	1.21139	1.79e-05
LOXL3	1.40874	1.81e-05
FCGR2B	2.13267	1.81e-05
SLC9A9	1.66181	1.82e-05
CFD	2.02955	1.82e-05
FGF10	1.73515	1.84e-05
CBX4	1.47418	1.85e-05
EEF1A1P5	1.62832	1.86e-05
VWCE	1.07393	1.87e-05
TMED3	2.0021	1.87e-05
SNX7	2.00538	1.91e-05
FNDC1	2.19914	1.93e-05
EBF2	1.16307	2.01e-05
ENSG00000274863	1.57949	2.06e-05
NES	1.46594	2.03e-05
CDKN2B	1.5356	2.05e-05
ENSG00000289353	1.20934	2.06e-05
MR1	1.46966	2.08e-05
ENSG00000246090	1.54077	2.08e-05
XG	2.13116	2.08e-05
SLC1A5	1.73377	2.09e-05
PIK3AP1	2.03746	2.09e-05
NXPH3	1.31739	2.1e-05
SORCS2	1.72572	2.12e-05
PLEKHA6	1.06246	2.13e-05
LINC01315	1.79343	2.43e-05
KLB	3.93725	2.53e-05
COCH	1.65083	2.2e-05
GXYLT2	2.11857	2.22e-05
LINC00377	1.22052	2.23e-05
ZNF790-AS1	1.39045	2.25e-05
TMEM132C	2.03473	2.26e-05
DNAJC6	1.2757	2.29e-05
CHD9NB	1.25103	2.3e-05
CD44	1.92656	2.3e-05
PLXNB2	1.60361	2.32e-05
COL6A3	1.39823	2.32e-05
CLSTN2	1.60825	2.34e-05
PLEKHA4	1.52133	2.35e-05
RPS6KA6	1.90655	2.35e-05
TPX2	1.2287	2.36e-05
TMEM176A	2.44372	2.37e-05
MSR1	2.56828	2.38e-05
NXT2	1.06708	2.38e-05
TIMP1	2.14548	2.4e-05
METTL7A	1.07807	2.41e-05
GPR173	1.51764	2.42e-05
GFRA2	2.01311	2.42e-05
BTK	2.23315	2.44e-05
EEF1A1	1.61126	2.48e-05
PDE3B	2.84174	2.66e-05
BHLHE22	2.23331	2.59e-05
ANTXR1	1.43291	2.53e-05
PKD2	1.28474	2.54e-05
ENSG00000237356	1.77414	2.7e-05
TNFRSF11A	2.0871	2.62e-05
ALOX5AP	1.95917	2.63e-05
GSTM5	1.87416	2.64e-05
CCDC8	1.85131	2.65e-05
TRAM2	1.19933	2.66e-05
PAPLN	1.57206	2.69e-05
TGFBR2	1.21721	2.7e-05
LINC01176	1.49514	2.7e-05
ADGRL3	2.17275	2.71e-05
HHEX	1.54716	2.72e-05
SLC17A7	1.22478	2.73e-05
ABLIM1	1.30483	2.74e-05
PTGIS	1.5853	2.76e-05
PTGFRN	1.52332	2.77e-05
CCN5	2.26944	2.8e-05
SERPING1	1.41276	2.81e-05
SOD3	2.08684	2.83e-05
ACTG1	1.3984	2.84e-05
SLC66A3	1.25302	2.85e-05
MARVELD1	1.58659	2.86e-05
ENC1	1.23082	2.87e-05
SELENOM	1.6641	2.87e-05
FBLN7	1.6025	2.89e-05
ZNF396	1.69052	2.92e-05
ENSG00000291130	1.72117	3.09e-05
GRIA1	2.07103	3.4e-05
PCDHGA11	1.1729	3.05e-05
SUSD1	1.4167	3.07e-05
TCEAL9	1.34997	3.11e-05
C1QTNF7	2.22397	3.11e-05
FAP	1.38579	3.13e-05
TGFB3	1.33799	3.14e-05
S100A4	1.98912	3.17e-05
DUSP4	2.41782	3.19e-05
GRK3	1.52493	3.23e-05
THY1	2.57354	3.25e-05
TNFSF9	1.90527	3.25e-05
KCTD12	1.03741	3.26e-05
MAP3K12	1.27324	3.26e-05
GLDN	1.92387	3.27e-05
GAS1	1.13461	3.3e-05
DZIP1	1.13694	3.31e-05
CAPN5	1.34244	3.32e-05
C3orf14	1.97362	3.32e-05
ATL1	1.49033	3.35e-05
CSDC2	2.41892	3.39e-05
CDKL1	1.35017	3.41e-05
AVPI1	1.41311	3.46e-05
CHRNA1	1.81092	3.49e-05
SPATA6	1.07488	3.49e-05
C7	3.84636	3.59e-05
ACOT7	1.34126	3.61e-05
SYK	2.10954	3.63e-05
BICD1	1.14909	3.67e-05
MS4A14	2.59417	3.79e-05
CDC14B	1.25323	3.72e-05
LINC02884	1.5552	3.74e-05
SLC41A2	1.95038	3.75e-05
MIR34AHG	1.65705	3.76e-05
ENSG00000286873	1.04803	3.81e-05
MYO7A	1.14554	3.83e-05
MVP	1.17597	3.84e-05
GALNT10	1.03775	3.85e-05
PSD3	1.20743	3.85e-05
MILR1	2.60123	3.95e-05
SLC18A2	2.23283	4.28e-05
COLCA1	1.03014	4.05e-05
ATP13A3-DT	2.35031	4.28e-05
GDF10	1.63498	4.07e-05
COL6A2	1.40422	4.21e-05
BEX4	1.41032	4.21e-05
RASSF2	1.7822	4.28e-05
LINC02977	1.39283	4.28e-05
EVC2	1.5602	4.3e-05
PCNX2	1.87925	4.3e-05
PYGL	1.72475	4.31e-05
PTPRO	2.2048	4.32e-05
ARHGDIG	2.34121	4.59e-05
PLEKHA2	1.17052	4.35e-05
ENSG00000273181	1.07179	5.23e-05
MCUB	1.82931	4.37e-05
F7	1.60893	5.86e-05
NHS	1.83976	4.39e-05
CMIP	1.44371	4.4e-05
PGR	1.698	4.4e-05
GABRE	1.36938	4.42e-05
LDAH	1.33499	4.44e-05
GGTA1	1.8503	4.51e-05
CNTN1	1.42423	4.51e-05
NR1H3	1.01912	4.53e-05
MPZL1	1.03763	4.54e-05
CD9	1.13584	4.54e-05
ROR2	2.41975	4.7e-05
MARCO	2.74744	4.57e-05
TBX18	1.54115	4.67e-05
KIAA1522	1.03289	4.7e-05
CMA1	2.53627	5.18e-05
KANK2	1.33489	4.75e-05
FKBP10	1.43047	4.79e-05
SLC5A3	1.26425	4.79e-05
BAIAP2-DT	1.33787	4.8e-05
CD200R1	2.41369	4.94e-05
ARMC9	1.44284	4.83e-05
RNASE6	2.14652	4.83e-05
SLC16A6	1.8403	4.84e-05
COL5A1	1.40676	4.86e-05
GNB4	1.44859	4.87e-05
ITGA11	1.49052	4.87e-05
TENT5A	1.2601	4.88e-05
CPQ	1.27746	4.91e-05
SEMA3A	2.73827	5.45e-05
RAI14	1.55699	4.98e-05
ADGRA2	1.19226	5.01e-05
SELP	1.81323	5.04e-05
GRAMD2B	1.29693	5.05e-05
IL1R1	1.18967	5.12e-05
CSF1	1.30858	5.12e-05
AP3S1	1.08096	5.15e-05
AXL	1.32048	5.16e-05
ITGB3	1.63174	5.22e-05
ARL4A	1.53893	5.24e-05
ZFP36L2	1.06639	5.24e-05
KLF5	1.55259	5.26e-05
PPM1M	1.43553	5.27e-05
APCDD1L	1.22791	5.28e-05
FASN	1.49453	5.28e-05
TTC7A	1.17444	5.29e-05
ETV5	1.6628	5.35e-05
BMX	1.69759	5.36e-05
CLIP3	1.64257	5.41e-05
RNASE1	1.35974	5.45e-05
BMP4	1.03042	5.47e-05
SYT1	1.7708	6.11e-05
PTGIR	1.80105	5.54e-05
ITGB8	2.81347	5.73e-05
CCL2	2.10529	5.58e-05
LRRCC1	1.36898	5.61e-05
TGFBR3	1.29518	5.65e-05
CSF2RB	1.97476	5.66e-05
EEF1A1P6	1.59643	5.7e-05
TRPC6	1.77742	5.72e-05
NOX4	2.13458	5.74e-05
DNM3OS	1.43217	5.82e-05
NDRG1	1.10193	5.84e-05
RNF212	1.8167	5.88e-05
NAP1L3	1.74813	5.93e-05
CYS1	1.59964	5.93e-05
TNC	3.15343	5.97e-05
GNG2	1.26463	6.1e-05
ADAMTSL2	1.13303	6.14e-05
VCAN	1.78409	6.14e-05
NOTCH2	1.19407	6.16e-05
CGNL1	2.00227	6.2e-05
CLEC4GP1	2.20455	6.39e-05
LINC03013	1.7287	6.22e-05
ELOVL7	2.30551	6.69e-05
ROBO3	1.61365	6.32e-05
RAB32	1.63178	6.35e-05
C3AR1	2.49065	6.43e-05
DUXAP8	2.2959	6.47e-05
TMEM200A	2.81281	6.73e-05
CEBPA	1.55887	6.54e-05
JCHAIN	3.82385	6.74e-05
OTOA	-4.12293	4.68e-06
RENBP	1.71057	6.63e-05
DYNC1I1	1.43283	6.64e-05
HMOX1	1.19285	6.67e-05
FPR3	2.58474	6.74e-05
PCSK5	1.41934	6.85e-05
COL8A1	1.59315	6.87e-05
PLA2R1	1.53514	6.87e-05
ERRFI1	1.0993	6.9e-05
IGKC	4.12434	6.94e-05
HELLS	1.92019	7.15e-05
KIAA1755	1.79794	6.97e-05
FAM184A	1.17924	7e-05
TMEM37	1.73399	7.03e-05
COL1A1	2.38681	7.03e-05
P2RX7	2.03932	7.04e-05
EBF1	1.46108	7.06e-05
AEBP1	2.09592	7.07e-05
UBXN10	1.67675	7.35e-05
THSD7B	1.88429	7.16e-05
ZNF385C	1.3316	7.17e-05
C5	1.32644	7.31e-05
TP53I3	1.53142	7.37e-05
ENSG00000280047	1.53489	7.4e-05
SNX10	2.01291	7.41e-05
MED12L	2.4898	8.14e-05
KCNJ5	2.79065	8.17e-05
CD1C	1.85442	7.56e-05
GABBR2	-2.01783	8.55e-05
LINC01116	1.43676	7.57e-05
SPATA18	1.07028	7.58e-05
PNPLA3	2.34132	7.95e-05
TMEM150B	1.95767	9.08e-05
INF2	1.13875	7.72e-05
NCS1	2.3722	7.75e-05
FEZ1	1.44202	7.76e-05
EDA2R	2.25422	7.77e-05
ENSG00000280339	1.0329	7.77e-05
LBX2-AS1	1.2749	7.81e-05
NID1	1.00192	7.84e-05
RARRES2	2.17241	7.85e-05
MMD	1.34559	7.87e-05
NHSL1	1.71402	7.89e-05
EDN1	1.73805	7.89e-05
LINC00924	1.95287	7.92e-05
LRRC17	1.86864	8e-05
TNNT2	2.61171	8e-05
FOXC2	2.44575	8.92e-05
NCF4	2.20617	8.09e-05
MAPK8IP1	1.08102	8.1e-05
SUMF1	1.02789	8.11e-05
FSTL3	1.32133	8.13e-05
GPR158	1.41734	9.33e-05
ENSG00000291006	1.93146	8.16e-05
ACTN1	1.6999	8.17e-05
KCNH2	1.7761	8.17e-05
CALHM2	1.36056	8.23e-05
FAM110A	1.27134	8.28e-05
CMTM3	1.49109	8.37e-05
RRBP1	1.02595	8.38e-05
TBXAS1	2.02396	8.49e-05
SH3BGRL	1.4994	8.49e-05
PDLIM4	1.37497	8.54e-05
ENPP3	1.26767	8.71e-05
SHTN1	1.76096	8.61e-05
CD84	1.93237	8.69e-05
FRMD4B	1.52112	8.7e-05
SSC5D	1.35413	8.72e-05
LINC02984	1.59933	8.75e-05
RCN3	1.34192	8.8e-05
SLC43A3	1.12291	8.82e-05
SIGLEC11	2.06198	0.000105341
MEIS2	1.6209	9.13e-05
VGLL3	1.5947	8.91e-05
KLHL2	1.11016	8.94e-05
TFPI	1.00424	8.96e-05
FGD2	1.71806	8.96e-05
RHPN2	1.38983	8.97e-05
C10orf67	1.79855	8.98e-05
AZIN2	1.01811	9e-05
HELLPAR	1.13558	9.06e-05
EGLN3	1.24679	9.1e-05
KIF7	1.38874	9.11e-05
RFX2	1.87852	9.12e-05
VAT1	1.22069	9.12e-05
ANXA5	1.08997	9.12e-05
EMP1	1.53661	9.13e-05
COL19A1	3.15475	9.52e-05
XPNPEP2	2.21195	9.77e-05
LAMC2	1.21244	9.21e-05
PINLYP	1.4322	9.22e-05
IQCJ-SCHIP1	1.50331	9.27e-05
LINC00632	2.3999	9.56e-05
MATN2	1.68737	9.33e-05
TSPAN2	1.34937	9.35e-05
LINC00702	2.08498	9.36e-05
TRIM26	-1.96896	4.11e-05
CDH2	1.69179	9.43e-05
PHLDB2	1.48877	9.43e-05
SFRP2	3.39797	9.47e-05
CCL21	4.19902	0.000108729
SLCO2B1	1.26803	9.56e-05
ENSG00000279135	1.47371	9.99e-05
HR	1.3444	9.71e-05
PLP1	1.87204	9.74e-05
DEPP1	1.40222	9.85e-05
CKS2	1.29182	9.89e-05
PLD1	1.00961	9.89e-05
CMKLR1	1.66231	9.9e-05
IGF1	1.29379	0.000100117
CPE	1.11249	0.000100765
GAS6-AS1	1.7341	0.00010092
SIGLEC6	1.69475	0.000107501
ENSG00000275266	-1.88824	0.000133346
SIGLEC16	1.81613	0.000112996
JAZF1-AS1	1.55648	0.000106313
HEPACAM	3.10093	0.000117611
EPHB3	2.0201	0.000102813
PDE1A	1.31041	0.000102884
RASSF9	1.04773	0.000102897
ENSG00000279118	1.22805	0.000103015
CLEC10A	2.01514	0.00010323
PTGER3	2.30171	0.000104072
EEIG2	1.52195	0.000104196
FAM98C	1.00466	0.000104746
CAMK1D	1.44052	0.000105799
MBOAT2	1.35259	0.000105997
SLC39A13-AS1	1.97109	0.000109295
FBXL2	1.61635	0.000106426
LGALS3BP	1.20377	0.000107054
TLCD5	1.10845	0.000107064
TRIQK	1.2837	0.000109632
CXCL16	1.80678	0.000109674
ABCG2	1.62814	0.000110247
TMEM107	1.39086	0.000110789
WSCD2	2.72995	0.000128438
THBS3	1.11635	0.000111522
RUNX1	2.25029	0.000112075
RAB8B	1.15916	0.000112474
MARCKS	1.15237	0.000112642
ACKR2	2.11997	0.000119829
P2RX3	-2.41478	0.000121908
F3	1.45848	0.000114217
B3GNT9	1.52036	0.000114307
ETV1	1.2631	0.000114493
CORO1C	1.01379	0.000115053
UGDH	1.28809	0.000115446
SLC16A4	1.29984	0.000115504
SAMSN1	2.50956	0.000119487
PTGS2	2.27619	0.000122788
GJC2	1.47125	0.000116383
ENSG00000253399	1.19499	0.000167457
LRP8	1.79724	0.000117398
FCGR2C	1.94514	0.000117821
TWSG1	1.14514	0.000117887
EFCAB7	1.20739	0.000117973
SAMD12	1.258	0.00011824
ENSG00000277117	1.27387	0.000118761
CD109	1.41467	0.000118771
CA5B	1.39383	0.000118927
ADIRF	1.79766	0.000119037
UNC5C	2.23856	0.000122683
TP53I11	1.05737	0.00012079
TNFSF13B	2.34826	0.000121141
HSPA7	2.02366	0.000121264
KRT8	2.13035	0.000122003
HNMT	1.48967	0.000123884
CMTM7	1.90094	0.000124615
STX1B	1.70693	0.000124832
DIO3	1.66962	0.000126622
GALNT6	1.71905	0.000128584
CHL1	2.55788	0.000128584
ITGB4	1.48765	0.00012929
EFS	1.20864	0.000129999
SAMHD1	1.07129	0.000130703
OSTN	2.55542	0.000143893
CDKN1A	2.35794	0.000131221
FUOM	1.56099	0.000131627
APOL4	1.7035	0.000131816
DHH	1.66494	0.000137863
ULBP3	1.56272	0.000136556
GAL3ST1	1.20038	0.000132818
EMP3	1.66235	0.000134741
C5AR2	1.87081	0.000135553
TGFBI	1.4557	0.000135554
HDGFL3	1.20822	0.000136178
PLA2G2A	4.52213	0.000145071
MEIS3P1	1.17404	0.00013722
LMNB1	1.67521	0.00013744
RERG	1.19994	0.000138636
AJUBA	1.31754	0.0001392
PARVA	1.2535	0.000139462
LINC01117	1.8117	0.000143886
HOXD9	2.23389	0.000145547
BATF3	1.63501	0.000144086
TYMS	2.23758	0.000145179
COL6A6	1.90442	0.000146589
NKD1	2.37325	0.000151188
ITGAM	1.70533	0.000146765
BNIP3L	1.0496	0.000147522
SDK1	1.4337	0.000148197
C17orf58	1.00982	0.0001484
SERPINB8	1.64108	0.000148537
MELTF	1.17704	0.000148737
DNAJC5B	1.7233	0.000153937
CAPG	1.7343	0.000149641
WNT10B	2.01153	0.000159578
HS3ST1	1.72669	0.000155516
PTCHD4	1.54997	0.000156202
TMEM67	1.31224	0.000151997
CUX2	2.0186	0.000169866
GLIPR2	1.45621	0.000152464
BMP8B	2.00433	0.000153074
IQGAP2	1.9718	0.000153299
PLEKHH2	1.46501	0.000153377
SLCO4A1-AS2	1.45577	0.000153849
COBLL1	1.22187	0.000154593
ENSG00000250644	2.30021	0.000154953
LHFPL2	1.32948	0.000155514
LRRC1	1.65971	0.000156075
LURAP1	1.53292	0.000156628
ADAMTSL1	1.82667	0.000156993
ROR1	1.26116	0.00015798
C1RL	1.88324	0.000169928
LRRC4	1.44376	0.000159538
LINC01852	1.96607	0.000181115
EVPL	1.58311	0.000171358
NPY1R	1.84375	0.00016158
CNN3	1.40989	0.000161855
SYT17	1.52174	0.000166009
IRF8	2.31635	0.000166174
CCDC74A	1.73122	0.000166221
C14orf132	1.90827	0.000166548
MKI67	1.92991	0.0001667
PXDC1	1.24702	0.000167384
TMSB4XP8	1.40292	0.000167627
TRIM47	1.05061	0.000167635
TYRO3	1.26043	0.000168053
MIR3648-1	-2.21462	9.7e-06
NRSN2	1.36766	0.000170151
SLC9B2	1.11667	0.000170418
ERRFI1-DT	1.72182	0.000170708
THBS4	1.63529	0.00017093
MAP1A	1.9024	0.000171674
CMAHP	1.3959	0.000174923
PROS1	1.17942	0.00017504
SLC16A2	1.15502	0.000176435
OSMR	1.4756	0.000177737
DKK2	1.46476	0.000178071
LY96	1.68898	0.000178457
SLC4A3	1.45083	0.000178755
ENSG00000258572	2.1182	0.00020566
FGL2	1.4026	0.000179902
MICAL2	1.25571	0.000179973
NCKAP5	1.39263	0.000181667
KCNA6	2.35193	0.000213616
SORBS2	1.78477	0.000183114
DOK4	1.15521	0.000183139
FADS1	1.0869	0.000185045
STMN3	1.41808	0.000185078
CLDN15	1.05519	0.00018517
PCDHGB4	1.18345	0.000187812
ECRG4	1.57749	0.000188072
ICAM1	1.42844	0.000189496
ENSG00000291185	1.24768	0.000195953
PLPP5	1.04418	0.000190633
TMEM35A	2.08463	0.000191817
SOX4	1.09622	0.000192311
VILL	1.08985	0.000192374
LPAR5	2.10848	0.000208143
LAYN	1.29655	0.000195022
ISLR	1.79312	0.000201538
IFIT5	1.12008	0.00019611
AZGP1	3.4611	0.000247317
LINC00265	1.23353	0.000197033
GNA15	2.12648	0.000209841
F11	-2.1727	0.000215581
ZFP36L1	1.00058	0.000197436
EPHB2	2.5179	0.000204375
ARL4D	1.49307	0.000199111
ENPP2	1.19543	0.0002008
LGI2	3.13335	0.000230137
ZNF675	1.17881	0.000201131
UNC93B1	1.38983	0.000203236
ADORA1	1.1837	0.000204698
SLC8A1	1.49371	0.00020513
DMRT3	2.12698	0.000218895
SH3PXD2B	1.37391	0.000205891
PEG3	1.13754	0.000206321
HAS2	1.99505	0.000206387
KCNK2	2.21413	0.000207155
GAL3ST4	1.39686	0.000207474
NCKAP1L	1.93155	0.000207842
ENSG00000277369	1.33816	0.000207906
DAPK1	1.27832	0.000208245
KCND2	1.75891	0.00021571
OXCT1	1.32514	0.000209781
SEC24D	1.26432	0.000210517
GPX3	1.16066	0.000211891
MT1F	1.75881	0.000221505
ENO2	1.29137	0.000212171
ADRB1	1.59765	0.000220599
CARD6	1.17787	0.000216107
ATP8B2	1.25824	0.000216588
NAV2-AS2	2.6273	0.000285663
PENK	2.16985	0.000218184
PDCD1LG2	1.49938	0.000218974
NYAP1	1.5772	0.0002485
CLIC2	1.05266	0.000219492
TACSTD2	2.15864	0.000242702
PHLDA1	1.69858	0.000220052
CYTOR	1.58445	0.000220213
MS4A4E	1.59522	0.000220452
MID1	1.51999	0.000221357
CDON	1.1967	0.000222391
FANCD2	1.31788	0.000223982
SCD5	1.68568	0.000225031
PLEKHG4	1.33523	0.000225238
HSD17B14	1.91557	0.00022567
RAB31	1.59722	0.000226602
FBXO36	1.22915	0.000226961
SWINGN	1.36038	0.000235417
MMP17	1.46013	0.000228454
LINC01748	-1.4081	0.000232738
MFSD4A	1.88584	0.000230386
TRO	1.53834	0.000231056
PRKCD	1.47057	0.000231255
ENSG00000277511	1.23438	0.000231402
SH2D4A	1.8291	0.000231457
CCND2	1.53998	0.000231957
IL17RE	1.27189	0.000233639
TUB	1.05003	0.000234584
RAB23	1.0641	0.000234714
DPP4-DT	1.95481	0.000263385
ENSG00000287289	2.14546	0.000274578
COL5A2	1.50038	0.000236656
TRARG1	2.69645	0.000246124
MIR604	-1.29248	0.000191655
ENSG00000289324	-1.29248	0.000191655
TENM1	1.435	0.0002398
IGFBP3	1.31368	0.000239927
ANKDD1A	1.61491	0.000240545
CTTNBP2	1.56629	0.000240548
DOCK2	1.83372	0.000241592
AMPH	1.08039	0.000241703
GLIPR1	1.6172	0.000241958
TMEM200B	1.22713	0.000242337
GPR137B	1.71287	0.000243713
MYO5B	2.49086	0.000280141
PRRX2	2.50971	0.000244816
PLEKHO2	1.33826	0.000249713
KCNK6	1.24613	0.000250533
SNORA28	-1.60784	0.000373558
MBNL3	1.2469	0.000250961
HACD4	1.64762	0.000251446
FLNB	1.04011	0.000252869
MSC	1.33516	0.000252891
SLC12A7	1.1794	0.000253052
FZD10	1.9203	0.000253133
GADD45A	1.32326	0.000254785
GPM6B	1.42209	0.000257353
APBB1IP	2.18083	0.000257986
NIPSNAP1	1.21954	0.00025809
SERP2	1.25743	0.000259287
TMEM30B	1.34853	0.000259326
PDIA5	1.27857	0.000259846
GPR153	1.54546	0.00025993
PRICKLE2	1.02467	0.000261415
LGMN	1.12557	0.000261833
BUB1B	1.78371	0.00029717
TMSB4X	1.35825	0.000262931
LINC01013	2.02376	0.000263013
KIF23	1.95349	0.000265675
LINC00921	1.01215	0.000265681
NR2F1-AS1	1.99481	0.000265717
MEOX2	1.23293	0.000265834
HHIP	1.64457	0.00026812
TMEM169	1.58768	0.000278448
IER5L	1.61302	0.000270326
SFXN3	1.17028	0.000270389
ENSG00000253123	2.87188	0.000304242
TTC39C	1.83024	0.000272523
ENSG00000270133	-1.79248	5.2e-05
TMSB4XP6	1.40986	0.000273267
ENSG00000275719	1.5121	0.000274399
RGS16	1.2471	0.000275651
TTBK2-AS1	1.19282	0.000297958
CYTH4	1.83393	0.000275998
JAM3	1.29411	0.000276627
RAB42	1.64627	0.00027792
TTYH3	1.27991	0.000278387
DDAH1	1.0361	0.000278856
HRH2	2.10611	0.000279526
MEIS3	1.11916	0.000281147
FBXO2	1.8208	0.000290318
P3H3	1.2325	0.000281782
SOX11	2.21772	0.000285981
SIGLEC8	1.6516	0.000316425
CERCAM	1.17545	0.000282881
LRRK1	1.09464	0.000283154
CRABP2	1.93664	0.00028377
IQCN	1.1906	0.000284817
HOGA1	1.08133	0.000286943
KCNIP2	1.03654	0.000287701
ADAMTS14	2.01756	0.000289426
SLC29A3	1.67536	0.000289845
TAFA2	1.54991	0.000289986
FBP1	2.18723	0.000290109
CAV1	1.00078	0.000290251
MRGPRF	1.61897	0.000290333
HEPH	1.61874	0.000292522
NPTXR	1.54276	0.000292551
COLEC12	1.14782	0.000292898
ALDH3B1	1.40134	0.000293497
KCNAB1	1.95509	0.000294672
CELSR1	2.70889	0.000343549
CES1	2.09872	0.000304658
CA3	1.00153	0.000296299
CD86	2.44683	0.000308424
P2RY14	1.06375	0.000299365
GFPT2	1.45026	0.000299426
MYOCD	2.22415	0.000300441
CAB39L	1.12644	0.000303656
LINC03002	1.55945	0.000340736
TLR1	1.84817	0.000304665
COMP	4.88443	0.000346056
MTHFD1L	2.06103	0.00030549
RGS10	1.61485	0.000306944
LINC01091	1.37632	0.000307414
LRRC4C	1.7081	0.000310473
RAMP2-AS1	1.08704	0.000312607
FAAP24	2.18734	0.000346636
MCOLN3	1.52879	0.000313958
CCR1	2.49688	0.000315584
PNMA2	1.87518	0.000317457
NIPAL2	1.0678	0.000318249
MXRA5	1.87725	0.000318673
CHEK2	1.40197	0.000320261
ARSD	1.38617	0.00032048
NPNT	1.89554	0.000320524
LINC01948	1.57872	0.000333535
KLHL4	2.02826	0.000324048
AHR	1.45791	0.000324408
S100A11	1.49322	0.000325928
S100A6	1.7208	0.000326064
BCR	1.03493	0.000327513
GPR27	1.34075	0.000338107
ENSG00000270504	1.51647	0.000328414
PDK3	1.15469	0.000330303
TRPM2	1.23815	0.000331102
CHD3	1.00411	0.000332462
SGK2	1.55541	0.00033836
EMID1	1.64772	0.000335124
IL10RA	1.7807	0.000335221
ENSG00000260729	1.22633	0.000338053
RFPL1S	1.55854	0.000359422
MAP3K14-AS1	1.1628	0.000351173
BEX2	1.50813	0.000344994
GPRC5A	1.8875	0.000356033
GGT7	-1.10082	0.000347326
KCTD17	1.29221	0.000347339
TYROBP	2.0606	0.000348167
PALM	1.04877	0.000351305
PDE8B	2.76852	0.000440826
ARL13B	1.01507	0.000353955
ZNF221	1.01876	0.000356746
IGF2	1.04057	0.000357167
GDA	2.06	0.000368698
EIF2AK3-DT	1.16719	0.000358119
AMIGO2	1.54981	0.000359514
REPS2	1.38177	0.000360288
TAGLN2	1.04597	0.000361907
ATP10A	1.71282	0.000362848
JPH4	1.60043	0.000393923
PTGER4	1.01056	0.000364645
EYA2	1.50973	0.000368616
MARCHF1	1.92483	0.000368922
IL4R	1.25372	0.000369989
PAPLN-AS1	1.53895	0.000416652
SHROOM3	2.35665	0.000412316
FERMT3	1.35261	0.000373668
GPBAR1	1.98772	0.000395746
CHRNG	1.40484	0.000378848
ENSG00000287319	1.7891	0.000442952
IGFBP7	1.18208	0.000384552
C5orf34	1.30723	0.000385324
DACT3	2.0149	0.000386922
SERPINH1	1.09599	0.000389399
NHSL2	1.10297	0.00039253
CLGN	1.13839	0.000394162
ENPP6	1.40492	0.000395519
CENPF	1.55655	0.000398184
LNCATV	1.86396	0.000435253
TPM4	1.19887	0.000402811
RNF13P1	1.41914	0.000418856
PRG4	2.90684	0.00040608
DUSP18	1.01274	0.000407238
ATL3	1.07953	0.000408027
TMEM14A	1.18774	0.000408332
PLEK	1.93153	0.000410151
GADD45G	-1.22955	0.000410467
TLL1	1.71744	0.000411565
RERGL	2.19708	0.000413432
TNFSF8	2.01691	0.000414457
ITGA3	1.08769	0.000416369
ADAM33	1.04318	0.000416548
ENSG00000271811	1.15816	0.000417008
ZBTB7C	1.57771	0.000417223
PPIB	1.201	0.000417438
DLGAP1-AS1	1.77068	0.000419243
CPM	1.22662	0.000419517
RAB3C	2.11828	0.000515621
TAGLN	1.89129	0.00042534
VAV1	1.80845	0.000425893
KLKB1	-1.82639	0.000557068
CYSLTR1	1.99869	0.000428214
MOXD1	2.24264	0.000434773
TPRG1	1.71087	0.000435384
KIRREL1	1.04817	0.00043668
LRMDA	1.15362	0.000442907
RUNX2	1.40392	0.000443372
DYNLT5	1.05546	0.000444648
ZFP69	1.18917	0.00044532
GLB1L	1.35403	0.000449062
ACKR4	1.60116	0.000497954
HAPLN3	1.41488	0.000452192
CLIC4	1.14759	0.000459086
RAB34	1.2157	0.000460376
TRIM14	1.77904	0.000462158
PGRMC1	1.03036	0.000462353
DZIP1L	1.1676	0.000463979
DKK3	1.32215	0.000465196
SPON1	4.23476	0.000562363
ACTG2	3.25597	0.000481249
GNA14	1.37266	0.000469641
MOK	1.0413	0.00047202
CGB8	-1.58496	1.26e-06
LINC00954	1.18949	0.000489393
PLVAP	1.30382	0.000474333
SMIM2-AS1	-1.34182	0.000475071
RIPK2	1.25886	0.000476797
PRPS2	1.37423	0.000478352
OLFML2B	1.28347	0.000478846
MAP1B	1.32216	0.00047889
RBBP8	1.21964	0.000480721
NPC2	1.1156	0.000480826
HTR2B	2.55883	0.00059574
WHRN	1.66598	0.000490419
HAAO	1.25268	0.000485984
EEF1A1P9	1.773	0.000507872
TMEM106A	1.2122	0.000486854
AKAP5	1.10244	0.000488576
CCDC150	1.55083	0.000490907
ELAVL2	2.91534	0.000634551
ENSG00000265408	-1.30754	0.000501126
SLC1A2	1.35029	0.000511724
ERBB3	2.46071	0.000497624
CNPY4	1.04972	0.000498414
PLAAT4	1.54778	0.000499002
PLA1A	1.25051	0.000499766
NIM1K	-1.01745	0.000500672
SLC2A13	1.11595	0.000501577
PRSS36	1.28682	0.000503539
XYLT1	1.96137	0.00067485
ENSG00000280132	1.608	0.000551832
SAP30L-AS1	1.08375	0.000503955
BASP1	2.13033	0.000504041
PLXNC1	1.14333	0.000504867
FOXC1	1.28793	0.000509661
GNB5	1.03317	0.000511613
PNMA8A	1.98034	0.000511695
EEF1A1P19	1.47233	0.000562662
SLC24A1	1.03023	0.000514886
CEP152	1.24275	0.000515096
ZNF624	1.03746	0.00051553
FMO4	1.20638	0.000516214
PTPRE	1.30285	0.000516789
TNFSF13	1.00659	0.00051718
LURAP1L	1.08403	0.000517254
ELF4	1.1436	0.000517357
ENSG00000267082	1.4044	0.000517401
PCDHGA5	1.05448	0.000518919
ENSG00000274021	1.80034	0.000543443
HCK	1.89115	0.000520177
LPIN2	1.0797	0.000520385
PKHD1L1	2.85863	0.00060853
ZNF665	1.1575	0.00052225
DCAF12L2	1.53689	0.000542324
C4orf48	1.83391	0.000542909
KDELR3	1.66468	0.000526081
TCEAL7	1.38178	0.000527636
CD276	1.06308	0.000528722
PFKP	1.13434	0.000529277
TSPAN1	1.35665	0.000549526
RABGAP1L	1.00292	0.000539014
ENSG00000289404	1.37143	0.00057935
LINC02381	1.23874	0.00054028
KLHL6	1.17609	0.000545242
DBN1	1.03353	0.000547891
MAP3K4-AS1	1.35361	0.000548629
TWIST1	2.44951	0.000616504
NRXN2	1.05489	0.000553193
LINC01123	1.52026	0.000571352
PLEKHA5	1.22953	0.000557497
MUC1	1.86374	0.000576203
ENSG00000228401	1.27107	0.000592493
DPP4	1.64739	0.000568682
OXTR	1.64655	0.000677946
TLR4	1.00254	0.000572626
LINC02298	1.51879	0.000592634
ENTPD1	1.32736	0.000579749
HMGN2P15	1.20495	0.000583282
MBL1P	1.14847	0.000583528
PDIA2	1.69524	0.000624255
PERPP2	1.09161	0.000585564
ENSG00000256341	1.33342	0.000684491
HLA-DMB	1.92385	0.00082737
TLR2	1.8904	0.000593557
PRTFDC1	1.27116	0.000593885
PLXNB1	1.37489	0.000596273
LINC02502	2.42515	0.000793834
DNAAF11	1.60457	0.000622195
ENSG00000278962	1.33039	0.00060385
SLC39A10	1.04292	0.000609852
TUBA1C	1.30688	0.000611763
CCBE1	2.3575	0.000661803
DENND6B	1.17717	0.000614413
SLC22A17	1.02827	0.000615166
IL21R	2.65815	0.000660591
COPG2IT1	1.33296	0.000616221
TLR7	2.41058	0.000694326
MYH10	1.19071	0.000618594
FOXF2	1.23012	0.00062328
FAR2	1.18828	0.000626587
GPR85	1.69766	0.000731369
SLC35F2	1.39603	0.000629821
NR2F1	1.86151	0.000632839
ARPC5	1.16246	0.000633768
RIPK2-DT	1.13183	0.000638028
ENSG00000225649	1.43419	0.00073698
GASK1A	1.16711	0.000644149
IGHEP2	1.55752	0.000782033
UAP1L1	1.07982	0.000646559
RGS19	1.53382	0.000651366
SAT1	1.04781	0.000654537
PVT1	1.66982	0.000657009
NTRK3	1.78852	0.000658655
CRYBG1	1.36717	0.000660419
HAUS7	1.42996	0.000661615
ZNF572	1.27973	0.000661725
ZNF850	1.30224	0.000672453
ENSG00000225889	1.38104	0.000664639
FTL	1.0269	0.000665648
ENSG00000231252	-1.41458	0.000674943
GGT5	1.16031	0.000666656
SLFN12	1.178	0.000667734
ENSG00000259828	1.32562	0.00067041
BTN2A3P	1.23124	0.000697088
THBS3-AS1	1.54292	0.000675539
TUBB6	1.54051	0.000677062
SLC16A3	-1.5469	0.000678595
LINC00839	2.48645	0.000911001
ZNF521	1.07663	0.000682662
MAP9	1.38912	0.000683296
FNDC4	1.47303	0.00068335
ABCB1	1.45896	0.00068347
CFI	1.20026	0.000687134
LFNG	1.202	0.000687933
ARAP2	1.47127	0.000688617
TKT	1.08547	0.000690352
VWA2	1.06336	0.000691088
BTG3	1.32069	0.000695471
SLC7A1	1.36356	0.000697023
RHPN1	1.48909	0.000699019
C8orf88	1.52202	0.000717006
PPM1F-AS1	1.10392	0.000717165
ORAI2	1.27171	0.00071775
STAP2	1.29219	0.000730457
ZNF525	1.07484	0.00072339
CNN1	2.68125	0.000724084
SUSD2	1.48272	0.000724856
PLCE1	1.15213	0.000725422
FCHSD1	1.1244	0.000729762
ENSG00000284430	-1.29248	0.0009162
AKR1C1	1.02059	0.000734882
ID2	1.19377	0.000736878
COX6A1P2	1.16145	0.000741663
ZNF483	1.12913	0.000744788
ZMYND15	1.74538	0.000750742
PGM2	1.06539	0.000750802
TSHZ2	1.40696	0.000753278
P2RX4	1.29361	0.000753701
ITGBL1	1.23018	0.000754726
RAB27B	1.57907	0.000779803
GPR176	1.2452	0.000759694
ENSG00000233967	1.05855	0.000761517
LINC01436	1.85873	0.00107743
STAT6	1.06125	0.000773068
IL16	1.12002	0.000773892
C6orf132	2.28861	0.000865293
GRB7	1.45169	0.000894939
ATP10D	1.04159	0.00078617
ARHGAP4	1.26974	0.000787291
SDSL	1.06489	0.000787985
SPA17	1.34544	0.000790886
PRR29	1.40926	0.00079785
CPXM1	3.03	0.000877314
CASP4	1.61672	0.000801343
RAP2B	1.10543	0.000801593
ARSI	1.70177	0.000801988
MEG9	1.11535	0.000803256
TEDC2	1.12178	0.000806593
LINC01479	1.13292	0.000807538
ENSG00000286191	1.31261	0.000808042
GATA6	1.81348	0.000834491
RNU1-103P	1.15768	0.000885773
RGS13	1.93833	0.000944925
EMILIN1	1.13577	0.000815747
LRRC4B	1.83305	0.000816834
KNL1	1.53941	0.000866629
BMP8A	1.83908	0.000877344
CKMT2-AS1	1.35107	0.000820615
HUNK	1.78586	0.000821095
RYR2	2.40927	0.000883448
ENSG00000262119	1.4942	0.000942402
MUSK	1.74368	0.000827853
TRAC	2.18113	0.000830674
CYBA	1.00439	0.000838905
CLEC12A	2.03407	0.000850245
FBXL13	1.7098	0.000841081
TMEM71	1.32876	0.000844971
EME1	1.53898	0.000875128
SERPINE2	1.17467	0.000853703
LINC01894	1.17192	0.000857064
FRK	1.09474	0.000859323
SRGAP1	1.07089	0.000861145
TRIM6	1.44319	0.000861245
PIK3CG	1.60011	0.000864659
GABRB2	1.2415	0.00092571
OLFM4	1.29357	0.000963094
ST8SIA6	1.04292	0.000867955
ENSG00000277159	1.44081	0.000939935
PRKAR2B	1.53642	0.000872963
ALDH1L2	1.06391	0.000878844
ABCF2-H2BK1	1.06588	0.00115555
STK32A	1.14485	0.000882295
CFAP119	1.59553	0.000912376
ENSG00000233760	1.13591	0.000986974
CALD1	1.26382	0.000888499
AFAP1	1.08236	0.000888923
MEST	1.33801	0.000889594
LACC1	1.39007	0.00089112
TPM4P2	1.33704	0.000891923
PNMA1	1.03578	0.000892675
FCGR2A	1.77186	0.000893381
OAS1	1.29406	0.000898636
ENSG00000287262	1.11374	0.000994689
ABTB3	1.57141	0.000900423
LINC02812	1.47341	0.00113477
MYADM	1.06534	0.000908385
RIMS3	1.50862	0.000911494
PTPN20	-1.17151	0.000911565
LINC02798	1.66909	0.000911575
CXCL11	2.54105	0.000938965
CACNB4	1.80798	0.000917306
RNF24	1.10384	0.000920293
SOCS3	1.61366	0.000923555
ARRB2	1.06731	0.000924966
LAD1	1.77746	0.000926037
KCNMB1	2.17382	0.000956633
MSC-AS1	1.05699	0.0009281
NLGN3	1.29168	0.000933147
NAB2	1.13454	0.000934947
SLC2A1	2.05501	0.000937409
IFITM1	1.03909	0.000940801
GEM	1.66639	0.000943593
BEX3	1.04055	0.000945863
CA12	2.62945	0.00102454
FMO1	2.70711	0.00118128
ZDHHC22	1.71729	0.000979306
DNAH5	1.43507	0.00100627
ENSG00000290549	1.24334	0.000962891
IL6ST-DT	1.18211	0.000995306
PRKCZ	1.88761	0.00110823
ESM1	1.92854	0.00102158
PELI2	1.00071	0.000957401
LPAR4	1.9836	0.00107976
METTL24	1.66774	0.00101719
ENSG00000286289	2.48525	0.00113726
HPSE	1.88717	0.00105079
LINC01750	1.09019	0.000982773
DOK2	1.79202	0.000984981
SLC22A15	1.42694	0.000985423
NBL1	1.21839	0.000995909
CDKN2A	2.53235	0.00115915
ENSG00000233178	1.0296	0.0010587
GPR183	2.33196	0.00100236
ENSG00000254092	-1.22039	0.00101581
IFI16	1.21009	0.00100417
PIP4K2A	1.16042	0.00100688
ENSG00000286977	1.14417	0.00100821
ZEB2-AS1	1.51152	0.00104348
SMIM10	1.30047	0.00101794
SRGAP2C	1.07883	0.00101831
CDHR4	1.85576	0.00113432
HCLS1	1.31878	0.00102227
STEAP2	1.88011	0.00102409
SPAG17	-1.41691	0.00102994
PTAFR	1.66122	0.00103167
COL9A2	1.62027	0.00107053
ADAMTSL4-AS1	1.10635	0.00103762
ENSG00000260196	1.41875	0.00118953
ENSG00000269813	1.23399	0.00206872
LOXL2	1.12642	0.00104393
PLCXD3	2.18958	0.00104886
SLITRK2	2.40039	0.00148813
ENSG00000274964	1.21627	0.00115059
DLEC1	1.54619	0.00110566
PPARG	1.21519	0.0010628
ENSG00000279204	1.5556	0.00106495
CRIP1	1.54153	0.00106662
LAT2	1.09048	0.00106792
SUSD4	1.63382	0.00106859
IGFBP4	1.11075	0.00107365
SCUBE3	2.26292	0.00114963
BTN2A2	1.06055	0.00107884
ENSG00000228566	-1.05213	0.002277
ENSG00000287059	1.00802	0.00108295
ENSG00000265982	1.11842	0.00108353
VSTM2L	1.70799	0.00116014
CD180	2.25333	0.00122545
C1QTNF2	1.16076	0.00108836
SPEF2	1.10125	0.0010934
ADGRB2	1.78225	0.00109401
FAIM2	1.33787	0.00109469
PNMA6A	2.11239	0.00145325
TLE6	1.06957	0.0011421
LAPTM5	1.67883	0.00110668
PPP1R1B	3.59662	0.00151091
ENSG00000285830	1.25362	0.0011212
ENSG00000279267	1.27164	0.00110788
TNFAIP8	1.61242	0.00111037
ENSG00000285681	3.3626	0.00161449
LINC02975	1.48008	0.00115068
TAFA5	2.13651	0.00119558
CDH6	1.00481	0.00112189
PDZRN4	2.35565	0.0012341
UTS2R	2.11444	0.00113938
MYCL	2.35226	0.00114131
LY86	2.0894	0.00132182
WIPF1	1.16946	0.00114646
FLT3	1.59796	0.00142788
SLC44A3	1.80095	0.00124763
IGFBP7-AS1	1.54493	0.00115454
OSR1	1.23908	0.00115496
ETV2	1.09721	0.00149091
RPL23AP7	1.11232	0.00116489
ENSG00000253875	1.52306	0.00136706
NCF2	1.6843	0.00116656
LINC00865	1.65578	0.00126504
SERPINE1	1.55814	0.00116844
ARMH1	1.73109	0.00122627
DIRC3	1.00544	0.00117296
NOD2	1.42866	0.00117536
GALNTL6	1.96846	0.00129171
PRKAR1B-AS2	1.55292	0.00130955
ZNF888	1.18057	0.00118006
CENPE	1.37906	0.0011892
HSPA12A	1.24878	0.00132672
IKBKE	1.77496	0.00119324
FGD1	1.04186	0.00120103
ENSG00000259278	2.14113	0.00151942
MYO1D	1.29909	0.00120991
SLC47A2	2.4888	0.00131196
CXCL2	-1.0833	0.00121149
HOTAIRM1	1.12847	0.00121481
CHEK1	1.16595	0.00123348
LINC01854	-3.12946	0.00123729
FIRRE	1.05552	0.00123775
ENSG00000258232	1.47294	0.00145705
NGEF	1.59605	0.00122472
MICALL2	1.22958	0.00122506
RAB7B	1.15029	0.00122825
ADAMTS3	2.08662	0.00143912
CYFIP2	1.12583	0.00123826
DLGAP1-AS2	1.30688	0.00123842
MYD88	1.09428	0.00124382
PAPSS2	1.001	0.00124438
CLVS1	1.35486	0.00135928
S100A2	2.24913	0.00127832
FCER2	1.85192	0.00137965
ARL4C	1.53765	0.00127384
RGS4	1.85409	0.00132287
COTL1	1.38782	0.00128056
RHOXF1	1.5162	0.00133953
MMP24	1.49091	0.00137207
LINC02731	1.36497	0.00131945
DLEU2L	1.48601	0.00129613
TES	1.09044	0.00129777
SPAG1	1.10111	0.0012987
PYCARD	1.46333	0.00131185
RAB40AL	-2	9.91e-06
MUC17	-2	9.91e-06
VPS52	-2	9.91e-06
PABPC5	1.331	0.00132184
ASS1	1.03111	0.00132386
RPL22L1	1.03477	0.0013294
AOC3	1.25621	0.00133395
IGSF10	1.67689	0.00133414
BCYRN1	1.51098	0.00133747
LINC03049	1.22388	0.00138751
CNTN3	2.22327	0.00164745
ENSG00000257449	-1.58496	2.29e-05
ENSG00000273980	1.58496	2.29e-05
ENSG00000275265	-1.11897	0.00163648
TBX3-AS1	1.12758	0.00186641
ANPEP	1.53758	0.00135704
ENSG00000249456	-1.02772	0.00135844
CTSS	1.61978	0.00135867
TMEM72-AS1	1.21191	0.00136203
BRINP1	1.81932	0.00146346
ADAP1	1.73181	0.00154356
PRRT2	1.1022	0.00137151
ADGRF5P1	1.69474	0.00182625
PARP8	1.16876	0.00137863
TESPA1	1.1375	0.00137926
CACNA1A	1.3513	0.00137946
PDZD7	1.40113	0.00138146
ZNF117	1.01731	0.00138272
TUBA1A	1.21264	0.00138419
TMEM45A	1.85398	0.00138614
KIF1A	2.08125	0.00161779
ENSG00000239922	1.9356	0.00148864
SNCAIP	1.50664	0.00139234
KRT80	2.33137	0.00144398
ENSG00000282057	1.2241	0.00141908
CNN3-DT	1.28713	0.00141241
ENSG00000290090	-1.13997	0.00289822
ZNF837	1.24272	0.00143765
FGF14	1.52301	0.00147087
CSF3	-1.5148	0.00142538
FMOD	1.2675	0.00142569
B3GNT7	1.85159	0.00142902
PRSS35	1.93518	0.00157122
EFCAB13	1.27531	0.00143534
ENSG00000226087	2.01363	0.00150092
NCF1C	1.54107	0.00144363
ITIH3	2.64017	0.00152224
TMEM158	1.23555	0.00145646
C11orf80	1.25202	0.00146576
CNN2	1.54339	0.0014668
BST1	1.13411	0.00147002
RAB27A	1.04283	0.00147091
WDR54	1.18679	0.00147389
LINC02875	1.51977	0.00168404
GPR132	1.52212	0.00148368
PRR32	2.2669	0.00277707
BMF	1.05345	0.00148526
LINC03082	1.53829	0.00165939
ENSG00000289412	1.27496	0.00156893
CTSC	1.10844	0.00150121
RAB43	1.16826	0.00151107
GBP2	1.08781	0.00151352
FHDC1	1.03225	0.00151601
FAM225B	2.00959	0.00177304
LINC00598	1.0115	0.00157348
EEF1A1P13	1.43247	0.0015746
TMEM63C	1.79418	0.00152453
ENSG00000286482	1.28479	0.0015445
LDOC1	1.38492	0.00152643
ENSG00000290767	1.30215	0.00179201
TRAF5	1.0116	0.00153072
ENSG00000188897	1.11766	0.0015389
FAM135B	1.9551	0.00193339
CNTN4	1.54203	0.00154606
P2RY6	1.01029	0.00155129
NHLH2	3.26989	0.00255917
PLCB2	1.45571	0.00155889
ENSG00000290098	1.4008	0.00180831
ENSG00000286280	1.17745	0.00232153
ENSG00000287281	1.12832	0.0020091
SAMD11	2.21316	0.00156836
C22orf31	1.32718	0.00197188
ENSG00000272970	1.43402	0.00162634
SYTL2	1.2533	0.00157579
SAP30-DT	1.24792	0.00158476
PPL	1.23211	0.00158636
ETV4	2.22658	0.0016349
INHBE	1.23134	0.00160363
IFITM3P2	1.14624	0.00344688
ZDHHC15	1.0929	0.00162006
FAM156B	1.12513	0.00162579
SNCG	1.36808	0.00162655
ANGPT2	1.08481	0.0016326
TNFRSF8	1.10727	0.00163519
MYH3	2.53951	0.00163653
LINC01088	1.42186	0.00163726
AFG3L2P1	-1.06147	0.0016645
SECTM1	1.64299	0.00164896
GALNT7	1.0217	0.00165136
ARL11	1.80989	0.0017088
PAPPA2	2.4449	0.00205395
MYLK	1.39688	0.00165842
FSCN2	1.28398	0.00203771
SNX10-AS1	1.51623	0.00208902
ST14	1.94516	0.00168893
CLDN1	2.52317	0.00167531
ENSG00000215237	1.53193	0.00181874
ENSG00000248773	1.05486	0.00186642
TFAP2E	1.15583	0.00168158
ZFP28-DT	1.04281	0.00209707
ENSG00000272627	1.0006	0.00172772
RPL26P6	-1.09372	0.0016871
FGF18	1.3664	0.00170445
C16orf89	1.76506	0.00187574
KLHL35	1.52394	0.0017722
CCN2	1.8301	0.001717
ENSG00000289945	1.03142	0.00176028
ENSG00000270412	1.20398	0.00177552
PRKAG2-AS1	1.37852	0.00172003
FERMT1	1.4197	0.00187057
STXBP2	1.61846	0.00173281
GOLM1	1.06263	0.00173865
SGSM1	1.41018	0.00174347
HK3	1.59455	0.0017617
ANKRD20A5P	-1.14107	0.0017694
FMNL1-DT	1.10509	0.00177343
HAVCR2	1.49862	0.00179241
FTLP3	1.26441	0.00179685
PTPRJ	1.14875	0.00179907
CD83	1.28027	0.0018087
PTX3	2.22122	0.00205048
SPINT2	1.86005	0.00182375
ENSG00000269906	1.52394	0.00213497
TDRD1	1.16917	0.00185291
RAET1E	1.57016	0.00219806
ISM1	1.21823	0.00184193
CASP1	1.10359	0.00184332
ENSG00000286511	1.13631	0.00185029
ZNF300	1.04485	0.00185243
IRX6	1.69206	0.00186405
GRTP1-AS1	-2.2296	0.00189377
NCAPH	1.35835	0.00187651
TMSB10	1.09447	0.00188641
TMEM198	1.22089	0.00189139
POU4F1	1.43888	0.00189452
ELOVL4	1.67588	0.00212618
SEZ6L	1.27077	0.00212745
TOX	1.86882	0.00198924
CYP2T1P	1.19474	0.00192741
RTN1	1.21454	0.0019279
CFP	1.45476	0.00194148
ENSG00000290644	1.72796	0.00244449
C17orf50	1.11699	0.00332085
BANK1	1.94681	0.00209122
SULT1A2	1.09355	0.0020167
TNFSF4	1.64257	0.00209282
CDC25B	1.02244	0.00195422
HIPK1-AS1	1.13971	0.00207164
SLAMF8	2.09697	0.00195967
RBM46	-4.26797	0.00262738
LINC02993	1.41457	0.00219034
CALML3-AS1	1.6948	0.00221562
TPRG1-AS1	1.28754	0.00205291
MTND4P14	-1.35714	0.0043979
CCDC103	1.47044	0.00224992
RIN1	1.04256	0.00197099
ENSG00000288886	1.02544	0.00197257
SOX5	1.15174	0.00197561
NFAM1	1.81844	0.00198498
SIM2	-2.56466	0.00199147
DEF6	1.40722	0.00200223
ENSG00000273448	1.1005	0.00200816
MYLK4	-1.67009	0.0020115
CIDEA	2.92825	0.00248587
ENSG00000272969	-1.77778	0.0036222
ENSG00000289745	-1.11197	0.00203651
C1orf21-DT	1.19533	0.00223718
CCDC87	1.04588	0.00243959
ENSG00000288854	1.24098	0.00248008
HRK	-1.40363	0.00207575
FAM131B-AS2	1.15917	0.0020793
ARHGAP36	2.0776	0.00210488
IRF4	1.74354	0.00218031
INHA	1.23084	0.00208831
PKD1L2	1.41234	0.00227449
C3orf70	1.05676	0.0020908
TNMD	3.20237	0.00244683
PCDH7	1.6663	0.00209753
UCHL1	1.26595	0.00210437
UNC5B-AS1	2.15305	0.00235062
SPSB4	1.2734	0.00210643
MYMX	2.11122	0.00235813
XCR1	1.98386	0.00238568
ENSG00000260988	-1.09531	0.00257673
POLN	1.21053	0.00212861
C2CD6	1.70941	0.00271438
TMSB15A	1.62319	0.00288015
PHOSPHO1	1.38888	0.00214826
SVOP	1.65513	0.00240773
MLLT11	1.51568	0.00215857
GADD45B	1.11107	0.00216596
ARPC1B	1.24559	0.00217014
CLEC2B	1.00332	0.00217569
ENSG00000271327	1.13284	0.00236483
ETNK2	1.29912	0.00218755
ENSG00000291081	1.26727	0.00218918
SNAI1	1.45155	0.00219349
COL3A1	1.89679	0.00219931
EFHC2	1.83031	0.00301812
GPM6A	2.41711	0.00272156
MYH8	2.75221	0.00221771
EP300-AS1	-1.00982	0.0023411
SPATA2L	1.15942	0.00222609
LRRN3	1.91188	0.00223468
ZC3H12B	1.32593	0.00231478
EPB41L4B	1.04809	0.0022399
PTPN6	1.44263	0.00224017
IYD	-1.45996	0.00414744
FAS	1.02401	0.00224866
ENSG00000286158	-1.29248	0.004446
IL1RL1	1.62904	0.00272781
TACR1	2.21665	0.00254791
MSS51	-1.08599	0.00226061
LETR1	1.03958	0.00226196
BISPR	1.01294	0.00226908
HPSE2	2.06586	0.00276573
NUP62CL	1.18366	0.00341771
ARHGAP30	1.6209	0.00229839
ZNF541	1.52974	0.00230028
CBLN3	1.00429	0.00230399
NSG1	1.3434	0.00253456
NRXN1	1.39926	0.00239261
ENSG00000261578	1.68741	0.00233111
FLNA	1.35419	0.00233352
ENSG00000287627	-1.16572	0.00236444
ERICH6-AS1	1.30553	0.00257357
ENSG00000279447	1.13369	0.00237239
THEMIS2	1.35069	0.00234668
P4HA3	2.1402	0.00251797
TRIM29	2.23814	0.00289176
WAKMAR2	1.07752	0.00235299
OPN5	-1.23175	0.0025618
ENSG00000272112	1.42899	0.0025623
NRP2	1.13901	0.00237016
CYB5R2	1.25832	0.00237066
IL2RA	1.80264	0.00292113
NEFM	2.0227	0.00237525
TMEM121	1.30129	0.00238002
ENSG00000276855	1.23447	0.00238621
CDCP1	1.78778	0.00246845
TSKS	1.62384	0.00268489
CD22	1.757	0.00258825
FGFR2	2.16141	0.00308565
PICART1	1.5563	0.00251417
NRROS	1.11191	0.00243237
IRF6	1.66336	0.00261262
FOSB	2.43915	0.00244271
CYP27B1	1.31972	0.00270864
SELPLG	1.76882	0.00247529
ULK4	1.45976	0.00257354
ZYX	1.68431	0.00249915
RPGRIP1	1.51564	0.00268883
S1PR2	1.06154	0.0025111
SPI1	1.52429	0.00251676
ENSG00000259797	1.05335	0.00260586
CASP8	1.12927	0.00252617
ENSG00000234961	1.74226	0.00253589
NRIP2	1.26415	0.00253996
PSTPIP1	1.57246	0.00254266
NUDT11	1.69515	0.00294737
ZNF486	1.11735	0.00254444
XRCC4	1.31235	0.00255303
PDGFA-DT	1.37199	0.00255345
ENSG00000272265	-1.13517	0.00422965
C4orf47	1.20756	0.00268723
STX11	1.10518	0.0025697
RN7SL481P	1.00512	0.00362051
FBLIM1	1.47224	0.00258088
TRAF4	1.26369	0.00258277
TNFRSF11B	2.34226	0.00322181
NFKBID	1.13411	0.00258821
WAS	1.55631	0.00259555
VASH2	1.7659	0.00260989
SLC3A1	1.13808	0.00282447
MFHAS1	1.39746	0.00265305
SYT15	1.52965	0.00285591
CABP4	1.12203	0.0026635
ENSG00000287839	1.3013	0.00266447
ANKRD53	1.43425	0.00289447
SNAP25	1.92459	0.00328983
ABCC8	1.34501	0.00271633
ENSG00000224905	1.26604	0.00285759
ACTBP8	-1.29925	0.0063367
PABPC1L	1.01214	0.00273646
IL7	1.66274	0.00300797
F2R	1.07211	0.00273881
CORO2A	1.56802	0.00274123
YPEL4	1.27505	0.0027443
SUSD5	1.48219	0.00275889
DUSP15	1.84733	0.00306364
ROBO2	1.89847	0.00303317
DYNC1LI2-DT	-2.14011	0.00527619
SHROOM2	1.03994	0.00286414
NWD1	1.34415	0.00300235
UBE2L6	1.05593	0.00280867
THSD7A	1.19677	0.00281207
MAL2	2.76979	0.00381785
HTR7P1	1.08925	0.00283262
ENSG00000288770	1.05702	0.00372364
MYH11	2.24726	0.00288972
ENSG00000280304	1.27993	0.0029899
EFHD2	1.15272	0.00286985
ENSG00000283294	-1.20811	0.00291005
MYO15A	1.08828	0.00288092
MYL9	1.33227	0.0028913
CPB1	1.59096	0.00342733
TRABD2B	1.07801	0.00290185
CSRP1	1.27975	0.00290974
ENSG00000255836	1.58596	0.00329098
DOCK8	1.17792	0.00291642
ENSG00000261997	1.33179	0.00338046
SLC17A9	1.15049	0.00291931
HTR1F	1.26929	0.00313497
NRCAM	2.29929	0.00342818
CD72	1.41952	0.00302858
RGS2	1.60342	0.00293942
LINC02593	2.35818	0.0031589
ENSG00000258283	1.49513	0.00324459
HDX	1.12996	0.00296347
ENSG00000286883	1.06208	0.00297455
ENSG00000273248	1.37505	0.00381224
RPL21P72	1.62426	0.0037964
MMP27	1.26274	0.00305274
MEX3A	1.72598	0.00332773
ENSG00000224764	-1.56847	0.00303138
LY6E	1.67994	0.00303641
EGR1	1.48054	0.00303747
NOTCH2NLC	1.01311	0.00305709
PTPRH	1.47852	0.00351085
ENSG00000270513	-1.07532	0.0035274
LINC03070	2.65967	0.00409716
GMIP	1.37801	0.00310356
CD53	1.71555	0.00310575
NHSL1-AS1	1.12119	0.00321573
SNHG18	1.33656	0.00311934
ITGA9	1.7568	0.00324805
ENSG00000251665	-1.07437	0.00314982
APOE	1.17796	0.00316859
CCR5	2.25094	0.00319122
MATN3	1.29347	0.00355343
CHN1	1.12652	0.00321448
NUDT18	1.03213	0.00322162
ENSG00000276649	1.02761	0.00365292
NABP1	1.05739	0.00323647
LINC02207	1.2756	0.00357618
ENSG00000291211	1.04627	0.00468702
OXER1	1.008	0.00326536
KCNJ16	1.40739	0.00375241
OR7E29P	-1.63791	0.00335818
ENSG00000267507	1.76827	0.00339808
FOXS1	1.09667	0.00328738
ACAN	2.33314	0.0036348
ENSG00000260036	-1.00116	0.00516973
CD38	-1.01534	0.00331842
CTHRC1	1.38121	0.0033243
MERTK	1.22465	0.00332957
LINC01230	1.96323	0.00452168
C4orf19	1.50679	0.00375131
CES3	-1.09119	0.0033537
MAP1LC3C	1.4114	0.0033573
ALG1L9P	1.08294	0.00341756
ENSG00000267458	1.26777	0.00349499
GRAMD1C	1.10488	0.00338197
TMC2	1.17663	0.00373283
PTN	1.4853	0.00339919
GPR68	1.72991	0.00341141
ENSG00000289386	1.24107	0.00361366
RYR3-DT	1.54753	0.0035903
APOBEC3G	1.27344	0.00344121
CDH12	1.19499	0.00908749
RSC1A1	1.19499	0.00908749
DENND3-AS1	1.33461	0.00345533
ENSG00000289502	1.40194	0.00372142
NECTIN3-AS1	1.07123	0.00377718
ENSG00000257327	-1.0324	0.00349653
ABCG8	-1.55512	0.00761957
ANLN	1.88943	0.00376018
ENSG00000287200	1.28406	0.00387895
TBC1D30	1.03623	0.00382365
CDKN2B-AS1	1.34104	0.0047207
PRR7	1.09975	0.00357061
PABPC1P4	1.48515	0.00358231
AMPD3	1.16225	0.00358442
LINC00640	1.29476	0.00478777
KCNAB2	1.08222	0.00361001
LINC02913	1.59461	0.00373742
ENSG00000287074	1.2373	0.00414399
CSMD3	1.03398	0.00510237
PCOLCE-AS1	1.78581	0.00477449
BMAL2	1.68592	0.00376485
VEPH1	1.69608	0.00437332
RASGRF2-AS1	1.01056	0.00367994
DOK6	1.31534	0.00380901
MIR503HG	1.62185	0.00369751
FAM240A	-4.90689	2.23e-05
DSTN	1.02718	0.00371029
TRIM9	1.09746	0.00371826
TNFAIP6	1.41948	0.00372927
LINC01686	1.09489	0.00484763
ENSG00000288971	-1.44211	0.00818979
PLAUR	1.06468	0.00374692
ANGPTL8	2.63045	0.00541535
IQSEC3-AS1	-1.20859	0.00384849
SERPINI2	1.05515	0.00603537
ENSG00000291066	1.14673	0.00376398
C7orf31	1.03555	0.00377159
BCRP1	-2.32193	0.000156902
HOOK1	1.33888	0.00406886
HCST	1.74154	0.00379703
STK17B	1.13323	0.00379743
CYP4F24P	1.85332	0.00519752
ZNF860	1.31482	0.0044711
TENT5B	1.25833	0.00383053
HROB	1.30319	0.00396659
LEFTY1	1.14906	0.00454031
SPRED3	1.24065	0.00385118
TMEM35B	1.04218	0.00418754
ABRACL	1.29668	0.00385508
ENSG00000272482	1.13652	0.00399393
CA4	-1.19914	0.00386196
SNORD1B	-1.58496	0.000424353
RNU6-957P	-1.58496	0.000424353
ENSG00000212161	-1.58496	0.000424353
MARCKSL1P2	-1.58496	0.000424353
PRDX3P2	1.58496	0.000424353
ENSG00000283072	-1.58496	0.000424353
ENSG00000287468	-1.58496	0.000424353
ENSG00000288872	-1.58496	0.000424353
WTIP	1.00154	0.00387506
LINC01684	1.27573	0.00434796
C1R	2.47198	0.00402247
P3H2	1.03974	0.00390276
ENSG00000258386	-1.48352	0.00839038
ENSG00000290846	1.06486	0.00397956
COL11A1	2.27884	0.00443059
CEACAM16	1.56822	0.00453805
CDC20	1.77984	0.00431102
HOXD10	1.63278	0.00556485
XACT	1.6857	0.00498698
CYSLTR2	1.61155	0.00446592
DCST2	1.41392	0.00401869
CIBAR2	1.02428	0.00905001
ENSG00000228343	-1.19499	0.00964754
ENSG00000288860	-1.3842	0.00410824
ENSG00000224228	1.47311	0.00637601
FANCA	1.08051	0.0040795
TRIM36	1.9626	0.00467699
ARHGEF17-AS1	1.35631	0.00413931
C5AR1	1.54593	0.00409454
APOBEC3F	1.06815	0.00411779
TTPA	1.41671	0.00484596
TARS1-DT	1.05538	0.00450379
DOCK10	1.33489	0.00416038
LPCAT1	1.03869	0.00416596
ARSJ	1.37613	0.00417754
BTC	1.43544	0.00433008
CSPG4	1.15473	0.00420386
SLC24A2	2.10589	0.00499002
ST8SIA1	1.03277	0.00421364
[truncated: 881 more rows]

## Sheet: Banerji STIRneg
Figure 1A-D and H, Supplemental Figure 2
gene_name	log2FoldChange	padj
FGF7	2.08672	6.44e-09
TMEM54	1.60834	6.96e-08
GALNT17	2.60926	9.71e-08
PCDH18	1.62157	1.35e-07
GPC3	2.5465	2.58e-07
PDGFD	1.74498	4.08e-07
ZKSCAN8P2	-1.58496	1.33e-13
SLC29A4	2.52593	5.35e-07
DACT1	1.43241	5.42e-07
ARHGEF28	1.18379	1.13e-06
THRSP	2.46169	1.22e-06
LEPR	1.41899	1.23e-06
LOXL4	1.74107	1.54e-06
FBLN5	1.09395	1.77e-06
CP	2.98149	2.15e-06
NEGR1	1.1488	2.45e-06
BCHE	1.04519	3.09e-06
EPHA3	1.5208	3.12e-06
SFRP1	2.38275	3.82e-06
DUXAP10	2.08808	3.87e-06
F13A1	2.09981	4.42e-06
MGST1	2.06152	5.49e-06
INSYN1	1.30843	5.84e-06
EFNA5	2.28207	6.01e-06
COL16A1	1.09094	6.23e-06
CYP1B1	1.78467	6.31e-06
ENSG00000286158	-1.29248	1.75e-06
CXCL14	1.04097	7.45e-06
EFEMP1	1.92418	7.57e-06
PXDNL	1.68391	7.98e-06
HRH1	1.55289	8.87e-06
CADM3-AS1	1.89304	9.98e-06
CPXM2	1.9814	1e-05
VCAM1	1.5018	1.03e-05
SLPI	2.21905	1.04e-05
ADIPOQ	4.21148	1.14e-05
DEPP1	1.23008	1.19e-05
TPX2	1.00762	1.48e-05
IL33	1.01596	1.55e-05
L1CAM	1.62223	1.57e-05
FAM110A	1.23634	1.66e-05
CILP	1.18537	1.77e-05
CIDEC	3.70057	2.09e-05
SCD	2.98339	1.96e-05
LINC00310	1.58264	2e-05
ENSG00000270504	1.09883	2.14e-05
LYVE1	1.91921	2.18e-05
CDO1	1.42395	2.26e-05
ADH1B	1.31138	2.35e-05
ADAMTS5	1.06532	2.38e-05
LMO3	2.34808	3.17e-05
CYBRD1	1.05311	3.07e-05
PRSS12	2.17114	3.27e-05
MFAP5	1.44153	3.21e-05
CLMP	1.23971	3.27e-05
PLAAT5	2.23304	3.32e-05
C1S	1.15312	3.33e-05
B4GALNT3	2.14744	3.38e-05
PCDHGA11	1.05903	3.39e-05
MGP	1.46448	3.41e-05
TPPP3	1.2478	3.84e-05
SULF1	1.39249	3.91e-05
ENSG00000248138	-1.58496	8e-10
CTSG	2.14946	4.24e-05
ENSG00000287047	1.87732	4.27e-05
FST	1.55347	4.39e-05
FBN1	1.18038	4.52e-05
ARHGAP20	1.825	4.57e-05
VIT	1.03129	4.61e-05
CYP1B1-AS1	1.54611	4.87e-05
ANG	1.27426	4.93e-05
ADRA2A	1.74485	5.36e-05
LPAR1	1.15727	5.43e-05
FBLN1	1.56159	5.45e-05
L3MBTL4	1.16809	5.82e-05
ENSG00000270133	-1.79248	5.42e-06
SPHK1	1.20714	6.1e-05
PCOLCE2	1.88846	6.39e-05
CHRDL1	1.52413	6.55e-05
C1QC	1.85507	6.73e-05
MRC1	1.65916	7.19e-05
MFAP4	1.32453	7.37e-05
TSPAN11	1.57538	7.38e-05
UST	1.04774	7.5e-05
MS4A4A	1.82223	7.54e-05
ADGRG6	1.22684	7.56e-05
RELN	1.78718	7.79e-05
DCN	1.07684	8.14e-05
HPGDS	1.79286	8.42e-05
NNMT	2.0986	8.5e-05
CPA3	1.92149	8.55e-05
CARMIL1	1.53021	8.8e-05
CLDN11	1.39427	8.96e-05
TMEM119	1.6078	9.24e-05
CD14	1.51901	9.58e-05
ENSG00000271420	-1.20915	0.000141483
TMEM176A	1.57731	9.94e-05
ENSG00000256915	-1.16748	0.000181019
ACKR1	1.18991	0.000101837
JCHAIN	2.82991	0.000106334
SDC2	1.01933	0.000105558
NOVA1	1.09559	0.000105989
LTBP2	1.04109	0.000106792
PCDHGA12	1.13101	0.000107809
GAL3ST1	1.26053	0.000111971
PROCR	1.12407	0.000113547
MILR1	1.77179	0.000113678
KCNH2	1.40888	0.000116471
PTPRF	1.62324	0.000118352
TMEM176B	1.45793	0.000122679
ZNF396	1.18655	0.000123861
C1QB	1.91364	0.000127004
SIGLEC8	1.53856	0.000146948
CCL21	3.60209	0.000155211
FSTL1	1.12857	0.000132161
MCUB	1.03187	0.000132522
EPB41L3	1.24191	0.000132693
MYEF2	1.03768	0.000134706
RIMS4	1.221	0.000149639
GPX8	1.06749	0.000150743
RBP4	2.95209	0.000174904
THBS2	1.45642	0.000154522
LUM	1.35914	0.000157223
F10	1.2332	0.000159234
CYBB	1.10846	0.000160244
CD33	1.14912	0.000163066
SCARA5	1.14073	0.000163142
RARRES2	1.18527	0.00016482
CD163	1.65769	0.000165197
C3	1.41011	0.000169732
COL8A2	1.71084	0.00017376
LGALS12	2.32573	0.00018934
TPRG1	1.8749	0.000176917
CTSK	1.11072	0.000186402
ATP8B4	1.02564	0.000193153
DRICH1	1.28585	0.000247102
RN7SKP71	-1.29248	0.000186489
LMNB1	1.25689	0.000203875
GOLGA7B	1.00059	0.000205314
DSP	1.88238	0.000220496
ENSG00000279267	1.02517	0.000222216
CD209	1.95033	0.000223766
TNFSF9	1.47732	0.00022672
PITPNM3	1.01446	0.000230622
SEMA3A	1.82214	0.000274493
SRPX	1.09771	0.000240986
MS4A2	1.72481	0.000242813
ENSG00000277117	1.09368	0.000242876
S100B	2.12616	0.000270039
ENSG00000228566	-1.19499	0.000362029
C12orf75	1.88569	0.000255944
NPSR1-AS1	2.02777	0.000256761
MS4A6A	1.29073	0.000262665
GXYLT2	1.00343	0.000272447
ENC1	1.06403	0.000277322
PTGFR	1.8539	0.000277668
OLFM4	1.28892	0.000311128
ENSG00000235020	-2.10633	0.000372359
ENSG00000258386	-2.05664	0.000539981
ENSG00000280047	1.23269	0.000285392
NTRK2	1.47995	0.000285677
DIO3	1.22729	0.000289966
PDZD7	1.27621	0.000302408
SNX7	1.12279	0.000305648
EDIL3	2.16296	0.000308349
GPR34	1.51453	0.000318698
GAS6-AS1	1.39994	0.000309035
TIMP1	1.1176	0.000319053
C7	2.32875	0.000320351
ELN	1.47183	0.000328078
PLXNB3	1.54726	0.000334989
PRELP	1.18348	0.000336002
PCDHGB2	1.13155	0.000337755
LNCOG	1.03309	0.000460986
POSTN	1.92261	0.000344087
ALCAM	1.16876	0.000347007
PAK3	1.35629	0.000351476
SLC19A3	2.27593	0.000403805
HAND2-AS1	1.79957	0.000410508
PLIN1	1.95158	0.000360728
DNM1	1.16408	0.000367252
ENSG00000287002	-1.58496	4.2e-07
PGR	1.2321	0.000370255
SH2D4A	1.22504	0.000373984
SORCS1	1.46079	0.000390315
CCN5	1.20836	0.000378437
CLU	1.46614	0.0003802
DPT	1.11182	0.000385617
C1QA	1.5203	0.000387798
ENSG00000278876	-1.51336	0.000619452
LOX	1.26276	0.0003918
TMEM200A	1.69359	0.000405672
CSF1R	1.32582	0.00039509
TIAM1	1.25775	0.000405586
NTM	1.26073	0.00041081
METTL7B	1.33842	0.000411156
HELLS	1.34096	0.000424812
LVRN	1.2405	0.000421873
ABI3BP	1.14466	0.000435616
NAP1L2	1.0249	0.000445965
FOLR2	1.58185	0.000450563
EID3	1.03306	0.000466302
PLAC9	1.00195	0.000465744
SLIT3	1.08274	0.000469052
TRAM1L1	1.39896	0.000488972
NT5E	1.2002	0.000476323
ENSG00000286511	1.22087	0.000501462
NR2F1-AS1	1.17893	0.000516436
LINC01091	1.07134	0.000511115
TNFSF13B	1.42312	0.000536406
ENSG00000285830	1.23338	0.000542888
MEDAG	1.13393	0.000546489
ENTREP2	1.19499	0.00107456
DTX1	1.27936	0.00055089
ENSG00000228343	-1.3061	0.00109601
TSNAXIP1	1.13405	0.000560045
SELP	1.15269	0.000566706
TAFA2	1.12965	0.000593713
ENSG00000228793	1.40183	0.000670588
FCER1G	1.46057	0.000583862
SMIM2-AS1	-1.49501	0.000586527
RAB3C	1.47503	0.000765626
BCAT1	1.0274	0.000611553
KCNK2	1.64438	0.000615274
AFG3L2P1	-1.01649	0.000628065
THRB-IT1	1.21169	0.000624536
CD248	1.05817	0.000632379
ENSG00000289576	-1.29248	0.00089984
CD163L1	1.29062	0.000642697
EMB	1.33155	0.000660457
ENSG00000254092	-1.23865	0.00069329
COL21A1	1.17121	0.000704969
P2RX7	1.09265	0.000707921
HGF	1.21629	0.000711532
ENSG00000273113	-1.875	0.000979675
EMILIN2	1.31648	0.000716923
PHGDH	1.31971	0.000729881
KLF5	1.10496	0.000743545
GPC6	1.2286	0.000755949
CDH11	1.06259	0.00075695
MPZL2	1.31628	0.000764336
SFRP4	1.18117	0.000770373
CCDC3	1.24085	0.000771555
MIR3648-1	-1.61462	0.00180831
IL18	1.05944	0.00078449
PTPRD	1.10707	0.00078926
ENSG00000231329	-1.01947	0.000820264
TAFA5	1.89177	0.000989101
ENSG00000267436	1.01557	0.000923673
PLTP	1.15026	0.000923267
C1QTNF7	1.29677	0.000942774
CAP2P1	-1.16713	0.00187689
NOX4	1.28811	0.000950371
NMNAT2	1.28927	0.000951649
CATSPER4	1.29562	0.000953777
ENSG00000260988	-1.16002	0.00114333
KLB	2.36306	0.00123872
NNAT	1.57689	0.00107091
XCR1	1.78569	0.00112856
APOL4	1.06044	0.00101097
C6	1.78791	0.00102967
ENSG00000280103	-1.00981	0.00103067
MYOCD	1.54843	0.00103485
TMEM158	1.07027	0.0010493
PLA2G4A	1.44674	0.00105594
KLC2-AS1	1.11475	0.00111062
ID4	1.30016	0.00107592
OTULINL	1.20375	0.00107901
BCRP1	-2.32193	2.49e-06
ENSG00000258068	-2.32193	2.49e-06
CCDC8	1.01809	0.00108522
AVP	-1.58496	9.81e-06
DUSP9	-1.58496	9.81e-06
ENSG00000231698	-1.58496	9.81e-06
ENSG00000270655	-1.58496	9.81e-06
PKHD1L1	2.41151	0.00136246
FZD10	1.10283	0.00110642
PCK1	2.57056	0.00129269
PCDHGB8P	1.22082	0.0011209
CYP26B1	1.25704	0.00113952
CFAP61	1.46985	0.00113967
IGKC	2.78795	0.00115536
RBM46	-3.98747	0.00164741
PLA2G2A	2.68062	0.00127617
LIF	1.74085	0.00125281
ADAMTS2	1.13243	0.00122224
EFHC2	1.59968	0.00170836
CLEC4GP1	1.38309	0.00127942
LINC01117	1.34874	0.00129866
PERP	1.16717	0.00124102
ESM1	1.66208	0.00140289
BDKRB2	1.19273	0.0013099
ARNILA	-1.04476	0.00141263
ENSG00000286067	1.17876	0.00134812
CADM3	1.42235	0.00133718
NSUN7	1.38225	0.00188653
ENSG00000288912	-1.43924	0.00174061
RBM47	1.69829	0.00137395
LINC03013	1.18032	0.00138928
TFEC	1.48295	0.00144247
SLC25A30-AS1	-1.11123	0.00146024
PKN2-AS1	1.44695	0.00146518
ENSG00000287289	1.67221	0.00176739
TPSAB1	1.59569	0.00146796
ENSG00000214942	1.55515	0.00148508
KCNJ5	1.68719	0.00166811
GPR27	1.05875	0.00157116
RGS13	1.48669	0.00188042
SLCO4A1-AS2	1.04026	0.00152572
NHS	1.01849	0.00153969
FCGR2B	1.19078	0.0015527
FNDC1	1.34105	0.00159847
MYCN	1.08426	0.00160627
GDF10	1.26898	0.00162146
SLC25A48	1.23749	0.00170005
PCNX2	1.07543	0.00167976
GYG2	2.763	0.00199452
ENSG00000241666	1.15009	0.00178133
ENSG00000264659	-1.11066	0.00348843
ENSG00000274272	1.06746	0.00172728
FBXL13	1.18694	0.00174861
EPS8L2	1.51711	0.00175383
VENTX	1.06471	0.00179082
SYK	1.0302	0.00181115
ENSG00000261468	1.01949	0.0018431
ELOVL7	1.38895	0.00195943
PDE3B	1.50815	0.00196439
PTGIR	1.10207	0.00183344
TRPC6	1.06319	0.00184639
GALNTL6	1.48815	0.00210307
CGB5	-1.35714	0.00441682
MIR26A2	-1.77778	0.00363568
ENSG00000273287	-1.25638	0.00355656
TPSB2	1.71284	0.00188994
IRF5	1.43466	0.00189658
KCND2	1.13691	0.00196419
ENSG00000287362	-1.05937	0.00287031
ENSG00000272330	-1.11198	0.00270923
RFX2	1.04545	0.00193626
CCDC80	1.17858	0.00195183
ENSG00000262801	-2.16096	0.00498079
ENSG00000232949	1.15206	0.00239169
TRHDE-AS1	1.35642	0.00201129
SIGLEC1	1.01974	0.00201515
PTGIS	1.01859	0.00202879
MMRN1	2.44145	0.00228005
SOD3	1.06255	0.00203978
CLEC10A	1.081	0.00204906
NR2F1	1.30998	0.00208627
ASIC1	1.03762	0.00210013
OTOA	-3.99793	0.00223695
KIT	1.02113	0.00212518
ENSG00000224905	1.17082	0.00251285
PTGES	1.32189	0.00215397
IGFBP6	1.00675	0.00217214
ENSG00000287259	-1.19499	0.0047156
DCLK1	1.17088	0.0021794
MARCO	1.84465	0.00219201
ENSG00000234026	-1.19101	0.00485722
LRP8	1.12821	0.00229092
COL14A1	1.23304	0.00231083
ENSG00000287627	-1.22723	0.00231395
SMARCE1P6	1.1585	0.00402367
ENSG00000273181	1.07648	0.00278854
CSDC2	1.3678	0.00234118
GRID1	1.00458	0.00241231
ENSG00000258831	1.11083	0.00330332
FAAP24	1.39386	0.00282084
F11	-1.87213	0.00275165
C4orf47	1.14427	0.00254961
NGFR	1.46618	0.00243814
POU4F1	1.13029	0.00244894
PI16	1.20722	0.0024742
C1orf21-DT	1.15226	0.0027292
ENSG00000260337	1.26241	0.00249098
GPR85	1.17709	0.00289902
B3GNT7	1.27766	0.00252787
IQGAP2	1.06662	0.00254624
ENSG00000269621	1.00512	0.00363035
LINCMD1	1.35598	0.00623953
PRRX2	1.47474	0.00263797
ENSG00000289615	1.44373	0.00258499
RNF157-AS1	1.08996	0.00260552
PSD2	1.55507	0.00263989
CCR1	1.46842	0.00261406
KLKB1	-1.55864	0.00338886
RASSF10	1.12707	0.00263185
ADGRL3	1.1619	0.00265713
CFD	1.37967	0.00265955
ADRB1	1.148	0.0028207
FERMT1	1.13389	0.00294697
CYP4Z1	1.11817	0.00268658
PRR5	1.27785	0.00269808
MPEG1	1.18908	0.00271275
EVPL	1.15292	0.00304172
NPNT	1.05964	0.00278493
ENSG00000216475	-1.78459	0.0055904
ENSG00000278743	1.0616	0.00324439
BMP8A	1.31361	0.00314376
CNN1	1.75159	0.00293848
BGN	1.07645	0.00294219
VEPH1	1.0904	0.0038964
FLJ43315	-1.75	0.00657217
GABBR2	-1.2454	0.00301148
AHNAK2	1.30649	0.00299927
CMTM7	1.08687	0.00300198
ENSG00000285108	1.45041	0.00312028
PABPC1P4	1.13289	0.00312533
ENSG00000213981	1.19499	0.0090571
RNU6-758P	1.19499	0.0090571
ENSG00000291006	1.14302	0.00316571
IGSF1	1.38862	0.00319955
ZNF496	-5.16993	1.09e-05
MEIS2	1.03733	0.00337483
STAC2	1.50481	0.00409752
C3AR1	1.41161	0.00327199
LINC02774	1.58496	0.000233447
ENSG00000283515	1.58496	0.000233447
MIR1256	-1.58496	0.000233447
RN7SL546P	-1.58496	0.000233447
RPS3AP18	-1.58496	0.000233447
ENSG00000250696	-1.58496	0.000233447
ENSG00000288872	-1.58496	0.000233447
HAS2	1.23013	0.00334046
EEF1A1P9	1.18761	0.00371441
LINC00930	1.20821	0.00336623
BTK	1.21501	0.0033981
SCARA3	1.24299	0.00347682
ESRG	1.2786	0.00704115
CLDN1	1.62605	0.00352187
CSF2RB	1.08954	0.00350138
ENSG00000287575	1.42404	0.00708872
CD1C	1.0121	0.00351107
TPBGL	1.70345	0.010572
SOX11	1.13237	0.00356628
LINC02964	-1.33333	0.00937944
LINC02975	1.01718	0.00380775
MSR1	1.29692	0.00373816
RUNX1	1.40989	0.00375334
HDC	1.30075	0.00377906
SNAP25	1.28992	0.0049089
LINC00632	1.3159	0.00392082
UNC5C	1.35951	0.00413597
ENPP3	1.05515	0.00399571
ENSG00000253123	1.53823	0.00448568
JAZF1-AS1	1.08711	0.00417836
CCL2	1.25634	0.00405696
CCDC170	1.35251	0.00422992
CWC25	-2.61892	0.0103341
SWINGN	1.17204	0.00431769
CES1	1.50748	0.0043245
PURPL	1.49017	0.0048935
KCNAB1	1.23507	0.00417038
GSTM5	1.04652	0.00425827
GPATCH4	1.43517	0.00429579
THBS1	1.6725	0.00433421
PCDHGB4	1.04287	0.00433812
RYR2	1.55281	0.00473888
AARD	-1.26333	0.00640112
ACP5	1.57261	0.00443232
LINC02207	1.13023	0.00489854
ENSG00000291185	1.01651	0.00463141
DACT3	1.2273	0.00449063
MUC5B	1.5	0.0150043
ENSG00000288056	1.01161	0.0049701
TMEM35A	1.18322	0.00462016
FAM53B-AS1	-1.23799	0.00467513
LINC01852	1.23645	0.00545996
CCL13	2.29023	0.00682949
MS4A7	1.16266	0.00475936
FAM83G	1.10719	0.00481351
VSIG4	1.16678	0.00482401
NLGN1	1.10631	0.00488992
TNC	1.65508	0.00491471
KBTBD8	1.10607	0.00495868
MDFI	1.35745	0.00518924
ENSG00000281969	-1.14073	0.00508706
PDE8B	1.35714	0.00694649
RNU6-116P	1.02832	0.00870994
ENSG00000272334	-1.01975	0.00933357
SLC6A7	1.1356	0.00637275
SBSPON	1.72017	0.00554255
FREM2-AS1	-1.20418	0.00537513
NKD1	1.40336	0.00548616
LERFS	1.98777	0.00561914
LINC01948	1.15738	0.00572048
ENSG00000287092	-1.08264	0.00970546
CHMP4C	1.04458	0.00585103
CDKN2A	1.39942	0.00666435
KYNU	1.26294	0.00654476
SPRY3	1.02075	0.00606493
SLC18A2	1.35911	0.00592831
TNFRSF11A	1.15077	0.00551908
PLCXD3	1.34326	0.00552251
ENSG00000250644	1.23998	0.00552684
DMRT3	1.13149	0.00597255
LINC02502	1.5376	0.00748416
EPHB3	1.03055	0.00559018
ENSG00000278979	-1.10731	0.012352
VSIG1	-1.46284	0.0136087
ENSG00000287319	1.02793	0.00692715
ENSG00000215237	1.30913	0.00612136
RERGL	1.38366	0.00571556
SNORA28	-1.29248	0.015863
TLL1	1.0965	0.00587667
ENSG00000279354	-1.4183	0.0163321
PIEZO2	1.69714	0.00704223
TMEM132C	1.05844	0.00604859
BLNK	1.24871	0.00621396
ENSG00000250195	-1.36274	0.0149333
ENSG00000229976	-1.04762	0.01408
RPL10P7	1.18551	0.00711093
TRIM26	-1.57272	0.0179311
FGFR2	1.24348	0.00792816
ENSG00000264812	-1.20288	0.0132478
C16orf82	-2.07193	0.0192515
ADGRG2	1.31334	0.00686558
RNU6-403P	1.29248	0.02207
SORL1-AS1	-1.29248	0.02207
ENSG00000286742	1.29248	0.02207
MAL2	1.69565	0.00938576
MIR503HG	1.44949	0.00655037
EME1	1.12948	0.00671261
LRRC4B	1.13714	0.00649767
GPR150	1.23566	0.0101175
NBPF8	1.08074	0.00679692
ST14	1.29484	0.00687738
ENSG00000245156	1.06243	0.00679236
SCUBE3	1.41498	0.00732139
LINC02298	1.0122	0.00734962
ENSG00000254273	1.17421	0.00987865
FHAD1	1.15244	0.00832484
PPP1R1B	2.26446	0.010899
F2RL3	-1.74044	0.00783825
CD4	1.12428	0.00703287
SOX10	1.04657	0.00747788
IGLC3	2.25811	0.00926577
CDC42EP3-AS1	-1.21936	0.0143042
CCDC26	1.23169	0.00822267
ENSG00000286747	-1.14756	0.00751277
LINC01013	1.11522	0.00752733
NSG1	1.03104	0.00820702
C2CD6	1.03554	0.0105826
XYLT1	1.01994	0.00997223
CFH	1.01973	0.00884763
NMRAL1	1.04732	0.00903273
CDHR4	1.11315	0.00884662
CNTN3	1.41046	0.0101007
THBS3-AS1	1.10734	0.00781175
RHEX	1.32858	0.00842195
DUXAP8	1.31162	0.00792926
ENSG00000268628	1.28469	0.0153438
SLC37A2	1.11718	0.00797528
PAPPA2	1.41746	0.0108474
RPP25	1.17659	0.00815342
DYNC1LI2-DT	-1.87381	0.0225478
RHOXF1	1.03593	0.00913595
ISLR	1.22136	0.00905055
ENSG00000286625	1.05807	0.0150492
RGS4	1.03704	0.00923387
IL7	1.10503	0.0104251
EIF3LP1	-1.02256	0.0109705
IRF8	1.29294	0.00910748
MTND4LP30	-1.02843	0.00946602
DGKK	-1.06999	0.0203025
DNAH3	1.11982	0.00933109
TRPV6	1.1513	0.0111817
IL21R	1.09598	0.0105247
PCARE	1.28607	0.0135668
TFF3	1.60994	0.0115717
CDC25C	-1.36955	0.0236223
F2RL2	-3.32193	0.0017607
ADAMTS3	1.14937	0.0117558
MIR5690	-1.14325	0.01276
RAB40AL	-2	0.00395063
ENSG00000201882	-2	0.00395063
VPS52	-2	0.00395063
PRR3	-1.58496	0.00572002
ENSG00000212161	-1.58496	0.00572002
ENSG00000224967	-1.58496	0.00572002
ENSG00000242163	-1.58496	0.00572002
ENSG00000253539	-1.58496	0.00572002
ENSG00000259135	-1.58496	0.00572002
ENSG00000285523	-1.58496	0.00572002
ADAMTS13	1.58496	0.00572002
ENSG00000213486	1.58496	0.00572002
DDX11L16	1.58496	0.00572002
NT5CP2	1.58496	0.00572002
FKBP1BP1	1.58496	0.00572002
ENSG00000276272	1.58496	0.00572002
ENSG00000290035	1.58496	0.00572002
APBB1IP	1.07558	0.00990852
CGB8	-1.38496	0.0327942
LINC02005	-1.38496	0.0327942
ELAVL2	1.8198	0.014359
PENK	1.14851	0.0100477
ENSG00000289324	-1.00677	0.0270884
LINC01436	1.23694	0.0154665
RNU6-1157P	1.10784	0.027289
MT1F	1.03177	0.010919
SLC38A1	-1.11376	0.0104424
C4orf48	1.16043	0.0110516
CDKN1A	1.47946	0.0106577
RN7SL505P	-1.25	0.0307659
CCN3	1.07151	0.0109765
ENSG00000286818	1.13848	0.011013
ADGRF5P1	1.37939	0.0152283
BHLHE22	1.07311	0.011625
CHL1	1.29029	0.0112429
CHAD	1.02082	0.0113638
MYMX	1.37939	0.0134663
ENSG00000223542	-1.6	0.0394262
ENSG00000272969	-1.6	0.0394262
ENSG00000290585	1.23076	0.0249341
ADGRB2	1.2991	0.0120728
C2CD5-AS1	-1.32498	0.0257365
AZGP1	1.95254	0.016349
SYT15	1.16989	0.0133741
KCNA6	1.38772	0.0152833
SLC44A3	1.10524	0.013469
PAMR1	1.00792	0.0125797
ICAM5	1.04825	0.0176287
NPAS1	1.03979	0.0169432
FPR3	1.26744	0.0129272
ENSG00000264023	-1.25	0.0436093
ENSG00000260030	-1.10731	0.032171
PTX3	1.10696	0.0149591
ENSG00000290643	-1.03398	0.0302479
MUC17	-1.73584	0.0420796
BRD2	1.1505	0.0131973
PTGS2	1.25508	0.0145687
OPN5	-1.0814	0.0142612
CCNA1	2.70936	0.0202834
LINC01550	1.20452	0.0164958
PRG4	1.63119	0.0137946
KRT32	-2.1868	0.0386755
RNU1-67P	-1.63636	0.0366367
ENSG00000278791	-1.37587	0.0260717
CD86	1.17184	0.0145686
LINC00989	1.02883	0.0140833
RGS7BP	1.05644	0.014641
HEPACAM	1.64819	0.0173894
MIR133B	1.29527	0.014173
ENSG00000284430	-1.04248	0.0477731
HTR2B	1.37271	0.0186041
MMP9	1.62385	0.0177785
LINC03070	1.43177	0.0201656
DHH	1.03596	0.015164
ACKR2	1.09457	0.0156206
KLRG2	-1.38684	0.042946
SUCNR1	1.19687	0.017347
HHIP	1.0103	0.0148856
CRTAC1	1.31013	0.0158166
ITGB8	1.21201	0.0156628
SLC22A2	1.3512	0.020316
MYH11	1.56283	0.0153044
LINGO1	1.04222	0.0153466
FBP1	1.09592	0.0155512
LINC01515	1.00392	0.0177944
CCR5	1.31568	0.0156238
RPS2P7	-1.18378	0.015797
PNMA8A	1.02624	0.0157291
CAMTA1-IT1	-1.32647	0.0437474
ZBED6	-1.4592	0.0321026
PTPRO	1.03548	0.0160902
IL4I1	1.24145	0.0198886
SIGLEC11	1.19363	0.0215964
TBXAS1	1.00471	0.0161821
MGAT5B	1.0973	0.0242388
FCGR2C	1.08023	0.0164809
RNF212	1.14231	0.0165454
ENSG00000287933	1.32516	0.0176327
HSPA7	1.05689	0.0168854
LCN10	-1.12503	0.017266
ENSG00000265751	-1.0233	0.0173066
LINC00839	1.45545	0.0263465
CSPG4P10	-1.58301	0.0486839
WNT10B	1.24086	0.0188015
CBLN4	1.0989	0.0176643
ITGA9	1.1418	0.0181525
ENSG00000230801	-1.04248	0.0390874
OR7E29P	-1.03079	0.0175449
NCS1	1.00462	0.0178763
CLEC12A	1.19388	0.0185302
CYP7A1	-1.35327	0.0392171
STUB1-DT	1.18138	0.0477617
ENSG00000261584	-1.33333	0.044499
MTUS2	1.10219	0.0346684
SIGLEC16	1.17227	0.0212219
ENSG00000286717	1.05016	0.0232734
ENSG00000277999	-1.10167	0.0449971
NCF4	1.07731	0.0191497
PRKCZ	1.23514	0.0237415
TMSB15A	1.02361	0.030631
USP9Y	-3.3255	0.0221819
METTL21C	1.30492	0.0196435
LGI2	1.59242	0.0236208
TMEM132E	1.23326	0.0359881
TSKS	1.04628	0.0225697
ENSG00000248544	1.10808	0.0311255
GRIN2D	1.08262	0.0258459
LINC01230	1.28631	0.0300311
TRAC	1.09784	0.0209572
AK8	1.02266	0.0319557
MYO5B	1.23487	0.0253678
SLC25A24	1.61397	0.023585
ENSG00000268189	1.03708	0.0246802
ENSG00000291089	-1.09099	0.0212666
IGHG3	2.58003	0.0383533
ETV7	1.08258	0.0268719
ENSG00000258283	1.04229	0.0247771
ARHGDIG	1.34582	0.0239587
SOCS3	1.13826	0.0225265
ENSG00000280537	1.07792	0.0340632
CD180	1.14834	0.0265814
XACT	1.21357	0.0297459
TNFAIP8L3	1.17897	0.0243504
CCNB1IP1	1.10363	0.0235558
CYP3A5	1.03534	0.033071
P2RX3	-1.06745	0.024123
COMP	2.06858	0.0300038
IL1RN	1.23357	0.0312011
PRLR	1.13878	0.0400141
CASP4	1.00949	0.024735
MUC1	1.00679	0.0258981
TYMS	1.04645	0.024942
WSCD2	1.32186	0.0308921
IRX3	-1.342	0.0251571
ENSG00000273554	1.49758	0.0258112
SIGLEC6	1.02626	0.0276293
TNXB	1.11033	0.0258913
NAV2-AS2	1.06462	0.0382878
ARHGAP36	1.40077	0.0261817
XPNPEP2	1.08144	0.0284209
FAM180A	1.25139	0.0332314
ENSG00000269151	1.10835	0.0407918
GPM6A	1.4884	0.0347827
RNU6-1304P	1.04804	0.0410044
ACTG2	1.62049	0.0279537
GPR183	1.10471	0.0269811
C16orf89	1.11192	0.0302353
CCDC144NL-AS1	1.02788	0.0284637
MS4A14	1.1805	0.0294721
CYP4F24P	1.0952	0.0386095
COL19A1	1.52324	0.0306703
CD200R1	1.11676	0.0311062
LINC01133	1.15809	0.0314775
PPP2R2C	1.03255	0.0307987
CELSR1	1.44637	0.0384433
ENSG00000287692	-1.06508	0.0335182
TRIM36	1.00579	0.036705
ENSG00000264151	1.17795	0.032109
SEC14L2	1.01583	0.0372608
TWIST1	1.04936	0.0376477
YEATS2-AS1	1.0304	0.032643
ITIH3	1.53127	0.0346548
LRRC36	-1.32208	0.0440614
ENSG00000258572	1.07757	0.0395414
STC1	1.11647	0.0331118
KLHL7-DT	1.09265	0.0363911
CCL24	1.56603	0.0400822
CXCL9	1.49657	0.0351098
GDA	1.44874	0.0369663
ADCYAP1	1.04385	0.044002
PLA2G5	1.13882	0.0443087
NOTCH4	1.42515	0.0444577
CRISPLD1	1.14025	0.0399058
TMEM63C	1.07021	0.0391547
CXCL11	1.25122	0.0409782
HPR	-1.06104	0.0429064
CMA1	1.42163	0.0459071
MINAR1	1.0008	0.0421808
TLR7	1.0753	0.0482568
EGR1	1.07007	0.0421037
ERBB3	1.12043	0.0427187
BMP8B	1.01396	0.0430532
SCN5A	1.11917	0.0445943
TRARG1	1.18538	0.0471631
LINC02188	1.54015	0.0455901
AGPAT1	1.49784	0.049696

## Sheet: Wang STIRpos
Figure 1A and E-H, Supplemental Figure 1A-C and 2
gene_name	log2FoldChange	padj
ERFE	2.25984	2.31e-08
GPR37	2.71614	2.5e-08
SRPX2	2.14481	1.43e-07
CDKN1A	3.72195	1.76e-07
AQP3	1.88908	2.14e-07
HUNK	2.86192	2.23e-07
EPB41L3	1.84976	2.56e-07
MAP7	1.43351	2.82e-07
C3AR1	2.94307	4.03e-07
PRG4	4.40641	4.25e-07
ATP8B1-AS1	1.42869	4.38e-07
PHOSPHO1	2.10079	5.17e-07
MYL4	4.84773	5.26e-07
FGF18	2.43606	5.4e-07
CAPG	2.30942	5.73e-07
IRF5	2.25878	6.33e-07
CCN2	2.30008	6.68e-07
FAM225A	1.99684	6.8e-07
FNDC1	2.34178	6.94e-07
DPT	1.6615	7.06e-07
RUNX1	2.94428	7.16e-07
CD33	2.00114	7.69e-07
COL12A1	1.7042	7.86e-07
EGR2	2.85722	8.36e-07
LILRB5	2.51592	8.44e-07
PITX3	-1.62915	8.71e-07
RNF112	1.09287	8.76e-07
GALNT6	2.39548	9.46e-07
CD180	2.59963	1.08e-06
MEDAG	1.91239	1.11e-06
SLC37A2	2.15839	1.24e-06
PTGS1	1.50329	1.26e-06
MILIP	2.43075	1.28e-06
NEDD1	-1.38125	1.31e-06
NRCAM	3.37584	1.33e-06
THBS4-AS1	2.56505	1.34e-06
CILP	1.67695	1.39e-06
PNPLA3	3.85762	1.34e-06
FAM107B	1.55746	1.41e-06
PTGIR	2.11385	1.42e-06
HDC	2.28292	1.44e-06
IL4R	1.56574	1.45e-06
SPON2	1.40092	1.47e-06
FNDC4	2.47886	1.48e-06
BDKRB2	2.73471	1.5e-06
OPRL1	2.20588	1.6e-06
IL2RA	2.2515	1.67e-06
CD86	2.60416	1.66e-06
IKBKE	2.42539	1.67e-06
TPSAB1	2.32117	1.69e-06
LPAR5	2.16759	1.72e-06
EMB	2.08547	1.91e-06
LGI2	2.92723	2.05e-06
TLR7	2.59861	2.08e-06
SLC22A18	1.87874	2.12e-06
IFFO2	1.15016	2.16e-06
TNC	3.57133	2.22e-06
SSC5D	1.7965	2.23e-06
FAM131B-AS2	1.8946	2.32e-06
DBX2	2.52644	2.4e-06
FKBP5	-1.99544	2.56e-06
TRIM38	1.29889	2.61e-06
FAM225B	1.93614	2.62e-06
CMTM3	1.79767	2.63e-06
LINC02384	2.48385	2.63e-06
UAP1L1	1.43624	2.72e-06
MAST3	1.28749	2.86e-06
MYCL	2.95368	2.89e-06
METTL21EP	-2.92006	2.9e-06
GLIPR2	1.76583	2.94e-06
CTSG	2.73557	2.95e-06
TNXA	1.58144	3.06e-06
CEP85L	-1.28886	3.14e-06
DACT1	1.85712	3.16e-06
FAM180B	2.5478	3.17e-06
DEGS2	2.30485	3.19e-06
TIMP1	2.68305	3.19e-06
RELL2	1.81499	3.24e-06
SOCS3	2.95162	3.36e-06
GPRC5A	2.56466	3.39e-06
SAA1	6.12198	3.39e-06
LSP1	1.18928	3.43e-06
CKS2	1.28778	3.46e-06
MICAL1	1.19619	3.51e-06
SYNGAP1	1.09708	3.52e-06
HSF2	-1.19061	3.52e-06
TPSB2	2.26084	3.57e-06
KRT80	3.96081	3.64e-06
SETBP1	-1.05581	3.68e-06
SERP2	1.42184	3.74e-06
ABCC3	3.12069	3.76e-06
PLXNB2	1.65153	3.81e-06
GALNT16	1.3516	3.89e-06
ANXA1	1.69037	4e-06
CD4	2.5364	4.05e-06
RASSF7	1.36126	4.07e-06
TPM4	1.30882	4.19e-06
B3GNT9	1.45322	4.31e-06
TMEM176B	2.52047	4.37e-06
AZIN2	1.07817	4.38e-06
LTBP2	1.0533	4.54e-06
EEIG1	1.07202	4.64e-06
VCAN	2.07295	4.65e-06
KLHL4	2.43068	4.68e-06
WASF1	1.78332	4.75e-06
CMTM7	2.34893	4.76e-06
SEPTIN5	1.35929	4.83e-06
EGR1	2.53504	4.85e-06
CLEC2B	1.07292	4.88e-06
CYBC1	1.18	5.07e-06
NFKBID	1.7236	5.07e-06
EPS8L2	2.7739	5.08e-06
BHLHE22	2.67447	5.21e-06
HAS3	-1.13249	5.24e-06
SLC25A36	-1.18551	5.32e-06
TNFAIP6	2.04234	5.34e-06
TDP1	1.06758	5.44e-06
TNMD	4.32582	5.47e-06
FMO2	-1.35585	5.57e-06
ACTN1	1.60805	5.58e-06
MIR34AHG	1.85115	5.6e-06
ABTB3	1.71497	5.67e-06
TMEM176A	2.49796	5.89e-06
NLRP3	1.66099	6.11e-06
SRC	1.83235	6.15e-06
PHLDA1	2.16549	6.32e-06
PAQR8	1.11177	6.37e-06
ACP5	3.01447	6.44e-06
SPATA2L	1.60017	6.59e-06
MRC2	1.31436	6.64e-06
KCNK6	1.34797	6.65e-06
CLIC1	1.70061	6.69e-06
GEM	2.13078	6.73e-06
DLGAP1-AS1	1.83974	6.8e-06
PRKAR1B-AS1	1.38002	6.81e-06
TNXB	1.31645	6.85e-06
LINC02802	1.40418	7.02e-06
MYH8	4.07652	7.16e-06
SERTAD4-AS1	1.6823	7.58e-06
TUBA1A	1.41976	7.71e-06
CD28	2.62142	7.79e-06
SLC35F2	1.77493	7.83e-06
RCSD1	-1.07958	7.94e-06
FMNL1-DT	1.64937	8.04e-06
S100A6	1.85187	8.12e-06
TSNAXIP1	1.443	8.28e-06
COL11A1	3.08538	8.35e-06
CNN2	1.80701	8.51e-06
HGF	2.35423	8.56e-06
P2RX7	2.00409	8.57e-06
COL6A1	1.39182	8.59e-06
CHRNA1	2.51798	8.67e-06
KRT8	2.59673	8.81e-06
DUSP4	2.63058	8.88e-06
MYBPH	3.63273	8.93e-06
LINC00857	1.97053	9.14e-06
AVPI1	1.36427	8.98e-06
BAIAP2-DT	1.46816	9.01e-06
AGPAT4	1.01001	9.02e-06
GAP43	2.73583	9.29e-06
KLHL35	2.02311	9.04e-06
CRABP2	2.52055	9.13e-06
DOK2	2.21621	9.16e-06
S100A4	2.15001	9.16e-06
HAGLR	1.65314	9.19e-06
MSR1	2.67244	9.26e-06
IL20RB	1.32458	9.26e-06
DDAH2	1.53192	9.36e-06
ECM1	1.73082	9.38e-06
LTK	3.78593	9.54e-06
ANKRD1	3.66897	9.58e-06
ASGR1	2.74885	9.59e-06
PLA2G4A	1.9068	9.94e-06
RIN1	1.39841	1.01e-05
MS4A7	2.36168	1.01e-05
AMER1	-1.15992	1.03e-05
ARL4C	2.22074	1.03e-05
MFAP5	1.66274	1.04e-05
ANXA2	1.56157	1.04e-05
CD14	2.48518	1.04e-05
PLK3	1.09233	1.05e-05
FOSB	3.63716	1.06e-05
EFEMP1	2.4905	1.06e-05
EMP1	1.49185	1.06e-05
ACOT7	1.30768	1.07e-05
MCUB	1.83396	1.08e-05
FANK1	1.74861	1.11e-05
IKZF2	-1.30698	1.09e-05
CCL13	3.85407	1.1e-05
KCTD17	1.37635	1.1e-05
IL10RA	2.1068	1.11e-05
GABRD	2.26314	1.14e-05
RUNX2	1.41002	1.12e-05
GPBAR1	2.83289	1.12e-05
EMBP1	1.98905	1.13e-05
TPPP3	2.15037	1.13e-05
CCL2	2.17944	1.15e-05
THBS1	2.98558	1.16e-05
COMP	5.86942	1.18e-05
CLIP3	1.46779	1.19e-05
LIF	2.36332	1.19e-05
ITGAM	1.93264	1.19e-05
MMP23B	2.39955	1.19e-05
GLIS2	1.09882	1.2e-05
TEF	-1.17919	1.2e-05
SAT1	1.24927	1.21e-05
HAVCR2	1.92268	1.21e-05
F13A1	2.93279	1.22e-05
KCNJ5-AS1	2.02563	1.23e-05
LINC00963	1.16362	1.27e-05
ANXA2P2	1.71648	1.28e-05
RRM2	2.8021	1.3e-05
LINC02035	-1.12383	1.31e-05
RRBP1	1.00288	1.31e-05
ADORA3	3.0784	1.34e-05
NCF4	2.14057	1.32e-05
C1QC	2.92941	1.32e-05
ADAMTS2	2.6167	1.33e-05
CCND2	1.75339	1.33e-05
SLC17A9	1.52307	1.35e-05
MS4A6A	2.23637	1.35e-05
EID3	1.40586	1.36e-05
CYP27B1	1.6556	1.45e-05
TTC7A	1.13872	1.43e-05
MELTF	1.26463	1.43e-05
JAZF1	1.06249	1.44e-05
LINC02798	2.10559	1.45e-05
GLIPR1	1.6896	1.49e-05
PTGFRN	1.72163	1.51e-05
TCEAL7	1.36738	1.53e-05
MIR4435-2HG	1.49059	1.54e-05
DNM1	1.81035	1.56e-05
GCH1	1.13968	1.57e-05
GPR183	2.14549	1.57e-05
CYTOR	1.87046	1.58e-05
CD248	1.83101	1.59e-05
FPR3	2.78188	1.6e-05
BATF3	1.55895	1.6e-05
TNFRSF19	1.26318	1.61e-05
CMKLR1	1.63718	1.62e-05
MYADM	1.07609	1.63e-05
PTPRO	2.05375	1.67e-05
PAPLN	1.54617	1.67e-05
TNFAIP8L3	2.61709	1.7e-05
SLC44A3	1.94452	1.73e-05
MAN2B2	1.17463	1.71e-05
APOBEC3C	1.57677	1.71e-05
C2orf88	-1.29628	1.72e-05
ORAI2	1.44277	1.73e-05
PPP1R3B	-1.36955	1.76e-05
EPHB2	2.83859	1.76e-05
LPIN2	1.05189	1.78e-05
PRSS27	1.59393	1.81e-05
LILRB4	2.66347	1.81e-05
CPA3	2.0074	1.82e-05
MSC	1.5429	1.84e-05
THSD4	-1.38505	1.85e-05
ARPC1B	1.65911	1.87e-05
GPR65	1.67623	1.87e-05
SLC25A43	1.12572	1.89e-05
SLC25A30	-1.6663	1.9e-05
EMP3	1.94571	1.9e-05
PPP1R18	1.41943	1.91e-05
SFRP2	4.42414	1.91e-05
FBLN1	1.78138	1.94e-05
CDH24	2.26061	1.96e-05
ADAM12	4.19888	1.97e-05
PTMS	1.2571	2e-05
BTBD19	1.05582	2e-05
DUSP2	1.23798	2.01e-05
DUXAP9	2.46463	2.04e-05
AIF1	2.18804	2.04e-05
RCN3	1.41814	2.04e-05
RIPK2	1.30195	2.05e-05
PPM1N	1.81499	2.06e-05
AHNAK2	2.27173	2.06e-05
SPACA9	1.04278	2.09e-05
SPINT1	2.39863	2.12e-05
CPXM2	1.81651	2.12e-05
SPP1	5.33193	2.16e-05
TFEC	2.16558	2.15e-05
PSTPIP1	2.07128	2.16e-05
GPR153	1.86257	2.18e-05
RHPN1	2.14546	2.18e-05
SPON1	3.8617	2.18e-05
SEC14L2	1.83596	2.18e-05
CCNG1	-1.00726	2.19e-05
VSIG4	2.24752	2.19e-05
PDE4DIPP6	1.95421	2.26e-05
CMAHP	1.52243	2.2e-05
MVP	1.32998	2.22e-05
CARD9	1.74544	2.22e-05
TLCD3A	1.03356	2.22e-05
LAIR1	2.05856	2.24e-05
PLEKHO2	1.39292	2.24e-05
TGFBI	1.77685	2.25e-05
THBS3	1.11534	2.25e-05
ST3GAL1	-1.29916	2.25e-05
POU2AF2	-2.93633	2.36e-05
UBE2C	2.57065	2.33e-05
TAGLN2	1.21618	2.33e-05
PIP4K2A	1.14386	2.35e-05
KLF16	1.33773	2.36e-05
CRMP1	1.58896	2.37e-05
FCGR2B	1.9766	2.41e-05
PLAUR	1.85084	2.43e-05
MID1IP1	-1.05263	2.44e-05
SERPINE1	2.3274	2.44e-05
SVEP1	1.38555	2.44e-05
FGGY-DT	2.56357	2.45e-05
ZNF497	1.53883	2.47e-05
RAET1E	2.22676	2.51e-05
ASIC1	1.33072	2.46e-05
MORN3	1.92693	2.5e-05
LILRA6	2.25332	2.47e-05
HAGHL	1.48409	2.47e-05
P4HA3	3.32444	2.54e-05
TUBA1C	1.06253	2.48e-05
FST	2.32799	2.48e-05
EGR3	1.93419	2.49e-05
LOXL2	1.77995	2.51e-05
CCL26	2.96694	2.68e-05
CP	3.02417	2.56e-05
RAB32	1.52272	2.57e-05
DCLK1	2.58844	2.57e-05
MIAT	2.27566	2.58e-05
CCN5	2.22168	2.59e-05
SLPI	2.3367	2.59e-05
OSTN	2.31798	2.6e-05
COL8A2	2.82913	2.62e-05
CSF1R	2.04676	2.63e-05
S100A10	1.8058	2.69e-05
C2	3.16662	2.69e-05
ARID5A	1.15372	2.69e-05
NFKB2	1.09761	2.71e-05
MRAP2	1.88039	2.72e-05
CHEK2	1.59597	2.73e-05
E2F2	1.99418	2.8e-05
SPINT2	2.20602	2.76e-05
B3GNT8	1.04245	2.77e-05
TP53I3	1.64861	2.8e-05
LILRB1	2.14639	2.84e-05
PDIA2	1.94914	2.89e-05
TCAF2	1.39429	2.86e-05
CYTH4	1.96572	2.87e-05
CD2	2.55974	2.88e-05
SELP	1.72778	2.91e-05
GPR161	1.04156	2.95e-05
IMPDH1	1.29516	2.97e-05
CDCA7L	-1.11027	2.97e-05
DTX1	2.02882	3e-05
AJUBA	1.32238	3e-05
LUM	2.17662	3e-05
OXER1	1.32002	3.04e-05
NRIP1	-1.13692	3.08e-05
LILRB2	2.24261	3.1e-05
THBS2	2.34223	3.1e-05
MTUS2-AS1	1.90342	2.45e-05
DOK1	1.49253	3.11e-05
CD70	3.09425	3.35e-05
NDC80	1.92126	3.17e-05
PDK3	1.06129	3.18e-05
PTPRN2-AS1	1.98724	3.27e-05
CCDC170	2.02962	3.25e-05
SARDH	1.59808	3.26e-05
S100A11	1.89567	3.29e-05
MPEG1	1.92614	3.3e-05
PAMR1	2.22646	3.3e-05
OTULINL	1.85215	3.32e-05
SHTN1	1.54186	3.32e-05
GXYLT2	2.68313	3.32e-05
FCHSD1	1.1304	3.32e-05
DYRK3	1.04902	3.33e-05
CD163	2.55843	3.33e-05
FAM83G	1.33575	3.34e-05
BMAL2	2.02022	3.41e-05
PCSK1	3.46306	3.5e-05
EMID1	1.97619	3.42e-05
SHOX2	1.2872	3.42e-05
STAB1	1.6571	3.43e-05
BLNK	1.85869	3.44e-05
SLC6A12	1.94402	3.54e-05
XG	1.98185	3.46e-05
DAB2	1.35582	3.47e-05
CDC7	1.72525	3.47e-05
PTPRE	1.3885	3.47e-05
CLDN15	1.33899	3.48e-05
GRIN2D	2.41962	3.49e-05
ITPKA	3.15549	3.67e-05
FBP1	1.88368	3.51e-05
FCER1G	2.26208	3.51e-05
TNNT2	3.01629	3.54e-05
CDC25B	1.17972	3.58e-05
C1QB	2.95859	3.58e-05
C1QA	2.65114	3.6e-05
ATP8B2	1.13052	3.64e-05
CORO7	1.26105	3.71e-05
CDHR4	2.1977	3.94e-05
GBP2	1.08762	3.77e-05
CX3CL1	1.08365	3.82e-05
CLCF1	1.68844	3.84e-05
IGSF1	2.31668	3.84e-05
PPP1R3G	1.44369	3.84e-05
ARHGEF5	1.28992	3.85e-05
CLEC10A	2.06559	3.85e-05
STAT6	1.1173	3.86e-05
MGP	2.06058	3.87e-05
FGD2	1.64719	3.87e-05
RBP5	2.38691	3.89e-05
MS4A2	1.58172	3.91e-05
SAMSN1	2.70058	3.92e-05
PIM1	1.08783	3.93e-05
KYNU	2.83472	3.99e-05
OR2A9P	1.39616	3.93e-05
TGIF2	1.0647	3.94e-05
CMA1	2.24964	4.01e-05
CDH11	1.96283	4.02e-05
SNAP25	3.01737	4.33e-05
FN1	1.56197	4.04e-05
C1R	2.12327	4.04e-05
IFI27L2	1.6831	4.09e-05
NRSN2	1.56193	4.11e-05
THBS4	2.11528	4.12e-05
GAS7	1.08079	4.17e-05
NR1D2	-1.0705	4.18e-05
COL19A1	4.03726	4.31e-05
PRR5	2.08535	4.19e-05
UNC93B1	1.50385	4.22e-05
CEROX1	1.74818	4.24e-05
NFIL3	1.12912	4.25e-05
LOXL3	1.30135	4.27e-05
ART3	-1.71824	4.29e-05
ARAP2	1.49769	4.3e-05
RGS6	1.17132	4.31e-05
RPP25	1.95602	4.32e-05
FOLR2	2.57191	4.33e-05
CD99	1.24105	4.35e-05
LINC02977	1.43925	4.36e-05
CNKSR3	1.08142	4.38e-05
FOS	3.01233	4.38e-05
MYLK4	-3.13752	4.39e-05
NCKAP1L	1.92583	4.39e-05
RNASE6	2.19146	4.39e-05
CNPY4	1.01738	4.43e-05
BTK	1.80232	4.48e-05
TUBB6	1.75563	4.54e-05
MEIS3	1.30973	4.54e-05
SFXN3	1.11626	4.55e-05
HTRA1	1.69894	4.55e-05
VASP	1.10666	4.58e-05
TMED3	1.80491	4.61e-05
C11orf80	1.47201	4.62e-05
SLC25A22	1.26034	4.63e-05
PTGFR	2.40106	4.66e-05
COL6A2	1.40806	4.68e-05
RAB20	1.36163	4.68e-05
SYNE3	1.33889	4.71e-05
VWA1	1.17676	4.73e-05
CCDC80	2.35537	4.73e-05
ACTC1	3.17855	4.73e-05
TRIM14	1.89045	4.84e-05
LHFPL2	1.47381	4.84e-05
NEFH	1.43077	4.86e-05
IQSEC3-AS1	-1.5202	4.86e-05
TIGIT	2.84889	4.88e-05
SERPINB8	1.41046	4.92e-05
NEK8	1.09252	4.96e-05
SNHG18	1.6381	4.97e-05
HOXA13	-1.36637	4.97e-05
IER5L	1.52268	5.05e-05
TRPV4	2.30143	5.17e-05
EMILIN2	2.15303	5.11e-05
EN2	2.34703	5.35e-05
ZBTB16	-1.95438	5.14e-05
MYC	1.54966	5.18e-05
GPR34	2.14574	5.2e-05
CALML4	1.2736	5.22e-05
TUBA1B	1.03652	5.24e-05
PPM1M	1.23193	5.3e-05
CD5	1.89612	5.43e-05
ENO2	1.30921	5.33e-05
FMNL1	1.55834	5.37e-05
CCR4	2.45767	5.39e-05
ABRACL	1.46223	5.39e-05
KHDC1L	5.52752	4.02e-05
RASSF5	1.41436	5.43e-05
ANLN	2.86941	5.44e-05
MASP1	-1.60978	5.44e-05
TACSTD2	2.29861	5.5e-05
ZNF705EP	3.20879	5.98e-05
DCN	1.21136	5.56e-05
IGFBP6	1.63955	5.56e-05
CD44	1.75979	5.56e-05
RHEX	2.12891	5.69e-05
ARHGEF34P	1.35253	5.63e-05
PFKP	1.08696	5.67e-05
PMEL	1.75107	5.81e-05
CALHM2	1.34529	5.76e-05
FAM20A	1.78851	5.77e-05
MIR130AHG	1.95211	5.89e-05
S100A2	2.44437	5.83e-05
TRIB3	1.22432	5.84e-05
GSN	1.1739	5.85e-05
CSF2RA	2.23802	5.86e-05
C1RL	1.16888	5.91e-05
SLC47A2	2.38676	5.93e-05
ANTXR2	1.0477	5.94e-05
NNMT	2.4672	6e-05
CERKL	2.01227	6.07e-05
MICB	1.24109	6.11e-05
CD276	1.4251	6.11e-05
TBXAS1	1.88578	6.12e-05
GNG2	1.05808	6.16e-05
SNCA	2.29976	6.18e-05
PNMA6A	1.98472	6.2e-05
NTRK1	1.68227	6.21e-05
RGS19	1.75992	6.26e-05
MYG1-AS1	1.23103	6.33e-05
CDO1	1.60927	6.26e-05
SERTAD4	1.35036	6.34e-05
EPHB3	2.07411	6.34e-05
NPHP1	-1.34002	6.37e-05
MRPL23-AS1	-1.30715	6.41e-05
CD6	1.90973	6.43e-05
TMPRSS3	2.34914	6.83e-05
EEF1AKMT3	1.05978	6.45e-05
BCR	1.00672	6.49e-05
FKBP10	1.462	6.5e-05
SLC22A15	1.09384	6.52e-05
NOVA1	1.3611	6.53e-05
FERMT3	1.51222	6.59e-05
LINC02593	3.02675	6.61e-05
CDCA3	1.05535	6.62e-05
TJP3	2.3585	6.76e-05
S100A3	2.49827	6.72e-05
TNFRSF12A	1.65831	6.69e-05
SNX7	1.95297	6.71e-05
MS4A14	2.25244	6.73e-05
IER5L-AS1	2.02111	7.04e-05
EML3	1.00842	6.79e-05
MPP7	-1.4532	6.81e-05
CCDC74A	1.66552	6.85e-05
GAL3ST4	1.29464	6.91e-05
MYOF	1.78078	6.93e-05
THY1	2.85121	6.95e-05
CNTN3	3.07633	6.95e-05
SEC24D	1.12663	7.06e-05
EFHD2	1.50648	7.11e-05
GSDMC	-2.60088	7.16e-05
HCK	2.33024	7.18e-05
HRH1	1.80876	7.19e-05
SLC2A3	1.51632	7.21e-05
JAK3	2.10523	7.28e-05
SERPINF2	1.9798	7.3e-05
NINJ1	1.11258	7.3e-05
CHI3L2	3.28087	7.8e-05
TTC39C	1.8014	7.34e-05
MMP19	1.98718	7.36e-05
LGMN	1.18346	7.4e-05
ABI3BP	1.54675	7.4e-05
HAPLN3	1.5837	7.41e-05
PLAU	1.31578	7.57e-05
DPP4	1.96351	7.58e-05
PLA2G2A	5.57051	7.58e-05
SCAMP5	1.79403	7.61e-05
PNP	1.19557	7.61e-05
VENTX	1.58263	7.65e-05
TPBG	1.18476	7.65e-05
ISLR	1.5359	7.68e-05
G6PD	1.42729	7.72e-05
VAT1	1.18337	7.73e-05
ARHGAP36	3.44982	7.75e-05
BEST1	1.40597	7.75e-05
ANKRD20A5P	-2.06176	7.85e-05
OSTF1	1.06627	7.8e-05
PLEKHA4	1.43007	7.8e-05
IL4I1	3.57723	8.2e-05
CALHM6	2.42264	7.83e-05
SLC22A17	1.12376	7.88e-05
PCOLCE	1.89529	7.89e-05
NCS1	2.24322	7.9e-05
THEMIS2	1.71157	7.93e-05
PLAC9	1.61616	8.07e-05
DYNLL1	1.08903	8.08e-05
SMAD3	-1.02365	8.13e-05
LAPTM5	2.06692	8.18e-05
VIM	1.79847	8.19e-05
VAV1	1.92487	8.25e-05
ETV7	2.50374	8.61e-05
MIR142HG	2.11278	8.47e-05
TYROBP	2.28935	8.43e-05
ADAP2	1.67289	8.49e-05
MEIS2	1.91406	8.53e-05
ROBO2	2.00514	8.59e-05
NEK10	-2.56352	8.62e-05
NHERF1	1.36754	8.64e-05
ROBO3	1.49185	8.69e-05
CDKL1	1.31059	8.7e-05
PIEZO1	1.11335	8.73e-05
PCED1B	1.44318	8.78e-05
DOCK2	1.8015	8.79e-05
DGKA	1.31417	8.82e-05
SHISA5	1.096	8.83e-05
LRRN4CL	1.0945	8.84e-05
LSP1P4	1.36092	8.87e-05
ATP8A1	-1.19805	8.94e-05
C1S	1.66328	8.95e-05
FXYD5	1.42675	8.97e-05
CD209	2.53035	9.02e-05
RAD1P2	2.08459	0.000107128
MICALL2	1.34146	9.09e-05
TIAM1	1.62966	9.11e-05
RAI14	1.37876	9.12e-05
RFX2	1.4222	9.16e-05
CD200R1	1.99393	9.17e-05
ALPK1	1.09619	9.2e-05
H2AC25	2.02269	9.4e-05
GFPT2	1.65716	9.21e-05
PLTP	2.47741	9.32e-05
MMP14	1.63534	9.36e-05
CYS1	1.37136	9.39e-05
CALML6	-2.15134	9.39e-05
EEF1A1	1.46892	9.39e-05
LRRC37A7P	-2.22265	9.4e-05
LYVE1	1.84845	9.44e-05
PLEK	1.91458	9.45e-05
VAT1L	2.23891	9.63e-05
CMKLR2	1.41692	9.53e-05
SYNE4	1.08616	9.56e-05
NFKBIE	1.16646	9.57e-05
P2RY1	-1.65356	9.58e-05
PGA3	2.90661	9.82e-05
LINC01550	2.07929	0.000100579
ROR2	2.27346	0.000100527
RAB34	1.28572	9.82e-05
ESPL1	2.0298	0.000100894
PXDC1	1.05293	9.89e-05
SLC7A4	2.20849	0.000104756
LPAR1	1.45715	9.98e-05
RNF150	-1.17435	0.000100752
MYO5B	2.24862	0.000101075
P2RX4	1.3522	0.000101154
GALNT17	2.38793	0.000101197
CNPY3	1.09811	0.000101781
BTG3	1.11129	0.000101925
IRF8	1.99662	0.000102352
ALOX5	1.90025	0.000103229
PER3	-1.13634	0.000104052
CLSTN3	1.58921	0.000104325
MFAP4	1.41088	0.000104428
PDCD1LG2	1.26829	0.000104947
TSKS	1.71735	0.000108667
ABCC6P2	-1.75023	0.000105461
CBR3	1.35669	0.000106501
RMI2	1.98569	0.000109358
IL12RB1	1.98008	0.000106863
NAPSA	1.39318	0.000107345
FSTL3	1.19074	0.000107402
IL21R	3.20308	0.000109998
SLC16A2	1.1372	0.00010845
F2R	1.24605	0.000108506
RAB31	1.46854	0.00010862
RPL3	1.36735	0.000109709
C8orf48	1.59513	0.000114572
MUC1	2.10596	0.000110926
NTM	2.0222	0.00011116
KIAA1549L	2.22595	0.000112084
NEGR1	1.00975	0.000113268
MXRA8	1.1929	0.000113557
TMEM198	1.48791	0.00011362
NGFR	2.99428	0.00011379
SHKBP1	1.01661	0.000114125
RIPK3	1.08976	0.000114249
ELF4	1.16544	0.000114321
SOCS1	1.64423	0.000114515
ZCWPW2	-1.17186	0.000114559
RGL1	1.46661	0.000114812
CLEC11A	1.43554	0.000115282
PARVG	1.80753	0.000115388
ABCC6P1	-1.85271	0.000115887
FIBIN	1.29056	0.00011616
CDKN2A	3.44233	0.000124559
SCARF2	1.1998	0.000116868
PGA4	2.86265	0.000119649
PGA5	3.1139	0.000119763
PTGS2	2.2403	0.00011737
SH3BGRL3	1.33836	0.000117603
DENND6B	1.13902	0.000118165
PENK	2.1933	0.000118741
ETS2-AS1	2.92318	0.000127705
CBARP	1.29861	0.000120371
ACSM5P1	-2.90319	0.000138049
CNN3	1.2775	0.000120133
SELPLG	2.02553	0.000120507
PIWIL4	1.0619	0.00012064
ARHGDIG	2.22496	0.000120772
KLHL2	1.08606	0.000120787
FCER2	2.32979	0.000123488
CLEC5A	2.54956	0.000127621
NUMBL	1.09839	0.000120983
TGIF1	1.00616	0.000121192
SH2D2A	1.99815	0.000126196
CGAS	1.17945	0.000122314
GNA15	2.42971	0.000122499
PTPRF	2.04467	0.000122631
CPNE5	2.49356	0.000123269
FEZ1	1.37418	0.000123337
PGM2L1	-1.07409	0.000123846
FSTL1	1.60626	0.000124231
DHRS9	2.58396	0.000127453
ATP8B4	1.8931	0.000125157
CMIP	1.42665	0.000125375
PTPRH	3.351	0.000137432
CYBB	1.61069	0.000127092
FOSL1	2.58569	0.000131485
PNMA1	1.09874	0.000128685
COL16A1	1.1808	0.00012896
COTL1	1.60482	0.000129308
RNF212	1.33828	0.000131393
SERPINH1	1.14053	0.000131568
C3	2.07403	0.000132041
TMEM98	1.37612	0.000132293
CYSLTR1	1.77038	0.00013278
SH2D4A	1.14942	0.000132808
FBN1	1.51097	0.000133086
SIGLEC1	1.85071	0.000133981
CXCR3	2.3706	0.000133998
ABCB1	1.55503	0.00013405
LINC00205	1.36213	0.000134407
CTSK	1.89437	0.000134638
LRP1	1.16435	0.0001379
TES	1.03912	0.000138038
STING1	1.26439	0.000138259
RBM47	1.97314	0.000138571
SLA	1.89783	0.000139018
GPD1L	-1.54436	0.000139188
DOK4	1.05151	0.000139597
IQGAP2	1.55871	0.000140041
HMOX1	1.33697	0.000141194
LINC01503	2.79028	0.000150093
DNAAF3	1.88924	0.00014869
STMN3	1.28007	0.000142277
SH3TC1	1.21303	0.000142394
TASL	2.42704	0.00014755
SLAMF1	2.21262	0.000143072
CD27	1.98184	0.00014414
LPIN1	-1.10177	0.0001447
SIK1	1.76483	0.000144947
LINC02916	-1.05232	0.000146763
CXCL16	1.84646	0.000147559
PRKCD	1.35629	0.000148075
ARL4A	1.44015	0.0001481
DDN	1.94831	0.000148937
PRR7	1.49158	0.000149007
RENBP	1.53757	0.000150543
TTC24	2.03505	0.000150764
ARHGEF35	1.43489	0.000151625
TIMP2	1.35488	0.000152774
ARNT2-DT	-1.38855	0.000152876
TTYH3	1.28948	0.000153794
WIPF1	1.02429	0.000154302
AK8	1.78801	0.000169141
SIM1	-3.03007	0.000157291
TMSB10	1.39615	0.000158085
ADORA1	1.36546	0.000158435
TRAC	2.04824	0.000159183
MS4A4A	2.18023	0.000159634
KLF9	-1.00648	0.000160889
MMP2	1.47848	0.000161567
PBK	1.71783	0.000167587
LGALS9	1.19173	0.000162059
SOX8	1.48859	0.000162252
GMIP	1.63297	0.000162997
VCAM1	1.93153	0.000163023
TMSB4X	1.30163	0.000163124
ELAVL2	3.27152	0.000173537
PLVAP	2.02909	0.000164743
NOX4	1.77739	0.000165765
FHL3	-1.2721	0.000165795
PLA2G5	2.46532	0.000172345
ANKRD13D	1.01807	0.000168728
C10orf55	1.25465	0.000169204
KDELR3	1.31379	0.000169667
KCNC4-DT	1.39194	0.000191715
NAT14	1.0215	0.000170151
LACC1	1.40184	0.000170395
PCNX2	1.40228	0.000170638
CENPM	1.53573	0.000171444
MRC1	1.90734	0.000171583
MYD88	1.20571	0.000172217
OAF	1.24183	0.00017224
LAT	1.37715	0.000172992
CCDC8	1.78001	0.00017362
PRKCQ	-1.42069	0.000173747
HTR7P1	1.2254	0.000175718
KRT7	2.15506	0.000177961
PPIA	1.01394	0.000177071
RIN3	1.07316	0.000177171
SH3BP5	1.03056	0.000177507
MMP24	1.61965	0.000177981
SPHK1	1.74351	0.000178371
BOC	1.05939	0.000178678
APOBEC3D	1.3444	0.000178944
MEST	1.76267	0.00017984
NT5E	1.79856	0.000179842
CD53	1.97	0.000180414
ITGB2	1.9529	0.000181232
DLEC1	1.52133	0.000181861
TMEM191A	1.36335	0.000182274
CD83	1.23327	0.000182821
HAS2	1.55979	0.00018339
CASP8	1.20986	0.000183969
MAP6	1.02941	0.000184331
SPI1	1.90334	0.000185064
TMEM63C	1.90334	0.00018815
ARRB2	1.16827	0.000185984
CSF1	1.27542	0.000186251
ARHGAP30	1.72013	0.00018725
CHI3L1	3.61028	0.00019236
PAPSS1	1.00585	0.000188223
PHF21B	2.48075	0.000205135
PTAFR	1.89899	0.000189641
ALCAM	1.27913	0.000191237
SEMA7A	1.00803	0.000191547
SLC9A2	-1.44837	0.000191572
SIRPB2	1.86079	0.00019244
JUNB	1.75644	0.000192481
OSMR	1.61477	0.000193062
CD84	1.73213	0.000193089
PDGFRL	1.01661	0.0001945
MAP1A	1.64664	0.000195251
ADAMTS4	1.56565	0.000196302
AOAH	2.25612	0.000196975
UBE2L6	1.15095	0.000197694
ICOSLG	1.03522	0.000197795
SPAG5	1.07716	0.000198021
CD38	-1.58445	0.000199698
COL8A1	1.18347	0.000199915
APBB1IP	2.18397	0.000200091
HPSE	1.98703	0.00020439
NABP1	1.39511	0.000202974
SRRM3	1.72157	0.000204319
MAN1A1	1.21261	0.000204754
SCARA5	1.19018	0.000206282
COL1A2	2.02853	0.000206338
INSYN2A	2.9131	0.000226983
MPZL2	2.05898	0.000206808
VWA8	-1.29061	0.000206956
MR1	1.0123	0.000207045
GPATCH8	-1.01253	0.000207351
COLEC12	1.34257	0.000207548
ARPC5	1.09721	0.000208907
FAM78A	-1.07943	0.000209131
MCOLN2	1.94411	0.000209839
TGFB1I1	1.13164	0.000209933
ADAMTS7	1.2185	0.000210137
LINC01748	-1.85078	0.000215576
ODAD4	-1.20136	0.000212935
RPL7P3	-1.26683	0.000211205
MEG9	1.51081	0.000211248
MAP1B	1.08628	0.000211896
TRAF4	1.84378	0.000212107
TBX19	1.36735	0.000212356
ITGA11	1.19798	0.000212464
PDLIM4	1.36765	0.000213463
ASB8	-1.01184	0.000213686
DUXAP8	1.65579	0.000214366
CA4	-1.45947	0.000217135
TGFB1	1.30069	0.000217612
TMEM54	1.20631	0.000217629
DHTKD1	-1.004	0.000217869
ST8SIA2	2.21096	0.000218548
SLC9A9	1.31578	0.000218583
LINC00622	1.6673	0.000219839
LINC01634	-1.64144	0.000222881
PPP2R2B	2.41448	0.000220288
PASK	1.03863	0.000220451
KIF18B	1.43103	0.000223887
SIT1	2.25342	0.000233322
MRGPRF	1.84176	0.000222519
CTTNBP2	1.28828	0.000223467
NNT-AS1	-1.12351	0.000223799
GDF7	1.56456	0.00023256
DAP	1.25661	0.000224297
CYP26B1	1.74051	0.000224719
NRXN2	1.35736	0.000225504
CADPS	3.17458	0.000249021
ITGA3	1.15389	0.000227374
ASGR2	2.29134	0.000239001
ARHGAP15	1.43873	0.000229662
MGAT3	1.35848	0.000229994
GADD45A	1.50137	0.000230161
FCGBP	1.82798	0.000230792
EVC	1.09726	0.000232102
MYO1D	1.30413	0.000232625
SUSD4	1.83729	0.000233101
LRRC4C	1.40106	0.000236182
PLCB2	1.54419	0.000233569
PI16	1.61826	0.000234279
CYP2S1	2.16289	0.000246596
MXRA5	2.20004	0.000235495
BEND6	1.76437	0.000235887
NCAM1	1.68692	0.000236042
DMRT3	1.52045	0.000236495
TAGLN	1.76599	0.000236653
C4B	2.24025	0.00023679
RGS2	2.11054	0.000238603
SRSF12	2.13191	0.000260509
DNM3OS	1.37579	0.000239484
PPP1CB-DT	-1.25033	0.000239583
CLMP	1.49157	0.000241578
GASAL1	1.43856	0.000249878
LDOC1	1.3085	0.000243965
CCL4	2.36706	0.000244144
PNPLA4	-1.06093	0.000245301
RIPK2-DT	1.23894	0.000246642
OR2A20P	1.25492	0.0002477
CHST13	2.74493	0.00027287
UTS2R	2.65015	0.000250758
PTPN6	1.59491	0.000249563
PIK3R5	1.74861	0.000250171
SH3PXD2B	1.41471	0.000251598
EVI2A	2.22328	0.000252124
FAM83H	2.32223	0.000256325
RASSF2	1.45091	0.000253392
IFITM10	2.06352	0.00025388
CD163L1	2.14925	0.000253897
CRIP1	1.65877	0.000254467
CEP19	1.33952	0.000254829
LYRM7	-1.10639	0.000255138
TDO2	4.20947	0.000280645
LINC01088	1.49663	0.000258576
SAPCD2	2.16617	0.000282872
RARA-AS1	1.10173	0.000256845
PTPRD-AS1	1.9009	0.0002638
RHBDL1	1.39695	0.000257688
LINC00595	1.67392	0.000274862
NES	1.2	0.000258352
PPIB	1.24684	0.000258784
AXL	1.14945	0.000258827
NAP1L3	1.27299	0.00025948
MEX3D	1.0276	0.000261316
GDF10	1.27439	0.000261365
TLR8	2.31541	0.000261418
RGS11	1.22941	0.000261561
C4A	2.21362	0.000261577
SLC29A2	-1.30655	0.000261876
HSDL2	-1.01639	0.000262461
FTL	1.18483	0.00026249
AK4	1.05789	0.000262572
NUDT18	1.07501	0.000262653
SLC1A5	1.49361	0.000262697
ACADM	-1.35779	0.00026554
CH25H	2.39549	0.00027944
P3H3	1.30941	0.000265754
TMSB4XP4	1.97491	0.000290601
MAP3K12	1.08928	0.00026698
XPNPEP2	2.5044	0.00026792
APOBEC3B	2.02268	0.000271393
PDP1	-1.29766	0.000268478
SRPX	2.09669	0.000268752
CRIP2	1.13055	0.000268756
CCR2	1.5761	0.000269468
SESN1	-1.25335	0.000270051
HOXD9	1.7729	0.000271473
KIF7	1.10266	0.000273232
MARCO	3.11112	0.000273466
CD24	2.71285	0.000273637
NAB2	1.08713	0.000276631
SLC7A1	1.17925	0.000277007
PRELP	1.45465	0.000277428
ALMS1-IT1	1.1169	0.000282513
DCUN1D2	-1.01782	0.000279263
PPARA	-1.11182	0.000280169
STXBP2	1.88401	0.000281318
GPX8	1.30704	0.000282551
CAMK1	1.0278	0.000283795
SYK	1.81099	0.000283847
FUT2	1.71785	0.000299214
COL1A1	2.68964	0.000284613
CHN1	1.36128	0.000284762
JAM3	1.09483	0.000284874
FCGR2A	1.98193	0.00028561
S100A13	1.05974	0.000286719
SDC2	1.19105	0.000291075
BAALC-AS1	1.31785	0.000292544
FGF17	2.02398	0.0003164
HNRNPUL2-BSCL2	-1.32203	0.000302571
EVC2	1.12465	0.000295881
GPR176	1.28397	0.000298957
FBXO17	1.21395	0.000300843
LYL1	1.1321	0.00030153
TMEM107	1.34354	0.000302309
ALDH6A1	-1.16584	0.00030287
NPL	1.13906	0.000303624
RGS22	2.13553	0.000338401
TNFRSF18	2.42623	0.000315988
CSRP1	1.32094	0.000305308
DIRAS3	1.15856	0.000306686
SLC4A3	1.38693	0.000307138
RTKN2	2.4627	0.00032788
NUPR1	1.05233	0.000308253
AEBP1	2.03425	0.000310303
MN1	-1.59159	0.00031035
LOXL1	1.40957	0.00031051
TNFRSF10A-AS1	1.51677	0.000323893
CCL4L2	2.82118	0.000340966
ITGB2-AS1	2.26811	0.000314416
FAT1	1.30637	0.000314883
CSTA	2.67948	0.000316347
VWA5A	1.02238	0.00031692
COL5A1	1.44196	0.000319459
ACSF2	-1.02387	0.000321293
CCND1	1.09792	0.000322579
CCR5	1.95494	0.000324103
ACTA2	1.52552	0.000324296
YPEL4	1.57972	0.000324389
HACD4	1.23488	0.000325012
TMT1B	1.68702	0.000325267
METRNL	1.4076	0.000326478
DOCK10	1.33545	0.000327468
PERP	1.76563	0.000328571
MYMX	2.8494	0.000346507
GALNT8	2.07996	0.000338437
CAPN5	1.02429	0.000330137
LLGL2	1.00402	0.000330682
MATN3	1.40911	0.000335731
ABCC6	-1.7175	0.000332291
TENM4	1.00464	0.000332359
HOXA11-AS	-1.01955	0.000332408
TLCD1	2.29351	0.000364662
SUSD1	1.08054	0.000334678
TBC1D4	-1.06499	0.000334701
TTC34	1.36758	0.000339343
RPS6KA1	1.39421	0.000335328
RAP2B	1.10721	0.000335978
PYCARD	1.76292	0.000336783
RUBCNL	1.65873	0.00033691
CNN1	2.20457	0.000337205
TMEM91	1.10867	0.00033861
BHLHE22-AS1	1.50863	0.000391831
PYGL	1.47633	0.000341071
TLR2	1.80312	0.000341117
ELN	1.84368	0.000341837
SERPING1	1.30777	0.000344314
SLC2A10	1.20513	0.000344318
COL18A1	1.3045	0.000344819
DBH-AS1	1.38617	0.000345664
ATP10A	1.32562	0.000346492
PARVA	1.09397	0.000347946
CILP2	3.72232	0.000391837
ZNF311	1.43107	0.000354498
OLFML2B	1.36801	0.000350464
CHRND	1.58469	0.000351975
NPNT	1.82365	0.000354486
TYMS	1.35929	0.000354781
CACNA1I	2.05392	0.00038094
PCBP3	2.51192	0.000357578
WAS	1.7848	0.000358029
TAF7L	1.87874	0.000385175
DPEP2	1.42384	0.000362718
CRISPLD1	2.37969	0.000363031
FJX1	1.25695	0.000363163
F10	1.00997	0.000365354
VGLL3	1.45797	0.000366525
CCDC74B	1.33646	0.000366596
SFRP4	1.80124	0.000368431
HCLS1	1.48796	0.000368497
BATF	2.54823	0.000393111
GSG1	2.02103	0.000413424
MIR155HG	2.01502	0.000416087
APOBR	1.75357	0.000378269
MIR503HG	2.08995	0.000378834
LINC01267	1.98291	0.000412289
KCNMB2	1.6128	0.000437362
AFTPH-DT	1.20756	0.000387156
SCIMP	1.29795	0.000382861
ADGRL1	1.06866	0.00038409
FOXO3B	-1.29286	0.000384702
DEF6	1.53823	0.000386729
CD101	2.29295	0.000387492
KRT18	2.31549	0.000387585
GLT8D2	1.02306	0.000387844
KIAA1755	1.58187	0.000388007
GPSM1	1.03669	0.000388434
CA12	3.36313	0.000404531
STX11	1.05822	0.000389248
PRRX2	2.67534	0.000390961
MATN1-AS1	1.46281	0.000403932
RNASET2	1.13946	0.000393779
RAC3	2.06374	0.000399568
CAVIN3	1.13738	0.000396462
ARHGAP4	1.33344	0.000397369
ACADSB	-1.18979	0.000397658
PPP1R3C	-1.38157	0.000399863
BIRC3	1.16034	0.000403083
CD8A	2.09675	0.000403746
OSCAR	1.64947	0.000404824
CHST11	1.62846	0.000404946
HLA-DRA	1.53434	0.000405361
LINC00623	1.25053	0.000409848
DTWD2	-1.05729	0.000411366
FANCI	1.01212	0.000415666
CCL28	1.53771	0.00041568
COL14A1	2.29546	0.000420157
C16orf54	1.85881	0.000422092
FLNA	1.22233	0.000424056
IGHG1	3.45231	0.000424577
LOX	1.89415	0.000427072
SLC7A2	-1.16931	0.000427571
LY96	1.75317	0.00043215
OTOF	2.3294	0.000432431
GAPT	1.97814	0.000439223
MID1IP1-AS1	-1.42479	0.000445416
SCIN	2.38023	0.000459858
HNMT	1.27637	0.000435351
GPR68	1.49416	0.000435466
RAB3IL1	1.11342	0.000436723
CDC14B	1.12568	0.000436825
TNFAIP8	1.36111	0.000440104
MIR3142HG	2.11334	0.000471217
LINC01018	-1.82319	0.000444538
HIPK2	-1.1015	0.000444672
LILRA2	2.23272	0.000450548
LYPD5	1.66419	0.000456817
NEXMIF	1.24673	0.000451547
IKZF1	1.5987	0.000448107
LINC02908	1.59279	0.000448933
PPP2R3A	-1.09442	0.000449388
CDCA4P4	-1.74431	0.000468758
FARS2-AS1	1.52378	0.000452764
NNT	-1.3022	0.000454126
MYL5	1.61596	0.00045478
SPATA18	1.23592	0.000456658
MGST1	2.44854	0.000457557
SLFN12L	1.41769	0.000463637
KIFC1	1.9403	0.00046478
MMP27	1.46631	0.000459561
ALOX5AP	1.69866	0.000462152
FER1L6	1.93171	0.000500988
MRPS16P3	-1.62797	0.000630692
CFAP119	1.81541	0.000477104
PCDHB14	1.15911	0.000464614
TMEM52	-1.25716	0.000466337
TSPAN1	1.49898	0.000467829
RN7SL181P	1.20907	0.000581524
KCNQ1	1.06945	0.000470339
FBXL16	1.45353	0.00047052
SFRP1	1.71451	0.000471054
KCNJ5	2.4454	0.000471453
KCNN4	1.66617	0.000472317
MARCKSL1	1.02811	0.00047533
NFATC4	1.05615	0.000476287
SNCAIP	1.51604	0.000476394
CDCP1	2.0518	0.000498002
SATB1	-1.07074	0.000480391
LCP2	1.34443	0.000480399
NPC2	1.12993	0.00048325
DLGAP1-AS2	1.64155	0.0004878
IGF2	1.01096	0.000491127
CLEC4GP1	2.00594	0.000507327
GFRA2	1.6951	0.000493482
ANO9	1.78155	0.000495578
CEP15	1.53206	0.000495939
ADA2	1.18055	0.000497309
LPAR4	2.06024	0.000514682
LINC02978	1.69496	0.000558998
NRIP3	1.44316	0.000524118
ANGPTL5	2.37422	0.000504435
CPEB3	-1.08502	0.000505514
IGHG4	3.54061	0.000521177
CLEC4G	3.00935	0.000573756
S100A16	1.03648	0.000508617
ASPM	1.5972	0.000515863
PTPN7	1.63278	0.000513219
LRRN3	1.68913	0.000517775
ADAM11	1.17533	0.000526793
LINC00528	1.80539	0.000521593
GPR137B	1.56743	0.000522071
LRRC55	-1.20263	0.00052856
TMEM45A	2.1316	0.000526396
TRIM9	1.33572	0.000527035
MIR222HG	1.55013	0.00052729
SQLE	1.26218	0.000527695
RPGRIP1	1.56856	0.000543787
TRIM29	2.54911	0.000547008
FRMD4B	1.16376	0.000532049
PRPS2	1.24071	0.000533923
GPAA1P2	1.98698	0.000557869
NOD2	1.32625	0.000536027
CASP4	1.09128	0.000536474
PTGES	2.10729	0.000536667
PFKFB1	-1.79351	0.000537539
SCN7A	-1.44164	0.000541034
CST7	2.07211	0.000541129
CASS4	1.8679	0.000548346
NBL1	1.38448	0.0005418
IFI16	1.23147	0.000548526
SIGLEC17P	1.354	0.000581537
IQCH-AS1	-1.0148	0.000549671
NRM	1.09334	0.000554682
CFAP96	1.46089	0.000572814
PCK2	1.25571	0.000560484
LAT2	1.22899	0.000562534
MYH2	-1.98607	0.000563385
DYNLT2B	1.13492	0.000580121
PEG10	1.488	0.000564605
TOX-DT	1.90822	0.000632247
SOX12	1.25678	0.000568031
LANCL1-AS1	-1.11185	0.000568264
PLD4	1.7923	0.000575391
LIPG	2.30952	0.000578366
PSMB8	1.27224	0.000572155
FCER1A	1.36285	0.000572447
HK3	1.77882	0.000572716
MLF1	-1.36998	0.000577286
UBASH3A	1.98829	0.000577495
SNX20	1.69179	0.000578464
SDS	2.73078	0.000649319
P3H2	1.00012	0.000585226
OR2A1-AS1	1.4975	0.000586802
HPGDS	1.50264	0.000587913
WFIKKN2	-1.17484	0.000589875
IL1RN	2.65294	0.000607443
SUSD3	1.24496	0.000591111
CCDC3	1.6228	0.000591316
GCSAM	1.76282	0.000592137
BGN	1.95165	0.000593111
EVA1B	1.13335	0.000593146
ACRBP	1.64977	0.000596432
PCDH8	-2.36529	0.000603843
SLC4A7	-1.04413	0.000597419
DOK3	1.19356	0.000598217
CD48	1.87835	0.000598446
ADAMTS3	1.74229	0.000599071
EHBP1-AS1	1.39788	0.000600193
MBNL3	1.06961	0.000602409
FMO1	2.67519	0.000611237
COL3A1	2.03765	0.000605258
SCARA3	1.71328	0.00060777
CTSS	1.7387	0.000609394
VASN	1.22678	0.000610066
RASL11B	1.84216	0.000610625
CTLA4	2.95743	0.000689495
TMC8	1.48155	0.000613799
FRMPD4	-1.58445	0.00061465
LINC02648	-1.35714	0.000631625
MGC15885	1.35719	0.000735282
APOL5	-1.9024	0.000617831
ZNF365	1.96385	0.000667355
SUCLA2	-1.00166	0.000625461
DOCK11	1.23405	0.000627641
SNAI2	1.10608	0.000628236
H2BC12	1.12892	0.000633059
ARHGEF28	1.43731	0.000634003
SLC47A1	-1.43094	0.000634583
PLEKHA5	1.04	0.000635415
KCNQ3	1.44436	0.000635704
BASP1	2.23339	0.000636183
NACAD	1.02014	0.000637905
CPLANE2	1.00694	0.000639849
TRIM47	1.13546	0.000639855
GPSM3	1.59239	0.000639899
CD72	1.52794	0.000640234
PPP1R14B-AS1	1.12424	0.000640855
CD81	1.03386	0.000641142
FMN1	1.04582	0.000641755
LINC03052	1.48662	0.000645709
PTK7	1.7219	0.00064662
MCAM	1.18493	0.000649677
PLPPR4	1.7523	0.000653852
CAPN11	2.03762	0.000681156
TSHZ2	1.34518	0.000656774
LAG3	2.07713	0.000658849
SAMD11	2.42249	0.000678518
LINC00426	1.92449	0.000705421
EPOP	1.2582	0.000661622
KIF23	1.90058	0.000681115
CIART	-1.66189	0.0006618
RASGRP4	1.21724	0.000662707
ANTXR1	1.14264	0.000667064
CEP126	1.10921	0.000668293
ARHGDIB	1.00097	0.000668736
ADAP1	1.74357	0.000688977
DUSP15	1.91406	0.000670255
MILR1	2.0542	0.000672173
FAM43B	1.07657	0.000673028
NFAM1	2.00182	0.000674789
PKIA	-1.02391	0.000675058
DMXL2	1.02526	0.000680507
CHAF1B	-1.08484	0.000681014
KLF4	1.10951	0.000682132
NCF2	1.77532	0.000686316
SCG2	3.1418	0.000739765
OAS1	1.32938	0.000689178
ASPN	1.49912	0.000689999
PWAR1	-1.57819	0.000737935
COL5A2	1.4024	0.000690543
MTHFD1L	1.82472	0.000690649
MFSD2A	3.15903	0.000780672
SLC41A2	1.56698	0.000693726
COL6A3	1.21753	0.000695793
REM1	1.08518	0.0006967
PCDH18	1.27101	0.000700288
LINC00924	1.17561	0.00070258
SVOP	1.58444	0.000705331
NRGN	1.83948	0.000705518
ZYG11B	-1.12009	0.000706444
BTG1	1.04051	0.000706459
STIMATE	-1.07755	0.00070689
PIK3AP1	1.45437	0.000707061
SLC38A3	-1.64946	0.000710839
RELB	1.00993	0.000710984
RPL26L1-AS1	1.41839	0.000719763
EPM2A	-1.02373	0.000713264
VASH2	1.77297	0.000713835
ARHGAP45	1.26442	0.000715715
TRAM1L1	1.02929	0.000717774
MARVELD1	1.23375	0.000718116
AIFM3	1.24286	0.00071958
ADGRL3	1.78682	0.000720841
CCNL2P1	-1.85893	0.000792007
C14orf39	-1.02728	0.000733693
GPR132	1.51722	0.000734133
ARSD	1.06429	0.00074499
MIR29B2CHG	-1.30969	0.000745141
DSP	1.7781	0.000747932
AMHR2	-1.02376	0.0007499
LINC01116	1.18575	0.000750929
BCL3	1.2203	0.000751506
LINC01410	1.55402	0.000752598
GMFG	1.43271	0.000754265
LINC01426	2.20231	0.000811099
KCND1	1.0916	0.000756547
LENG9	1.28733	0.000758053
DMGDH	-1.10897	0.000758924
NXPE3	-1.04317	0.000759542
LPAR2	1.64645	0.000761333
FKBP11	1.02378	0.000761429
TNFSF15	1.45169	0.000762392
HLA-DMB	1.32763	0.000767932
SDSL	1.18441	0.000774617
PHETA2	1.02255	0.000775288
OSBPL11	-1.03457	0.000776281
MIR133A1HG	-1.22916	0.000778982
NMB	1.59225	0.000781538
IGFBP7	1.08934	0.000784782
CRTAC1	1.9088	0.000785883
FAM135B	2.19477	0.000845745
LINC02881	1.58138	0.000789651
MUSK	1.57183	0.000790794
TOX2	1.67852	0.00079099
KLF5	1.09912	0.000792199
GPC2	1.01443	0.000792357
RBBP8	1.03911	0.000795496
B3GNT7	1.44641	0.00079619
TREX2	1.47125	0.00080653
HK2	-1.68938	0.000798995
LBX1	-1.03426	0.00080052
B9D2	1.05909	0.000801013
ANPEP	1.94669	0.000804061
FCGR2C	1.46815	0.00080438
CEBPA	1.52146	0.000807037
KLHL32	-1.09754	0.000832231
SECTM1	1.86772	0.000815662
PLXNB1	1.15171	0.000816381
HCST	2.21015	0.000818646
NKILA	-1.17771	0.000820103
TAF5LP1	1.92586	0.000883507
MROH6	1.08536	0.000822792
BANK1	2.05919	0.000850068
CARMIL1	1.17818	0.000825931
CCN3	1.44267	0.000826992
SKAP1	1.91948	0.000828941
GLDC	-1.61435	0.000836792
SESN3	1.30524	0.00083743
LIN28A	-5.93832	0.000111261
TYMP	1.10477	0.000840255
FAM72B	1.47019	0.000842723
L1CAM	1.7531	0.000845385
IFNLR1	-1.25423	0.000848551
GPC3	1.81698	0.000850928
TEKT3	1.49893	0.000929191
PALM	1.03559	0.000853671
ITGB6	-1.38729	0.000856573
CCDC28A-AS1	1.23746	0.000906797
GREP1	1.53532	0.000988021
LINC02328	-1.11804	0.000869778
LY86	2.09898	0.000876625
KLHL31	-1.10967	0.000880389
HLA-DPA1	1.46501	0.000880911
EMSLR	-2.08619	0.00107956
MELTF-AS1	1.23465	0.000885549
RAP2CP1	-1.40857	0.000982746
CYSLTR2	1.36016	0.000901923
LCP1	1.69271	0.000897202
B3GALT1	-2.02215	0.000898238
B3GALNT2	-1.02723	0.000902223
DENND2D	1.51116	0.000908357
SLC1A2	1.21736	0.000911105
KIF20A	1.8255	0.000962886
TSPEAR-AS1	1.6693	0.000994426
C3orf52	1.75744	0.000913108
LINC01176	1.28152	0.000927269
ZNF296	1.54812	0.000916831
C8orf88	1.0993	0.000942747
CLEC7A	1.56191	0.00092486
SH3BP1	1.56364	0.000925873
NDUFS1	-1.0022	0.000926671
TMEM200A	2.08527	0.000927448
SLC2A14	1.73516	0.000927561
C5AR1	2.00058	0.000929922
AMPD2	1.01049	0.000930684
NPTXR	1.14801	0.000931411
RND2	1.52587	0.000934136
SLC41A1	-1.17967	0.000936414
PITX2	-1.11561	0.00093896
CD3E	1.79695	0.000940105
SPOCD1	2.35739	0.000982663
PRKAA2	-1.13575	0.000943089
CD37	1.50149	0.00094363
HLA-DRB1	1.59088	0.000947236
MERTK	1.04884	0.00094829
DZIP1L	1.07111	0.000952122
LILRB3	1.76837	0.000956669
ANO5	-1.31356	0.000960591
ASPDH	1.49935	0.00117289
RN7SKP296	1.69341	0.0010034
ALDH3A1	2.61653	0.001086
ATL1	1.04179	0.000975758
CD74	1.31444	0.000977651
SLC29A3	1.38504	0.000979185
SASH3	1.64934	0.00098018
SIGLEC9	2.08614	0.000981173
WAKMAR2	1.29809	0.000983536
COQ10A	-1.22825	0.000985189
FBXO2	1.75288	0.00102883
CDC6	1.1117	0.000986362
IFITM1	1.16303	0.000986605
JAML	1.70222	0.000988721
PRR16	-1.03017	0.000989772
SYT1	1.63242	0.00100293
TOMM40P2	2.00769	0.0011039
CD300A	1.67839	0.000992485
TMEM38A	-1.06357	0.000993321
ATG9B	1.18594	0.000993568
ELOVL3	2.00435	0.00108376
ADM5	1.8407	0.000997183
CCDC88B	1.27142	0.000998194
MEX3A	2.1213	0.00101069
CXCL9	2.58776	0.00100126
MDFI	2.29339	0.00103257
ZNF600	1.03224	0.00100269
FOXD2-AS1	1.25695	0.00100852
LINC02975	1.75265	0.00106118
DSEL	1.07811	0.00101828
MATK	1.5862	0.00102084
SAMD3	1.762	0.00102172
LY9	1.94312	0.00103436
ANKDD1A	1.15153	0.00102726
RAC2	1.66976	0.00102867
OPCML	1.87916	0.00104831
TTK	1.88145	0.00117005
C11orf96	1.70852	0.00104432
ASB14	-1.51689	0.00104767
NCF1C	1.89091	0.00104931
CCDC24	1.0362	0.00104955
NELL2	1.52071	0.00105018
LINC02352	1.24675	0.00105494
WDR54	1.19777	0.00105874
DPYSL5	2.54674	0.00118077
PRUNE2	2.34988	0.00106248
GRAMD2A	1.45025	0.00110578
FYB1	1.72987	0.00107016
EMILIN1	1.1103	0.00107029
SHROOM2	1.1348	0.00107079
PRR5L	1.28651	0.00107419
AQP4	-2.17892	0.0010763
ARHGEF16	-1.38504	0.00107866
NRP2	1.08022	0.0010808
CCL18	4.63541	0.00129929
CAPN3	-1.22443	0.00109311
LINC01679	1.17216	0.00109398
ITGB8-AS1	1.64807	0.00125111
CST6	1.98493	0.00118041
JPH2	-1.07137	0.00109603
POSTN	2.69041	0.00109944
SELENOM	1.25648	0.00109992
LINC02381	1.16784	0.00110004
CCL14	2.59879	0.00113454
PSMB9	1.04271	0.00110263
HNRNPKP1	-2.0499	0.0014456
KLHDC7B	2.59891	0.00123373
TMEM106A	1.10915	0.00110864
MC1R	1.28326	0.00111254
MYO1G	1.51588	0.00111858
NR1D1	-1.30371	0.00112152
FBXO41	1.14746	0.00112397
IGSF6	1.74448	0.00112537
DNER	2.22661	0.00120098
ATP1A3	1.75728	0.00117634
ARL4D	1.32948	0.00112753
JHY	1.45245	0.001128
ICAM1	1.14311	0.00112817
IQGAP3	2.1428	0.00119445
GCKR	2.54638	0.00143284
SYTL2	1.13575	0.00113268
FAM27E3	1.33581	0.00113455
PDE9A-AS1	-1.24018	0.00113494
PLA2R1	1.2211	0.00113516
KCNAB2	1.04181	0.00113967
FAM110C	1.82077	0.001353
CDC20	1.63682	0.00114647
SETP20	1.45993	0.00149535
CD79A	2.1748	0.00116024
KCNA7	-1.21741	0.00116332
TKT	1.3114	0.00116495
AKNAD1	1.69027	0.0011812
FBLN7	1.30144	0.00116728
TENM1	1.00364	0.00117022
CYBRD1	1.09805	0.00117095
TRIM6	1.38982	0.00120863
TNFSF14	2.23832	0.00117186
MPV17L	-1.00624	0.00117372
HFM1	-1.03894	0.00117454
CD300E	1.90428	0.001175
FMOD	1.39334	0.00117515
LCK	1.72234	0.00117581
EDA2R	2.06779	0.00117698
KRT222	2.62838	0.00143531
PHKG1	-1.27269	0.00117972
APOC1	1.34796	0.00118172
GPR88	2.43372	0.00136786
KIF5A	1.5892	0.00118223
APOBEC3F	1.0441	0.00118665
AGL	-1.33217	0.00119031
HSD3B7	1.32273	0.00119049
IRF4	1.70661	0.00119593
SCN5A	1.91061	0.00119755
NMRAL1	1.23357	0.00119858
TMEM266	-1.42695	0.00120982
ASCL5	1.8819	0.00121207
MT1M	1.47279	0.00121488
CYP1B1	1.58195	0.00121576
TLR6	1.54173	0.00122442
ADAM28	1.4934	0.00122599
GOT2	-1.05495	0.00122883
IFITM3	1.17925	0.00123156
RAB36	1.36221	0.0012508
PYGM	-1.21271	0.00124078
SDR42E1	1.83284	0.00128768
ARHGAP20	1.57811	0.00125359
JPH1	-1.15662	0.00125491
TMEM255B	1.20714	0.00125575
UBE2D1	-1.03932	0.00126338
XRCC4	1.23069	0.00126369
TEX41	2.21198	0.00130908
TAGAP	1.68539	0.00127163
GPC6	1.61681	0.00127486
SEMA3A	2.01966	0.00129484
HEPH	1.42695	0.00128544
SLAMF6	2.18708	0.00128556
OMG	1.65598	0.00140614
PINLYP	1.18351	0.00128797
NIPSNAP2	-1.03825	0.0012897
STAC	1.11208	0.00129065
MYORG	-1.2104	0.00130853
PRKCZ	1.54283	0.00135271
IL1RL1	1.83782	0.00131267
TNFAIP8L2	1.52433	0.0013136
C6orf132	2.20467	0.00131664
NT5C1A	-1.75087	0.0013173
ADCY2	-1.035	0.00132139
ZSCAN4	3.75261	0.00158743
MMP9	2.62074	0.00137659
PDCD4-AS1	1.33954	0.00138294
UBR3	-1.05389	0.00134118
MELK	2.0254	0.00150556
SORBS2-AS1	1.35009	0.00136166
SCRN1	1.11735	0.00135696
SUCLG2-DT	-1.08689	0.00136026
LINC02541	-1.05224	0.0013612
OLFML3	1.15552	0.00136864
OXCT2	1.82486	0.00141079
IGFBP2	1.03969	0.00138258
TMEM35B	1.0479	0.00138314
CYP4F59P	1.02809	0.00138408
PCED1B-AS1	1.52939	0.00138438
IRAG2	1.5396	0.00138827
FRAS1	-1.17192	0.00139498
MAP4K1	1.19034	0.00139718
TWIST2	2.34492	0.00140018
SGK2	1.3133	0.0014912
GGTA1	1.22808	0.00143092
DOCK8	1.06435	0.00143174
PHKA1	-1.28872	0.00143288
CFHR1	1.38468	0.00144019
HLA-DOA	1.41039	0.00144193
MFAP2	2.05316	0.00144347
FANCA	1.72395	0.00146417
TOP2A	1.61367	0.00145372
FAM72A	1.61278	0.0014541
SUSD2	1.53451	0.00145592
PSD4	1.42398	0.0014561
BACE2	1.05681	0.00145622
CA2	-1.07537	0.00145959
CCN1	1.62598	0.0014601
MAGED4	1.74849	0.00146281
MAGED4B	1.74849	0.00146281
GLYAT	2.99193	0.00162583
APOE	1.51894	0.00146868
GPR171	1.64925	0.00158863
ARHGEF19	1.14964	0.00147105
PTGES3L-AARSD1	-1.26374	0.00147529
ERBB3	2.33418	0.00147599
CELSR1	2.29501	0.00147704
GLI3	1.12736	0.00148578
GLB1L	1.22189	0.00149023
LINC01909	1.10915	0.00149944
CERCAM	1.04595	0.0015044
CMYA5	-1.18357	0.0015075
PRPH	1.55158	0.00157522
EVI2B	1.72862	0.00151528
ETNK2	1.185	0.00151878
CORO1A	1.7027	0.00152231
STK17B	1.08838	0.00152281
COX5BP4	1.5499	0.00212241
ALB	1.81076	0.00187716
WHRN	1.40707	0.00153747
LRRC17	1.67657	0.00153892
LINC01128	-1.09779	0.00154003
FOXF1	1.82934	0.00166735
IL21R-AS1	1.17362	0.00165412
CLCN1	-1.43598	0.00154909
PCOLCE2	1.78327	0.00154941
FRMPD3	1.73787	0.00182552
EFS	1.02224	0.00155573
SP9	-1.72647	0.00202284
CHRDL1	1.30027	0.00156255
LINC01754	-1.68014	0.00203466
TRPM6	1.34205	0.00156949
PABPC1L	1.13268	0.00157644
PPP1R3A	-1.32595	0.00158094
CORO1A-AS1	1.43835	0.00162111
IFI6	1.16836	0.00158498
CCNYL7	-1.57739	0.00173668
SIM2	-1.63803	0.00160066
ACKR1	1.76717	0.00160183
E2F7	1.76146	0.00188977
TCN2	1.12815	0.00160497
CCR7	1.69865	0.00160636
CLDN11	1.37064	0.00160893
TM4SF19-AS1	1.80458	0.00174543
GGT3P	1.28827	0.00163974
BOK	1.31696	0.00162035
CD3G	1.6236	0.00162998
SLC4A8	1.22296	0.00163322
NALT1	1.58472	0.00168879
MSANTD2-AS1	-1.04481	0.00163617
RNFT2	1.09211	0.00163698
MAP2K6	-1.05503	0.00164138
CXCR4	1.28363	0.0016443
LGALS3BP	1.18077	0.0016482
ZEB2-AS1	1.79912	0.00174417
CASP1	1.10824	0.00165056
CFD	1.35197	0.00165059
HLA-DPB1	1.35158	0.00165114
ZBTB20-AS4	-1.32182	0.00179159
KCNJ3	-2.64985	0.00167507
DUSP5	1.33203	0.0016755
HTR2B	2.30231	0.00190383
KDM4E	2.39679	0.00192898
C22orf31	1.66682	0.00183659
FHIP1A	-1.64272	0.0016811
ARSJ	1.17906	0.00168147
AMD1P3	-1.60895	0.0017746
ST14	2.35081	0.00180855
SLC16A3	-1.39991	0.00169803
GPNMB	1.25042	0.00170138
TMEM119	2.01863	0.00170273
TFAP2C	1.87751	0.00198122
ID4	1.68644	0.00170987
RNF157	-1.74454	0.001714
ISG20	1.18976	0.00171462
NMNAT2	1.10051	0.00172254
POU2F2	1.28112	0.00172577
TBC1D10C	1.3533	0.00172927
CRYBG1	1.12257	0.00173094
CEP55	2.09806	0.00200199
IGFBP7-AS1	1.96615	0.00214796
ITGB3	1.18767	0.00175171
LY6E	1.01331	0.00175417
SLITRK4	1.18188	0.00175845
SOD3	1.55325	0.00176677
STEAP1	1.9928	0.00176834
PTGER3	1.96869	0.00177246
KCNJ12	-1.25616	0.00177747
HM13-AS1	-1.76602	0.00190764
TEX56P	-1.53367	0.00180407
NIPSNAP3B	-1.05939	0.00179009
DNAH7	1.57452	0.00206097
NPAS4	1.56619	0.00186327
SNAI1	1.80037	0.00182012
VSIG10L	1.4738	0.00182332
CDON	1.00003	0.00182395
TRBV19	2.014	0.00227157
PHTF2	-1.10911	0.0018559
LAIR2	1.56483	0.00248158
FCGR1BP	2.46047	0.00191959
ACO2	-1.01167	0.00186137
LMNB1	1.32187	0.00186257
TPSD1	1.55678	0.0019265
XK	-1.18892	0.00186881
MIR17HG	1.03383	0.00187467
SBK1	-1.11553	0.00188013
NAALADL1	1.10084	0.00188157
ERVFRD-1	1.49583	0.00215811
EPHA3	1.34562	0.00189019
LILRA5	1.7793	0.00189614
ADSS1	-1.24461	0.00189942
CT75	1.80022	0.00230858
LINC02761	-1.27019	0.00190429
ARHGAP9	1.62751	0.0019065
ASB15	-1.57864	0.00191104
WDR87BP	-1.24047	0.00278376
ALDH5A1	-1.07609	0.00191855
TNFSF8	1.91301	0.00191915
IGHG3	3.13002	0.00192149
CKM	-1.03777	0.0019215
IGHG2	2.95922	0.00192382
EBF1	1.13571	0.00192617
NCF1B	1.68818	0.00193977
ST8SIA5-DT	-1.32522	0.00194424
SDCBP2	1.05146	0.00196667
NR5A2	1.06504	0.00196734
GAD1	1.22599	0.00221226
EFCAB7	1.06374	0.00197064
DSTNP3	-1.59847	0.0022577
LYN	1.26034	0.00197995
TTN	-1.20291	0.00198001
RHOBTB1	-1.16609	0.00198251
TNK1	1.28357	0.00198629
LST1	1.70539	0.00199156
HLA-B	1.0123	0.00199254
BST1	1.10939	0.00199255
TMEM121	1.279	0.00199498
PTPN20	-1.5365	0.00199606
NYAP2	-1.42048	0.00202139
TWIST1	2.65844	0.00199854
LRTM1	2.78085	0.00227863
CMTM1	1.29865	0.00206931
ALDH1A3	1.09437	0.00202313
PVT1	1.65323	0.00202492
CABLES1	1.11835	0.00202499
CSF2RB	1.68371	0.00203294
ETV2	1.39098	0.00231672
LYZ	1.99205	0.00203741
TBX1	-1.14254	0.0020388
TRIP13	1.12775	0.0020451
FYCO1	-1.06833	0.00204766
ATP1A2	-1.09095	0.00204933
CFB	1.71496	0.00204996
STARD4-AS1	-1.28626	0.00205612
RGS10	1.08732	0.00205926
MIS18A-AS1	1.20583	0.00244865
PCDHB7	1.03424	0.00206872
ENO3	-1.03116	0.00207409
CSRNP3	1.31921	0.00208004
TUBA8	-1.14352	0.00208101
PDGFA-DT	1.01415	0.00209424
MYBL2	2.10339	0.00219278
MYMK	3.88712	0.00259204
CLLU1	1.76689	0.00259597
GJB2	1.86811	0.00222765
IGKV4-1	3.72053	0.00263222
ANGPTL4	1.63693	0.0021201
NCF1	1.78424	0.00212018
VDR	1.06843	0.00212194
CYTIP	1.63918	0.00212526
TMEM30BP1	1.42401	0.00215427
MZB1	1.89751	0.00223021
CD200	1.09729	0.00213403
SH2D1A	1.69756	0.00220731
NAIPP1	1.43204	0.00222014
ACSL6	-1.35438	0.00214939
BIRC5	2.1677	0.00220804
IGKC	2.61486	0.00223588
HOTAIR	1.36065	0.00217958
B3GNT4	1.26492	0.00220838
CCL8	3.03841	0.00246013
IFITM2	1.20614	0.00219358
RGMB-AS1	1.07697	0.00222531
POGLUT2P1	-1.52376	0.00215574
PCSK1N	1.93729	0.0025897
CALB2	2.90829	0.00231305
TSPAN11	2.05478	0.00223005
TRBC1	1.82428	0.00223042
ACTG2	2.42406	0.00223246
CRYBG2	2.17529	0.00287035
LINC01140	1.0114	0.00223854
NAIPP3	1.41368	0.00231916
TNFSF13B	1.63055	0.00224691
SNCB	-2.02664	0.00227514
LBX2	1.49454	0.00252185
SDC1	2.3849	0.00252309
PDIA5	1.07886	0.00227002
RET	-1.02825	0.00227125
LINC00989	1.02306	0.0022791
KBTBD13	-1.4551	0.00227984
SCAT8	1.51107	0.00266316
SLC19A3	2.88604	0.00247836
HAAO	1.06016	0.00231214
CCNA1	4.2304	0.00292717
TMPRSS13	1.75533	0.00265782
PRAMEF6	6.14782	0.00300669
MDK	1.40365	0.0023422
IGFBP4	1.31788	0.00234844
ERMN	1.43932	0.00241058
DKK3	1.09614	0.00235733
OXTR	1.00522	0.00235824
IL2RG	1.59176	0.00236125
HAND2	2.24911	0.00253282
ARL11	1.75544	0.00244443
CFH	1.17782	0.00237145
DNAH14	1.45653	0.0026095
ABCD2	1.2661	0.00239749
RPL39L	1.32685	0.00241412
ETV5	1.05275	0.0024196
PSRC1	1.00519	0.0024336
PCYT1B	1.41745	0.00274801
LOXL4	1.18309	0.00243863
NRG4	-1.17973	0.0024424
CYP4F35P	-1.32313	0.0024465
HLA-C	1.03842	0.00246081
TSHR	-1.87121	0.00256407
TRBC2	1.70591	0.0024709
CCDC141	-1.11334	0.00247918
FAM153A	1.27596	0.00247921
ZNF396	1.10533	0.00247948
IGLC2	2.69262	0.00248703
TROAP	1.91047	0.00260563
TP53AIP1	1.87474	0.00312283
DHRS7C	-1.16442	0.00249439
RFPL1S	1.26875	0.00249497
KCNK1	2.07413	0.00299459
SCD5	1.18167	0.0025146
RMST	-1.88758	0.00300345
PRSS35	1.93406	0.00255158
SLC26A9	-2.21013	0.00252572
POM121L9P	1.3705	0.0025291
GZMK	2.35971	0.00262588
PTTG1	1.22142	0.00255028
CPT1C	1.29902	0.0025506
CNR2	1.92753	0.002993
NSUN7	1.4431	0.00259187
MINDY4	1.13277	0.00256359
WNT10B	1.41489	0.00265468
NUF2	1.6027	0.002688
SPACDR	1.72767	0.00285933
EFNA4	1.08146	0.00257279
WSCD2	1.96154	0.00257686
PAPLN-AS1	1.29833	0.00261883
LINCMD1	1.59609	0.00259295
MYCN	1.1584	0.00259326
CD52	1.60451	0.00259616
TM4SF19	2.55113	0.00298677
GSC	1.24973	0.00261386
CTXN1	1.81466	0.00280883
SEMA6B	1.04024	0.00261749
PODN	1.06211	0.00262374
GDF15	1.86939	0.00293691
PPP1R3B-DT	-1.41574	0.00269808
HCRTR1	-1.66824	0.00272398
VWA3B	-1.52921	0.00263788
PIEZO2	2.36201	0.00272933
KCNK5	1.8498	0.0026777
MMP23A	1.98368	0.00273731
NEFM	1.82656	0.00268295
LINC00964	1.58891	0.00334415
UBASH3B	1.3009	0.00266609
LTA	1.69661	0.00305335
CD96	1.00714	0.00267505
NBEAP3	2.17574	0.00314033
OR7E126P	-1.25845	0.00377011
SMCO1	-1.72859	0.00269626
TIGD3	1.84586	0.00279611
EPHA7	1.14309	0.00270668
PANX2	1.41995	0.00270837
H1-5	-3.35642	0.00147963
PCDHB10	1.06114	0.00274051
TMEM44-AS2	1.37622	0.00286076
CCDC150	1.24831	0.0027658
CDH22	1.61989	0.00300929
TRHDE	-1.10372	0.00277482
HLA-A	1.03594	0.00277546
NAPSB	1.44797	0.00278684
RARRES2	1.54288	0.00278778
LINC00865	1.47133	0.00282203
FOXF2	1.00236	0.00280488
AAMDC	-1.05206	0.00281147
IL25	1.41784	0.00360799
PTGDR2	-1.48655	0.00281885
TACC2	-1.03005	0.00281987
H4C11	1.45524	0.00314063
LINC01480	1.31402	0.00286232
S1PR2	1.18676	0.00284237
ANXA8	2.85279	0.00316594
FBXL13	1.30012	0.00288071
IGF2-AS	1.10076	0.00294661
RASAL3	1.34699	0.00285573
SAA2	4.05013	0.00326063
MMP16	1.43021	0.00288625
LINC01998	2.45482	0.00406211
PEBP4	-1.03772	0.00290432
DDX25	1.40741	0.0031323
SNX10	1.32678	0.0029308
RPL3L	-1.13006	0.00293199
SUCNR1	2.04103	0.00298536
LINC03032	1.89081	0.00348083
TMEM169	1.32359	0.00299804
TNFSF9	1.32937	0.00297121
ARHGEF35-AS1	1.38897	0.00298572
MCTP1	1.04399	0.00299066
RN7SL566P	1.44621	0.00391863
FBXO27	1.38622	0.00303819
CMBL	-1.00097	0.00300711
GABRE	1.02815	0.0030076
RIMBP3	1.8588	0.00323223
CHST6	1.5824	0.00311782
FCRLA	1.51172	0.00315669
SLC38A5	1.21454	0.00301719
ECM2	1.05221	0.00301734
PCDHB18P	1.14161	0.00301922
GALNTL6	2.33014	0.00344197
KERA	3.17955	0.00393978
SELENOKP3	-1.5036	0.00307991
PMAIP1	1.29907	0.00304818
CLU	1.39706	0.00305442
CTAGE15	1.6981	0.00342653
PFN1P11	-1.92237	0.00478343
RGS1	2.7218	0.00329916
BOLL	-1.27543	0.00307872
CXCL10	2.32276	0.00307964
ZNF8-ERVK3-1	1.2838	0.00329937
HM13-IT1	1.30925	0.00374053
ANGPTL8	2.77381	0.00324541
OSR1	1.04025	0.00310319
KCNJ18	-1.46864	0.00310508
F12	1.59341	0.00382557
DLX4	1.85444	0.00425839
SH3TC2-DT	-1.12012	0.00332527
RAB42	1.46219	0.00315885
ITGA10	1.109	0.00316985
NTNG2	1.03328	0.00317078
CPLX1	1.01115	0.0031742
EOMES	1.9108	0.00323311
FCGR1A	2.54316	0.00331699
LMNTD2	1.26054	0.00321224
MYL9	1.25419	0.00321894
NSG2	1.35263	0.00342872
CASP4LP	1.00967	0.00324415
MARVELD3	1.22935	0.00391768
RGS16	1.2536	0.00329491
SP140	1.03291	0.00329905
LINC01285	-1.3893	0.00334739
DHDDS-AS1	-1.61041	0.0046037
CHIT1	1.77019	0.0036589
NIPAL1	-1.40382	0.00332707
BCL11B	1.35519	0.00344713
LRRC1	1.33948	0.00333138
C5AR2	1.58978	0.00333835
TOGARAM2	-1.86133	0.00334214
MIR324	-1.2568	0.0034387
PLEKHG4	1.01702	0.00336439
RASL10B	-1.59784	0.00336577
KIF15	1.04642	0.00342054
VEPH1	1.6465	0.00380542
KCNK3	2.10061	0.00355985
ADRA2A	2.21005	0.00340491
HLA-DQA1	1.96093	0.00342077
CRHBP	1.07377	0.00343386
FTH1P1	1.1015	0.00543652
CLEC3B	1.05479	0.00343953
PDE3B	1.85397	0.00344003
CR1	1.96327	0.0034497
TRBV20-1	2.05447	0.0041424
LIMD2	1.34434	0.00345523
LRRC2	-1.23046	0.0034581
TMEM217	1.45746	0.00381596
CRYM	-3.35113	0.00363462
GOLGA8R	-1.03626	0.00349406
GLYATL1	1.50585	0.00524894
TNFRSF11A	1.32724	0.00349979
TRPC6	1.0843	0.00350183
HSD17B14	1.52735	0.00351841
PTPN22	1.51549	0.00351987
PTPRC	1.45146	0.00352329
CFAP43	1.34652	0.00379462
[truncated: 1,120 more rows]

## Sheet: Wang STIRneg
Figure 1A and E-H, Supplemental Figure 1A-C and 2
gene_name	log2FoldChange	padj
DDX10P1	2.46274	4.66e-07
CDKN1A	2.94047	1.37e-06
LYPD5	1.59844	4.33e-06
PCSK1	2.60532	3.63e-07
CCL26	2.9848	5.07e-06
EPB41L3	1.47692	9.05e-06
FGF17	2.36519	7.52e-06
DCLK1	1.65605	2.48e-05
MCF2	1.48967	1.88e-05
NLRP3	1.41902	3.59e-05
PRKAR1B-AS1	1.35747	3.62e-05
MYH8	3.22048	6.51e-05
PAMR1	1.76632	6.59e-05
SERP2	1.28775	7.44e-05
LOXL2	1.25169	7.87e-05
MPPED2-AS1	1.54935	7.33e-05
DEGS2	1.82218	9.82e-05
MEDAG	1.40666	0.000100986
MS4A14	1.75522	0.000106296
COMP	3.83184	0.000103164
ELAVL2	2.36931	0.00010403
TNFAIP6	1.54581	0.000110931
DNER	2.40203	0.000112659
LGI2	1.89117	0.000122009
HDC	1.50415	0.00012394
SOCS1	2.2312	0.000131783
SYT12	1.22337	0.000151543
COL19A1	2.85592	0.000158664
LINC00205	1.16277	0.000177742
TNC	2.57486	0.000178566
TRAF4	1.49858	0.000182119
RUNX1	2.08421	0.000183355
CATSPERG	1.00951	0.000191117
TEX29	1.59926	0.000189612
FJX1	1.27376	0.000197743
HAPLN3	1.2856	0.000198478
UTS2R	2.02214	0.000199991
NDUFA3P4	2.37212	0.00014556
INSYN2A	1.5151	0.000193014
LACC1	1.24749	0.000218223
BRCA2	1.45188	0.000228967
FAM225A	1.79078	0.000245
FAM83H	1.80058	0.000262209
MIR194-2HG	1.89336	6.17e-05
PTPRD-AS1	1.83555	0.000265317
PTGFR	1.45782	0.000269856
IL12A	1.89201	0.000275686
MAP7	1.28194	0.000275616
ZNF32-AS2	-1.10598	0.000278626
MPZL2	1.47948	0.000279496
MSR1	1.56064	0.000295297
ALMS1-IT1	1.35378	0.000312433
MC1R	1.12276	0.000332675
TUBB6	1.27269	0.000359999
TACSTD2	1.83017	0.000373249
GPAA1P2	1.79275	0.000395639
IGSF1	1.30405	0.000398321
EGR2	2.94994	0.000400584
MEX3A	1.81294	0.000420206
COL12A1	1.06226	0.000437213
FAM225B	1.72694	0.000461006
SPATA2L	1.3587	0.000465038
MARCO	2.84669	0.000479671
NPNT	1.54037	0.000487707
CCN2	2.00536	0.000494099
SLC25A30	-1.12404	0.000514657
GCKR	2.48731	0.000361186
POSTN	1.5163	0.000535036
CPNE9	2.57598	0.000224542
MBOAT4	2.25447	0.000463924
TEX56P	-1.3904	0.000540122
IL4R	1.09772	0.000540961
CAPG	1.64566	0.000545773
BHLHE22	1.76708	0.000546528
PERP	1.4858	0.000551425
LILRB5	1.64996	0.000560041
FST	1.53817	0.000576911
GLIPR2	1.22478	0.000586301
SLC35F2	1.37409	0.000588142
GPR37	1.93086	0.000597935
CMTM3	1.22024	0.000606789
DUSP4	2.24857	0.000672724
CNTN3	2.4693	0.000676772
TOX-DT	1.76453	0.000703491
KCNJ3	-2.30124	0.000696653
LTK	2.13274	0.000701969
KLHDC7B	2.53668	0.000714405
C19orf81	2.00986	0.000723431
FOS	3.02966	0.00071541
TJP3	1.53018	0.000731551
CNN2	1.23594	0.00072363
SERPINB8	1.09177	0.000730299
RIPK2-DT	1.2379	0.000733644
ABCC6P2	-1.32837	0.000743198
TRIB3	1.04534	0.000743687
ARHGAP36	2.32273	0.000755403
ACTN1	1.19296	0.000749379
RGS6	1.12877	0.000760923
THBS1	2.68426	0.000801277
SNAP25	2.21527	0.000832206
ZFP28-DT	1.93452	0.000680091
LINC02035	-1.01906	0.000823226
COL8A2	2.09043	0.000827251
VCAN	1.10035	0.000837526
EGR1	2.49529	0.00084011
KNDC1	1.47515	0.000864429
LINC02611	1.81836	0.00056642
VCAM1	1.21062	0.000847339
SNAI1	1.7385	0.000858191
USH2A	-1.6577	0.000887502
C2	1.96728	0.000873794
C1QA	1.73319	0.000884698
GALNT6	1.54511	0.000888263
ID4	1.58791	0.000893332
CILP2	2.34362	0.000922758
PTPRH	3.08963	0.00082041
NARF-AS1	1.76765	0.000620383
KRTAP5-1	1.48608	0.000934346
TAF7L	2.11374	0.000958927
FKBP5	-1.05155	0.000943488
TMEM139	1.39066	0.00097059
SRC	1.33995	0.000981229
RAC3	2.21639	0.00100749
WSCD2	2.13396	0.00101393
C1QC	1.87176	0.00101462
PLEKHO2	1.03447	0.0010468
IGKV4-1	2.90088	0.000986477
CEROX1	1.21407	0.00106985
BDKRB2	1.78861	0.0010721
EPHB3	1.01533	0.00107438
PLK3	1.05931	0.00107637
NFKBID	1.18415	0.0010954
MYL4	2.77075	0.00112221
C11orf96	1.38484	0.00114824
F13A1	1.74915	0.00117095
GPR153	1.29397	0.0011727
LRRC43	1.47342	0.00121708
CX3CL1	1.05962	0.00118117
FOSB	2.82182	0.00119763
CLCF1	1.82681	0.00118847
IL4I1	2.65177	0.0012476
CDKN2A	2.784	0.00120969
TOX2	1.42015	0.00123757
HNRNPA1P24	1.37542	0.00115343
HSD17B6	1.71065	0.00128684
EGR3	1.96926	0.0012509
PLS3-AS1	1.51048	0.00134158
MYOF	1.26298	0.0012914
HOXA13	-1.12613	0.00129867
CLIC1	1.12252	0.00129966
JUNB	1.37232	0.00130686
MASP1	-1.56798	0.00131537
EDA2R	1.77139	0.00134015
CD209	1.50675	0.00134071
ELN	1.35363	0.00135433
LPAR4	1.96031	0.00140735
P2RY12	1.68923	0.00139864
SERPINE1	2.32929	0.00136924
TIMP1	1.55401	0.00136996
C1QB	1.9201	0.00137649
XG	1.17903	0.00137944
TDO2	3.24316	0.00143512
CRABP2	1.49541	0.00139049
SLC37A2	1.15401	0.00141878
MS4A2	1.01436	0.0014319
VWC2L	-2.06564	0.00151758
SPON1	2.70176	0.00147133
C3AR1	1.65695	0.00145861
TPSAB1	1.33752	0.00146788
CCDC24	1.0995	0.0014744
SERTAD4-AS1	1.32369	0.00149092
ADAMTS4	1.20027	0.00149149
TMEM176B	1.44858	0.00150519
PLA2G2A	3.43434	0.00153114
PRG4	3.04785	0.00155894
HAS1	3.6633	0.00151728
SNORA65	1.30919	0.00168225
HGF	1.3864	0.00158705
SIGLEC6	1.25852	0.00165741
HTR1B	2.68675	0.00137863
CD14	1.36557	0.0016425
SERPINH1	1.01435	0.00165449
ACOT7	1.0352	0.0016611
MIR34AHG	1.21776	0.00167954
PHLDA1	2.02194	0.00170032
ADAM12	2.6081	0.00170483
SFRP2	2.39232	0.00171827
KRT80	2.69022	0.00177506
MRPS31P4	-1.1878	0.00172761
MIS18A-AS1	1.67416	0.00186264
OTOF	1.48705	0.00180062
GCOM1	-1.18805	0.00178095
MUC4	-1.13876	0.00181217
PRELID3A	1.35187	0.00181605
EPS8L2	2.0372	0.00182414
P4HA3	1.74105	0.00186229
ADAMTS2	1.60843	0.00184686
BIRC3	1.01288	0.00187967
ALDH3A1	1.84578	0.00196977
PTPRO	1.4486	0.00190494
MCF2L-AS1	1.82423	0.0012939
ADGRL3	1.53984	0.00193582
CD248	1.32917	0.00193653
C8orf89	2.3554	0.0015728
FGF18	1.78603	0.00195613
CDH11	1.15656	0.00199118
INAVA	1.91194	0.00206768
SRPX2	1.72844	0.00201846
FBP1	1.37442	0.00203812
MIR130AHG	1.60859	0.00215378
TMC2	1.64942	0.00221766
CDCP1	1.7178	0.00210166
AQP3	1.30408	0.00207594
SLC17A9	1.02296	0.00208276
ANXA8	1.95947	0.00218737
NGF	1.90446	0.00211967
LINC02798	1.71631	0.00214632
CSRP1	1.02443	0.00214674
APOC1P1	1.36773	0.00234459
CCDC80	1.42242	0.00215074
IER5L	1.09589	0.00215527
SIGLEC1	1.14536	0.0021766
PNPLA3	3.64106	0.00233726
MILIP	1.79086	0.00228824
ARHGEF7-AS2	1.18833	0.00229039
MTUS2-AS1	1.99403	0.00211497
LINC01285	-1.1223	0.0022645
CYTOR	1.36579	0.0022673
SOCS3	1.72822	0.00229887
CCL13	2.59773	0.00230201
ADM2	1.53847	0.00246113
DNAAF3	1.5421	0.00240716
VSIG4	1.38143	0.00233106
NCS1	1.57031	0.00234023
RWDD3-DT	1.44656	0.00246699
IL1RAPL2	1.8662	0.00183176
PTGDR2	-1.82355	0.00244413
RHPN1	1.4096	0.00246307
FAM138B	1.43425	0.00257261
CENPA	1.37044	0.00254204
LENG9	1.0756	0.00249536
CD163L1	1.26403	0.00249883
MATN1-AS1	1.3437	0.00258374
EPHB2	1.83669	0.00252259
CR2	1.72986	0.00277862
MS4A7	1.31096	0.00254706
SMAD5-AS1	2.0239	0.00107596
MOV10L1	1.839	0.00281737
POU2AF2	-2.4012	0.00258111
FAM131B-AS2	1.39439	0.00258504
NBEAP3	1.94303	0.00284217
FAM180A	1.45806	0.00264702
CYCSP10	-1.52218	0.00271422
SHTN1	1.10944	0.00263463
STAB1	1.03387	0.00263759
TG	1.42764	0.00268996
DRAIC	1.49569	0.00280375
S100A4	1.2771	0.00269399
ROBO3	1.07205	0.00274544
EMP3	1.12495	0.00274579
FOLR2	1.47042	0.00277695
IMPDH1P5	2.83592	0.00309105
ETS2-AS1	2.0593	0.00300142
SAPCD2	1.85498	0.00304754
MCAM	1.05907	0.00281744
IL17B	1.44165	0.00290649
CADPS	2.00146	0.00301656
TIGD3	1.88488	0.00297772
COL1A1	1.04349	0.00288365
TNXA	1.03627	0.00289437
ZKSCAN8P2	1.36197	0.00305068
DACT1	1.14067	0.00293705
KCTD19	2.93352	0.00185546
TTC39A-AS1	1.50109	0.00319713
PLVAP	1.55613	0.00301521
SZT2-AS1	1.76277	0.00255273
TWIST1	2.01358	0.00309709
HMGA2-AS1	1.66635	0.0034089
ITPKA	2.17424	0.0032802
G6PD	1.06255	0.00307691
ARPC1B	1.0744	0.00308129
CCL18	3.40726	0.00327856
FSTL3	1.11319	0.0031247
SELP	1.39323	0.00313425
HYDIN2	1.32517	0.00314268
CYP2S1	1.59465	0.00329017
ANXA2P2	1.30815	0.00319302
ABCC6P1	-1.29494	0.00319312
STX11	1.07861	0.00319364
CNR2	1.7372	0.00350858
RBP5	1.70662	0.00323919
IRF5	1.46564	0.00325413
MEF2B	1.21987	0.00329583
LIPG	2.0433	0.00332378
TPSB2	1.24411	0.0033243
CCN5	1.18731	0.00335904
ARTN	1.30083	0.00342639
CCDC3	1.3632	0.00337745
PTGIR	1.37579	0.00338677
RGS16	1.05872	0.00340789
DPP4	1.12169	0.00340832
EGFEM1P	1.95397	0.00356975
MRGPRF	1.21893	0.00343394
TWIST2	2.30999	0.00344059
CMIP	1.04963	0.00344282
FNDC1	1.27199	0.00345858
CD163	1.52723	0.0034634
TMEM176A	1.32888	0.00346549
BMAL2	1.31659	0.00347135
CMAHP	1.20539	0.00352174
ARID5A	1.28302	0.00352652
LIF	2.03286	0.00359705
DPT	1.17829	0.00363054
GAD1	1.86076	0.00408928
LINC01503	1.64904	0.00389398
TGFBI	1.01808	0.00369119
AHNAK2	1.24995	0.00369608
TCHH	2.09399	0.00276284
MUC1	1.46587	0.00372673
RPP25	1.3306	0.00372871
LINC00598	1.30756	0.00408899
SERPINF2	1.34455	0.00379154
APOBEC3B	1.56662	0.00379586
GPR61	-1.02453	0.00382796
CELSR1	1.79658	0.00383027
C1R	1.04267	0.00383399
CMTM7	1.35713	0.00387818
EXO1	1.67672	0.00444427
CKMT1B	1.73789	0.00439262
PLAUR	1.10384	0.00391543
TCAF2	1.25854	0.00393045
FNDC4	1.81829	0.00393269
PCDH10	1.81141	0.004333
SMC2-DT	-1.52727	0.0039689
PTPRF	1.80866	0.00398091
LINC03102	1.5243	0.00427114
TNFRSF10A-AS1	1.34162	0.00410952
SMG1-DT	1.39353	0.00384959
MS4A6A	1.21037	0.00406677
CCND2	1.17622	0.00409913
THY1	1.69117	0.00415424
MIAT	1.54418	0.00418089
HRH1	1.19853	0.00421437
ABCC3	1.94246	0.00422572
UBE2C	1.49772	0.00439683
CD4	1.50185	0.00432457
PGA5	1.65661	0.00449589
TRAPPC13P1	-1.29428	0.00501984
AREG	4.07414	0.0048599
LPAL2	1.00874	0.00434619
SHOX2	1.01735	0.0043485
LINC02384	2.05059	0.00495936
SPHK1	1.37628	0.00436788
FOXI2	1.62353	0.00464938
IRX4	1.61089	0.00468039
LINC03061	1.16462	0.00487365
FER1L6	1.64483	0.00469848
DNM1	1.25492	0.00446408
IL20RB	1.26367	0.00449654
PLTP	1.19981	0.00452209
ALKAL2	1.58174	0.00463124
SLC6A12	1.49907	0.00463779
CYP4F33P	1.2954	0.00525086
CDH24	1.69994	0.00457346
RMI2	1.47068	0.00457409
RGS19	1.08154	0.0045776
MEIS2	1.30316	0.00460672
HK2	-1.16252	0.00463032
LILRB4	1.67615	0.00463141
CIMIP2A	1.67638	0.00513537
PCDH20	1.57776	0.00395357
LRTM1	2.43346	0.00524181
TSHR	-1.87901	0.00467869
CHRM4	1.4848	0.00540718
ZNF705EP	1.66771	0.00544918
ARHGEF5	1.13129	0.00472097
SPP1	2.94737	0.00540089
TRIM29	2.16787	0.00522526
PCK1	3.38847	0.00518665
YWHAZP4	1.69823	0.00262552
LINC00525	-1.40362	0.00533854
ZNF519P3	2.0518	0.00467398
KIF23	1.33698	0.00519112
HAGLR	1.18381	0.00509511
ADAM11	1.06555	0.00509577
ANGPTL8	2.75522	0.00541766
HUNK	1.85293	0.00513578
SLC22A18	1.38332	0.00517301
RAB20	1.04674	0.00521127
GATA1	1.81616	0.00598254
PDCD1	2.06078	0.00543812
FOSL1	2.79789	0.00536408
KIF15	1.02513	0.00526616
S100A3	1.84155	0.00549824
ACTA2	1.13305	0.00530048
PLAC9	1.18029	0.00530826
MFAP3L	-1.52088	0.00531025
MYCL	1.60387	0.00534303
RPL10P9	-3.105	0.00302001
DUSP15	1.85457	0.0053674
ZNF469	-1.27727	0.00539856
LMNTD2-AS1	1.46968	0.00575828
PHOSPHO1	1.20105	0.0054383
LINC00570	1.42266	0.00635765
MFAP2	1.15538	0.00546172
MGP	1.22939	0.00552901
IFITM3P6	1.64401	0.00639665
ARHGEF34P	1.24858	0.00556036
PCOLCE	1.00572	0.00557853
MMP23B	1.18718	0.00559924
P2RX7	1.1963	0.0056226
TMEM198	1.0562	0.00562712
TENM3-AS1	2.07043	0.00612458
PDE6B-AS1	-1.34386	0.00676725
THSD4	-1.04965	0.00571741
EEF1A1P18	-1.03059	0.00650614
IFNG-AS1	1.69649	0.00650815
CDC25C	1.2249	0.0054822
CXCL16	1.09628	0.0057673
LINC00163	2.00958	0.0064638
AEBP1	1.21305	0.00583881
VIM	1.2591	0.00586772
CCDC74A	1.30424	0.00586851
MMP19	1.52761	0.00592442
EMP1	1.11828	0.00594613
SCIN	1.86195	0.00635171
CHST13	1.87735	0.00693307
NEK10	-2.12558	0.00602659
DMKN	1.53978	0.00629986
CNN1	2.07253	0.00609541
RASGRF2-AS1	1.40615	0.00622222
CREG2	3.21053	0.00525356
RNASE6	1.13938	0.00613935
ZNF473CR	1.26558	0.00712736
ESPL1	1.26865	0.0061767
EPCAM	1.69167	0.00727359
CSF1R	1.16963	0.00620722
PLA2G5	1.93356	0.00634754
VASN	1.03187	0.00625094
CKAP2L	1.12398	0.00639727
KY	-1.34214	0.00641691
GJB2	1.66482	0.0066984
IRF8	1.27021	0.00643022
PLA2R1	1.0606	0.0064422
SLC7A1	1.05835	0.0065164
MYO5B	1.58019	0.00656408
SCN7A	-1.0611	0.00658138
LUARIS	1.75391	0.00800172
CHURC1-FNTB	-1.12931	0.00702446
ARNT2-DT	-1.24336	0.0066297
ESPN	1.25232	0.00774062
FBXO39	-1.19757	0.00680097
GATA6	1.0725	0.00665232
NGFR	1.82218	0.00666131
VTCN1	1.08878	0.00681663
TIMD4	2.11463	0.00758994
LY9	1.65929	0.00717017
GAP43	2.05493	0.0074249
LINC01915	1.54108	0.00695021
TAGLN	1.34849	0.00683607
CERS6-AS1	1.54386	0.00684651
MT1A	1.83897	0.00715295
CD44	1.07723	0.0068947
TRIM14	1.23587	0.00700156
GFPT2	1.12321	0.00700979
SRPX	1.18672	0.00702749
H3P25	1.07853	0.00862738
RRM2	1.75476	0.007102
IGLC7	2.84905	0.00533986
SIX3	1.871	0.00826893
DSEL	1.09135	0.00716194
TAS2R31	1.48898	0.00843184
GRM1	1.19824	0.00860036
ATP5PDP4	1.49252	0.00828393
LDHAP2	-1.91114	0.00384035
LINC02273	1.53012	0.00864855
ANXA1	1.19487	0.00728961
HSD3BP4	2.81379	0.00240231
CACNA1G	-1.06716	0.00734942
KIF5A	1.55685	0.0076751
NBPF4	2.59749	0.00248358
CEP15	1.0166	0.00737589
C4B	1.36085	0.00739396
RELL2	1.50946	0.00747119
FANK1	1.46215	0.00751858
NAPSA	1.18183	0.00753351
RAET1E	1.18117	0.00787508
IGFBP6	1.0977	0.00754979
EN2	1.54994	0.00822557
CYP4F35P	-1.33851	0.00763303
CTSG	1.58421	0.00766506
PWAR1	-1.29935	0.0080266
FCER1G	1.29915	0.00769438
S100A10	1.12827	0.0077417
HTR7	1.62004	0.00791974
TTC39C	1.2762	0.00777545
C10orf62	1.71267	0.00811567
ARL4C	1.29402	0.00779819
ADAMTS1	1.19849	0.00782664
VSTM2L	1.32998	0.00803486
FBXW12	1.02954	0.00880423
HTR2B	1.51086	0.00887359
OR2A7	1.63593	0.00909049
PRC1-AS1	-1.29015	0.00821725
COTL1	1.0014	0.008029
ANXA2	1.08911	0.00803159
PCED1B	1.06682	0.00806771
LINC00923	1.18986	0.00829193
SNX29P1	1.02742	0.00832369
DNAH11	1.38904	0.00833338
KRT8	1.73013	0.00816181
CATSPER4	1.20535	0.00916556
NR0B1	3.84792	0.00983402
LINC02872	1.31879	0.00876011
ANLN	1.55255	0.00827237
S100A11	1.14283	0.00831232
CPA4	1.9297	0.00893118
CD86	1.29758	0.00837033
SNAP91	1.97076	0.0100434
HSD17B14	1.17989	0.0085758
LINC02593	1.50405	0.00857603
ITGB3	1.10798	0.00860277
MS4A4A	1.22994	0.00860478
LINC02975	1.21666	0.00884111
GTF2IP9	-1.1502	0.0103635
BMS1P4	-1.14525	0.00867729
BMS1P15	-1.07176	0.00928462
ACP5	1.58313	0.0086988
SNCA	1.22485	0.00871109
TNFRSF12A	1.7517	0.0087362
A1BG	1.18043	0.00917248
FABP5P14	1.62131	0.00918918
ST14	1.5562	0.00928813
PCBP3	1.72813	0.00900607
OR10Q1	-1.13854	0.0104
NR4A2	1.41913	0.00889251
CLEC2L	-1.23432	0.00903689
CTXN1	1.49894	0.00957786
NDC80	1.15446	0.00912455
C4A	1.30662	0.00913565
PIANP	1.49873	0.00984247
C22orf42	1.28972	0.0117456
ADM5	1.15306	0.00925328
SLC1A5	1.15393	0.00926558
FUT2	1.40825	0.00947777
PWRN1	3.02552	0.00150129
CCND1	1.16421	0.00929582
ERFE	1.34893	0.00936178
SLC6A11	1.53693	0.0118001
TMEM107	1.05573	0.00941325
DHRS9	1.77766	0.0100797
SPINT2	1.29377	0.00943998
SCG2	1.8515	0.00998038
LINC00539	1.14405	0.00995404
NUTM2G	-1.11502	0.00953463
NPAS1	1.18722	0.0105329
KCNK5	1.96446	0.00960499
MCOLN2	1.24883	0.0096236
PFKP-DT	1.31337	0.0109498
SLC25A6P4	1.07791	0.0106937
LINC00896	1.00587	0.0124336
LINC01635	-1.06788	0.0124604
NTRK1	1.01795	0.00992483
MED12L	1.08351	0.0101382
IRX1	2.32835	0.0121072
CAVIN2-AS1	-1.3795	0.0125632
IKBKE	1.37077	0.0100061
MAFF	1.74773	0.01002
GRIN2D	1.84889	0.0102334
EIF4BP6	2.12543	0.0061818
HLA-L	1.04075	0.0100725
LINC02523	1.61492	0.0128023
SUSD4	1.16044	0.0101312
LINC02166	1.50755	0.0117187
FAM180B	1.4263	0.0101717
FIGNL2	1.1814	0.0109468
NPAP1L	-1.13863	0.010692
KYNU	1.63322	0.0105233
LINC00243	1.61631	0.0130535
RPS4Y1	5.75297	0.0104924
CP	1.57509	0.0103013
RHBDL3	1.55902	0.0105285
BRINP3	2.0419	0.0130564
LAMC2	1.15443	0.0103447
GPR34	1.30211	0.0103965
PAK5	1.80211	0.0121206
FAM107B	1.07237	0.0104429
FLJ42393	2.13151	0.0105421
EFEMP1	1.43734	0.0104492
NMBR	1.36607	0.012331
CYP27B1	1.29057	0.0107018
ENO4	1.31239	0.0122763
CTLA4	2.00833	0.0119816
DGKB	1.04245	0.0105138
ANKRD33BP1	1.16449	0.0110526
CRIP1	1.30961	0.0106252
CD200R1	1.21586	0.0106748
PRR5	1.58636	0.0106924
CTAG2	4.66059	0.0029106
LINC02943	1.42235	0.0110094
CYP4F25P	1.37908	0.0113288
ZNF625	1.13505	0.0122522
LINC00311	-1.06013	0.0142129
C7orf33	1.36292	0.0142405
ITGA6-AS1	1.38603	0.0137823
PDGFA-DT	1.08667	0.0110603
NALF2	1.16155	0.0121884
TPPP3	1.18477	0.0111391
GXYLT2	1.49221	0.0111572
CATIP-AS1	2.00014	0.0117444
FKBP1B	1.0577	0.0111613
TRAV20	2.32197	0.0117663
C3orf80	1.48271	0.0111867
FRMPD4	-1.15227	0.0112824
HM13-AS1	-1.09083	0.0121403
ACSM5P1	-1.66011	0.0145268
GPBAR1	2.1264	0.0113802
MICALL2	1.16903	0.0113981
GPRC5A	1.77666	0.0114605
CBARP	1.21854	0.0114986
LINC02244	2.58151	0.01241
B3GALT1	-1.38814	0.0116043
GOLT1A	1.40181	0.0125393
PDE4DIPP6	1.48585	0.0119368
SDS	1.37024	0.0129685
DOCK8-AS1	1.25058	0.0117164
GPX2	1.39329	0.0128778
ANXA8L1	1.31311	0.0120551
SEPTIN12	-2.08458	0.0127538
NCF4	1.17592	0.0117644
CFAP96	1.24795	0.0123532
GLYAT	3.08753	0.0133138
TFEC	1.14873	0.0118283
ADORA3	1.96768	0.0125004
CCL3L3	1.18421	0.0134345
NPR3	1.67285	0.0119169
LILRA6	1.37274	0.0122452
RPS2P55	2.27202	0.0159888
C2orf72	1.5847	0.0137928
C3orf22	1.1839	0.0154402
RABGAP1L-DT	1.05615	0.0154606
KCNMB1	1.52769	0.0120479
SOGA3	1.75915	0.0154582
S100A6	1.06874	0.0120634
TRBV20-1	1.79725	0.0155753
LAMA4-AS1	1.40337	0.0149327
RHOG2P	1.69286	0.00978533
H2AZ2P1	1.02023	0.0145539
LINC01971	1.15424	0.0127748
MIR222HG	1.49495	0.0122342
PRKCD	1.11262	0.0122406
APOBEC3H	1.79017	0.0143526
IGHV3-7	1.31791	0.0157771
MIR503HG	1.31318	0.0122857
COL10A1	1.81442	0.0141085
RCC2P6	1.43959	0.0163191
CLEC10A	1.16248	0.0125026
DMP1	1.71027	0.0165577
OR2A9P	1.05742	0.0125608
ITPK1P1	1.06228	0.0165916
SLC2A14	1.19902	0.0125933
TNFAIP8L3	1.27718	0.0126052
RGS22	1.688	0.0142898
DCTN1-AS1	-1.60382	0.0143376
ETF1P2	2.28341	0.0106241
C1QL3	-1.3537	0.0127277
ZNF676	1.04714	0.0137063
COL14A1	1.17133	0.0127884
FOXF1	1.50415	0.0135386
CERS3	1.12059	0.0161415
FAM111B	1.46704	0.0149593
PPIAP4	1.88438	0.0110464
IL10RA	1.11524	0.0129021
FPR3	1.49838	0.0129435
ACVR1C	1.39124	0.0129831
LCN6	1.53397	0.0130008
KCNK3	1.58871	0.0137856
GNA15	1.60916	0.013143
RN7SL262P	1.45681	0.017446
DCD	1.86837	0.0116193
PLPPR1	1.45148	0.0166629
UBASH3B	1.21586	0.0132619
MYMX	2.06413	0.0140934
SAA1	3.42386	0.0134144
CFAP141	1.12739	0.0174057
TMC3-AS1	2.14976	0.00960058
MORN3	1.449	0.014481
C5AR2	1.16816	0.0135278
GJB4	2.06092	0.0123297
GSDMC	-2.55681	0.0135925
CERNA3	1.09811	0.0180822
HPSE2	1.28588	0.0139774
M1AP	1.40819	0.014299
BLNK	1.08166	0.0136796
TRIM6	1.30177	0.0141342
SAMSN1	1.52	0.0137587
HAVCR2	1.20131	0.0138299
OR13J1	1.01425	0.0157066
IQGAP3	1.88614	0.014311
PRRX2	1.74033	0.0139292
EMB	1.09253	0.0139574
LINC00670	1.25644	0.0154093
ITGAM	1.11683	0.0140874
CAPN11	1.94317	0.0145223
LINC01060	1.73145	0.0134939
FGFR2	1.8615	0.0160901
LINC00877	1.07519	0.0157493
CELF5	-1.53268	0.0136196
LEP	3.18528	0.0150495
ANKRD20A5P	-1.66717	0.0143475
TRHDE	-1.01303	0.0144128
RPL34P11	2.61455	0.0140074
MEIG1	-1.05286	0.0179281
BEND6	1.07071	0.014593
SIK1	1.71155	0.0146938
SP7	2.44932	0.0190135
ATE1OSP	1.01131	0.0158598
ARPC4-TTLL3	1.21798	0.0164161
CCN1	2.18056	0.0148776
CCDC54	1.24907	0.0206911
OXCT2	1.44686	0.0149943
CCL8	2.24787	0.016801
SIRPB2	1.10478	0.015086
CHI3L1	2.16243	0.0155453
THBS4-AS1	1.23848	0.015143
CLEC4OP	1.80046	0.0197826
LINC00857	1.28162	0.015892
CCDC40	1.11004	0.0152041
WFDC1	1.15083	0.0152251
MRC1	1.10856	0.0152438
DPYSL5	1.36673	0.0170404
SRARP	1.47223	0.016416
CES1P2	1.74485	0.0160699
RFPL2	1.89086	0.0139026
METTL21EP	-1.87686	0.0154167
ASMT	-1.16615	0.0184976
BTNL12P	1.54509	0.019306
SYK	1.01304	0.0154483
RASD1	1.44046	0.0154485
CRHBP	1.18916	0.0154954
KIR2DL4	1.60331	0.0203649
GPC1-AS1	1.46315	0.0194309
LINC00892	1.93469	0.0193123
PLA2G4B	1.04988	0.0155963
TRAV8-6	2.15307	0.0215321
CALCRL-AS1	1.26015	0.0188891
KRBOX5P1	1.2436	0.0205457
TRPM6	1.16524	0.0156697
SP6	1.28399	0.0175286
PENK	1.02229	0.0156799
NMB	1.37326	0.0156911
RAD1P2	1.54055	0.0188787
MTCYBP21	1.56645	0.0206076
TMEM63C	1.46918	0.0157362
BATF3	1.10126	0.0157758
LCN10	1.50203	0.0158858
ARHGAP20	1.18467	0.015897
SIM1	-2.2811	0.0159629
DOK2	1.30153	0.015966
ITGB1-DT	1.40059	0.0167914
MMP24	1.38852	0.0160225
TRAV29DV5	1.82173	0.0220644
CAP2P1	-1.89552	0.0171334
HKDC1	1.82102	0.0205435
BHLHE22-AS1	1.17231	0.0193569
RASL11B	1.28835	0.0161473
CICP6	1.03292	0.0171649
PTGS2	1.54413	0.0166312
ATP8B4	1.00831	0.0163396
DTX1	1.49431	0.0163489
TPTE2P6	2.69028	0.0112956
RFX2	1.19408	0.0163887
FCGR1BP	1.53537	0.0172818
ATP10A	1.0592	0.0164603
PLEKHS1	1.68501	0.022042
TNFRSF18	1.69228	0.0169927
FAM83G	1.32945	0.0165589
CYSLTR1	1.06015	0.0165735
MIR3142HG	1.70408	0.0176081
PLAAT2	1.45045	0.0202621
RAET1L	1.52003	0.0231269
MYLK4	-1.75056	0.0168004
CA12	2.22888	0.0176844
STC2	1.06975	0.0168484
MAP4K1-AS1	1.25907	0.0172526
TFAP2C	1.26778	0.0192105
CTTNBP2	1.09004	0.0169105
OSTCP1	-1.2855	0.0169652
RPL12P44	3.67922	0.00400834
SPINT1	1.37532	0.0170275
ATP2B3	1.54042	0.0218793
ST13P4	-1.28114	0.0200749
LINC02875	1.27491	0.0187797
PHLDA2	1.52652	0.0170997
PGA3	1.47538	0.0180842
CARMAL	2.43726	0.0158704
RPL21P135	1.17717	0.0235086
B3GNT4	1.03563	0.0177445
CYP27C1	1.22965	0.0173795
KRT1	1.84601	0.0204298
CAMTA2-AS1	1.00847	0.0237769
RFPL4A	2.33577	0.0133196
TLR7	1.23954	0.0174902
NOC2LP1	-1.21307	0.0179314
LINC02915	1.9451	0.0135595
CCL4L2	2.18992	0.0227025
E2F2	1.35151	0.0186557
JAK3	1.26597	0.0178298
C4orf46P1	1.04561	0.0240345
SERTAD4BP	1.71316	0.0209312
ADIPOQ	2.84236	0.0179032
DYNLRB2-AS1	1.27119	0.0245023
XPNPEP2	1.43589	0.0180017
MRAP2	1.12715	0.0180369
RN7SL403P	1.07391	0.0244223
LYVE1	1.13743	0.0181011
MMP23A	1.18514	0.0190376
RBP4	2.72207	0.0181421
PRL	1.75381	0.0247891
RN7SL809P	1.52681	0.0250744
MSANTD1	-1.22565	0.0182587
THBS2	1.03467	0.0182856
ADM-DT	1.23126	0.0235749
SIGLEC8	1.26815	0.0188575
CTSLP2	-1.22201	0.0229521
ACTG2	1.81556	0.0183985
CCDC78	1.1432	0.0193519
CTAGE15	1.52547	0.0202433
AK8	1.30954	0.0215823
H1-5	-4.2851	0.00657266
HIPK1-AS1	1.10461	0.0199084
POLG-DT	1.04555	0.0226207
CHRNA4	-1.22878	0.0266906
TUBA3D	1.0515	0.0232062
GEM	1.86091	0.0186269
MMRN1	1.34408	0.0186982
LRRC1	1.01146	0.0187575
GALNT8	1.03058	0.0194144
FOXC2	1.34411	0.0189429
SCNN1G	1.57176	0.0276011
CDO1	1.33131	0.0189843
LINC01338	2.596	0.0162273
SH3PXD2A-AS1	1.16208	0.0230427
TRIM36	1.24981	0.0191026
MFSD4A	1.13836	0.0191836
FAM177B	1.34358	0.0277811
EPPK1	1.15494	0.0196513
TSKU	1.30986	0.0192222
TOGARAM2	-1.59285	0.0192967
CD28	1.18543	0.0193156
FCER2	1.56009	0.0203841
KRT18	1.60176	0.0195277
LGALS12	2.63289	0.0196027
WFIKKN2	-1.25789	0.0196846
JHY	1.21368	0.0197306
GLYATL1	2.23501	0.0271753
PFN1P11	-1.65092	0.0278095
RGS8	1.20352	0.0273002
TRHR	1.11585	0.0274429
TERLR1	1.55694	0.0241505
LINC01619	1.27191	0.0249708
SPMIP1	1.06679	0.0199572
TRGC2	2.22334	0.0285906
FBLL1	1.46054	0.0264339
NTM	1.26763	0.0200855
FBXO32	-1.18237	0.0201301
MTND5P1	1.04761	0.0233176
CCDC28A-AS1	1.13442	0.0214302
SOX3	1.18218	0.0247442
LINC00475	1.8318	0.0263545
FMNL1-DT	1.06546	0.0203975
HPN	-1.30519	0.0204596
AADACL3	3.40337	0.0107652
NR1I2	1.32294	0.0300304
SNCG	1.1648	0.0205834
LRRC37A7P	-1.84402	0.0205932
GPC6	1.14824	0.0206136
KCNJ16	1.29465	0.0232475
BEX1	1.10827	0.0217779
PDE3B	1.72672	0.0207791
LAIR1	1.29364	0.0208989
MIR181A2HG	-1.0205	0.0239368
SLC22A10	-2.56978	0.0119473
ULBP2	1.03195	0.0215411
LPAR5	1.23913	0.0210644
POU3F3	1.97844	0.0278162
NMD3P1	1.21102	0.0286
ZNF680P1	-1.1814	0.0259017
ZNF132-DT	1.13944	0.0216073
SCNN1A	1.58684	0.0211877
WDR86-AS1	1.43776	0.0242043
ZBTB16	-1.03994	0.0211962
HPGDS	1.17238	0.0212136
POU2F2-AS2	1.5978	0.0266286
TUBB8P1	1.08891	0.0306218
CCL2	1.25165	0.0214554
COX5BP4	1.42759	0.0307751
BTG2-DT	1.49305	0.023835
LAMA5-AS1	1.60502	0.0221559
E2F7	1.08658	0.0252249
IGKV3D-7	1.34136	0.0317744
IGKV3OR2-268	1.34136	0.0317744
CIART	-1.14019	0.0215412
DNAH7	1.55613	0.0262119
LINC02172	1.65454	0.0314127
FAM83A	1.67738	0.0315884
LINC01033	1.18424	0.0291135
ERBB4	-1.01004	0.0216867
THRB-IT1	1.45139	0.0312974
MTND3P10	1.33578	0.0253449
ASB14	-1.26839	0.021884
RIPPLY1	1.35932	0.0259137
CCNYL7	-1.45328	0.0244076
USP17L1	1.17171	0.0316509
SPIN4-AS1	-1.16667	0.0323715
ASB9P1	1.12246	0.0334132
PVT1	1.52066	0.0221092
LINC02957	3.16668	0.0144813
RPL7P26	1.25953	0.0309842
GRB7	1.12587	0.0227236
KCNA1	2.5001	0.0279909
SDR42E1	1.12366	0.022978
CCDC170	1.26895	0.0223177
EOMES	1.46408	0.0234328
SEC14L3	-2.47737	0.0149646
CCDC74B	1.04834	0.0223733
PLA2G2D	3.20818	0.0332307
LINC02542	2.4451	0.0329932
ST6GAL2	1.12892	0.0302474
NBPF6	2.3704	0.015413
LTA	1.1382	0.0249464
LEUTX	3.26191	0.0155087
ZSCAN4	1.68461	0.0272023
PDE4DIPP3	1.65381	0.0238267
BICDL2	-2.22078	0.0270022
CENPM	1.06393	0.0227018
CDH3	1.17854	0.0276609
LILRB1	1.08585	0.0227317
POU2F3	1.34122	0.0287763
LGALS14	1.597	0.0339688
CAPN8	-1.14145	0.0229459
ARL11	1.25947	0.0236458
ISL2	-2.09432	0.0326374
HCRTR1	-1.27879	0.0236717
SRY	2.3044	0.0164346
KCNMB2-AS1	2.09064	0.0341254
LINC00028	1.28332	0.0323628
RPS11P5	1.6754	0.027956
CKS2	1.09273	0.023198
ZNF695	-1.43394	0.0250203
PTPN22	1.16234	0.0237473
TRPV4	1.40018	0.023825
KLHL4	1.51166	0.0236126
NALT1	1.05492	0.0262161
RN7SL130P	-1.1852	0.0243808
HEPACAM2	1.27	0.0344993
SNCB	-1.3338	0.0242854
MYH16	1.30053	0.0322742
GABBR2	-1.04762	0.0243234
SLC26A9	-2.30962	0.023867
NRCAM	1.50456	0.0245905
TEX11	1.39535	0.035893
HMGN2P46	-1.07519	0.024701
LINC02765	1.33011	0.0360398
GDF6	3.00969	0.0360622
ZNF724	1.04369	0.0260333
ANKRD62	1.60422	0.0365817
SLITRK1	-1.41524	0.0350232
FRG1DP	-2.06674	0.0351097
TTK	1.285	0.0281801
LINC02502	1.45887	0.0256985
MEST	1.09044	0.0244373
ASIP	1.13641	0.0290267
NFIL3	1.23158	0.0244842
ZEB2-AS1	1.53219	0.0258309
LINC03052	1.10648	0.0245892
CT75	1.30536	0.0295917
IL21R	1.47422	0.0259117
CDHR4	1.29032	0.0246699
H2AC25	1.32124	0.0255146
GPR183	1.01998	0.0247771
CCT8L2	1.35258	0.0286448
SNORA33	-1.15957	0.0340856
HOXB9	1.25948	0.0264417
PAIP1P1	-1.004	0.0263593
STC1	1.09944	0.0252905
ARHGEF35-AS1	1.28721	0.0253256
DTHD1	1.78432	0.0283046
DBX2	1.41658	0.0274825
LRP2	2.05695	0.0226158
RPL21P132	1.82759	0.0394609
RN7SL663P	-1.05409	0.0301416
CEBPA	1.19312	0.0255358
TRBV6-5	-1.28014	0.0374849
HNRNPA1P27	1.04501	0.0269746
NPTXR	1.02964	0.0256661
RALGPS2-AS1	1.49919	0.0377077
CCDC38	1.05918	0.0303459
PARD6BP1	1.06481	0.0364385
GLYATL2	1.0471	0.0278375
FAM110C	1.86924	0.0319062
TYROBP	1.1419	0.0258495
ADCY8	2.30853	0.0316601
KRT7	1.40597	0.0259027
WNT9B	1.14148	0.0308666
NTNG1	1.22962	0.0302423
SUCNR1	1.71291	0.0268149
GDF5	1.77938	0.0359102
GGT3P	1.03991	0.0262728
IGHV4-39	1.85326	0.0340124
FCGBP	1.40695	0.0264183
ERBB3	1.51517	0.0264423
FAM138A	1.23398	0.0343511
USP12-DT	1.25931	0.0398831
CIDEC	2.7737	0.0265636
GADD45A	1.10567	0.0266821
DYTN	1.96231	0.025899
UBE2CP2	2.15609	0.0345797
FEZF1-AS1	1.77968	0.0327433
TSPAN14-AS1	1.19283	0.0367207
CRYBB3	1.08043	0.031689
C1QTNF3-AMACR	1.08124	0.0329094
IGLV3-10	2.13923	0.0264644
FGGY-DT	1.46036	0.0269047
MIR9-3HG	1.13026	0.0308991
ACKR1	1.1337	0.0269603
CD70	2.03474	0.0330381
IGSF23	1.496	0.0353168
CES1	1.24102	0.0269975
TSPAN1	1.30731	0.0271219
ALOX5	1.19671	0.0271743
FGD2	1.03508	0.0272081
TRIM43B	2.93625	0.0342388
LRRC37A13P	-1.3085	0.0431378
SLITRK4	1.38629	0.0273089
CFD	1.0408	0.0273109
PDZK1IP1	1.09122	0.0298064
LINC01843	1.76893	0.0340481
BIRC5	1.45492	0.0275329
CABCOCO1	1.72583	0.0327918
MYC	1.53387	0.0275635
TOMM20P2	2.19901	0.043886
CHFR-DT	1.0509	0.0365491
SCAND3	1.31657	0.0339115
TNF	1.1069	0.0277542
GDNF-AS1	-2.06413	0.0279837
KRT222	1.80232	0.0369832
SALL3	-1.24493	0.0376177
TMEM123-DT	1.06667	0.0349458
ADAMTSL4-AS2	1.12548	0.028966
SCARNA6	1.30238	0.0379514
MESTIT1	1.22687	0.0343909
MXRA5	1.08277	0.0284698
AQP6	1.4041	0.0447269
TTC32-DT	1.195	0.0422819
FAM167A-AS1	1.50652	0.0380625
RBP3	1.31172	0.0457888
HNRNPA1P21	1.73111	0.0425608
OR7E91P	1.54931	0.0388011
USP17L4	1.49381	0.0461568
CD101	1.48276	0.0287189
TMEM213	1.53002	0.0389688
CDRT15P14	1.2854	0.0357299
GDF15	1.86844	0.0326477
LINC02454	1.04012	0.0415391
CTAGE6	1.16405	0.0315496
ACTG1P15	-1.20011	0.046712
RNY1P16	-1.9186	0.032359
RNGTTP1	1.61662	0.0446419
FAM83F	1.52873	0.0323545
LINC01108	1.53423	0.0395277
CSF3	-2.05202	0.029236
LRRC37A5P	-1.02852	0.0308792
DLGAP1-AS1	1.12207	0.0292969
SOD3	1.06121	0.0293041
DHH	1.2569	0.0293487
EIF2S2P3	1.92528	0.0403577
TM4SF19-AS1	1.26773	0.0321706
KHDC1L	2.97867	0.045323
BTG1-DT	1.14637	0.0295352
LRRC73	1.3932	0.0441553
MTCO2P16	1.47767	0.042526
TMSB4XP4	1.24693	0.0337418
LINC01960	1.44345	0.0379133
SLCO2A1	1.00716	0.0298046
KIF4A	1.16067	0.0319018
C6orf132	1.67364	0.0314602
CRYBG2	2.28778	0.0402067
PRYP6	1.6021	0.047809
TEX41	1.53752	0.0312097
RAB3C	1.41039	0.0319487
RPL18P10	2.16119	0.0415607
RN7SL364P	-1.76567	0.0406235
TMEM200A	1.02963	0.0305121
ADTRP	1.84374	0.0447222
IGHG1	2.00966	0.0305582
ANO7L1	1.25507	0.0362892
COMMD4P1	1.64616	0.04614
ZNF705D	2.23094	0.042899
IGKV2-24	1.47286	0.0444911
DBH	1.17865	0.0326861
LINC03016	1.17246	0.0395118
LINC02729	1.13792	0.0430785
C10orf88B	1.18546	0.044003
CADM3-AS1	1.16913	0.0312748
EDN3	-1.0375	0.032089
SEC22B2P	1.31466	0.0444518
SEC22B3P	1.31466	0.0444518
TSKS	1.39252	0.0324523
SEPTIN10P1	1.77189	0.0392864
IL1RL1	1.6985	0.0322405
NTRK2	1.12265	0.0315343
NOX4	1.02903	0.0315419
NCKAP5-AS2	1.42855	0.0446811
RBM12B-DT	1.01566	0.0377376
LINC02084	1.17289	0.0447399
IL1RAPL1	-1.02411	0.0379279
DUX4L26	1.35118	0.0457747
GRAMD2A	1.07323	0.0325944
PLIN1	2.19432	0.0319514
HEPACAM	2.32417	0.0410169
LINC01426	1.33463	0.0349066
RLN1	1.53454	0.0457932
ODAD3	1.1875	0.0320574
TRGV2	1.11204	0.0463237
ZNF474	1.09596	0.0413418
ALOX5AP	1.02504	0.0323144
TRBV19	1.73117	0.0435833
HCK	1.28409	0.0324209
GABRR1	-1.22454	0.049034
FALEC	1.0495	0.0342466
SERPINA5	-1.56796	0.0324751
ASCL4	1.61539	0.0464059
TRAV14DV4	2.07374	0.0475359
LRRC10B	1.14564	0.0327554
SLC47A2	1.24514	0.0335859
OR52K3P	1.34381	0.0422209
ZNF860	1.11929	0.0361307
ANGPT4	2.65849	0.0433634
CPZ	1.70598	0.0443024
CCL4	1.3477	0.0332075
FAM87A	-1.00499	0.0351314
PPP2R2B	1.33683	0.0334086
TIAM1	1.16597	0.0334185
GRAMD4P8	1.24248	0.0489524
PHB1P13	-1.60093	0.0451723
PRAMEF6	2.94013	0.0499342
HCG15	1.26727	0.0477862
SIGLEC17P	1.00689	0.0359856
TNMD	2.58573	0.0361763
BNC2-AS1	1.38223	0.041768
PLA2G4A	1.271	0.0338647
ANKRD30B	1.64886	0.0462702
IGHG4	2.05782	0.035757
TRBV12-3	1.31981	0.0458936
RPS7P14	-1.57695	0.0473449
PRDX3P2	-1.67607	0.0474936
IL12RB1	1.24905	0.0360711
CACNG4	1.11373	0.0429046
KERA	1.93766	0.0457346
CPNE6	1.48253	0.0469386
IGKV1-16	2.6209	0.0493066
SELE	1.25003	0.0360204
C22orf31	1.40197	0.039211
BTG3-AS1	1.09388	0.0350311
LINC01410	1.02528	0.0350691
SAA2	2.34441	0.040939
LINC02188	-2.05187	0.0352509
FCGR1A	1.35769	0.0363985
RN7SL812P	1.00701	0.0474401
LINC01018	-1.39405	0.0355674
ACOT11	-1.68752	0.0356612
EFHC2	1.08542	0.0365198
MFSD2A	2.00461	0.0427075
LINC02934	1.21371	0.0379046
GABRE	1.08251	0.0360698
UPK1A	4.0318	0.0214723
RHEX	1.20657	0.0373792
C10orf105	1.10032	0.0394467
CLU	1.02102	0.0366324
RNF175	1.24702	0.0423415
TTC24	1.34889	0.0387213
KLRC1	1.19837	0.0399584
BOK	1.0517	0.0368674
CETN4P	-1.02072	0.0384191
ERRFI1	1.15119	0.037228
LINC01235	1.72619	0.0431188
PARD3-DT	1.21431	0.046419
OLFM2	1.07042	0.0377204
HNRNPA1P38	3.53593	0.0284265
LILRB2	1.11886	0.0377561
ABHD12B	1.08238	0.0440817
CLNK	1.56351	0.0423883
HOXD9	1.01787	0.0377912
TMEM30BP1	1.03964	0.0389079
PTHLH	1.22162	0.0389268
NRG4	-1.15923	0.0380289
CHAC1	1.12248	0.0381103
MAP7D2	-1.0771	0.039352
TSPEAR-AS1	1.27058	0.0417437
CXCL9	1.62428	0.0381541
TMEM244	3.42979	0.030322
SPI1	1.00404	0.0382015
LINC00426	1.2683	0.0414623
NWD1	1.12341	0.0416717
CYP19A1	1.38078	0.0407007
HP	1.32329	0.0398684
ATP5PBP5	1.2599	0.0496928
GABRD	1.39928	0.0396768
CYP26B1	1.30386	0.0388492
APBB1IP	1.5333	0.0391092
PPM1N	1.07259	0.0391284
FBXL16	1.0901	0.0411755
OPRL1	1.02432	0.039257
PANX2	1.09897	0.0393695
DEFB132	3.16155	0.0359828
ABCD2	1.40671	0.0394941
PDIA2	1.1857	0.0409505
EMILIN2	1.13894	0.0401253
RAB39B	1.11808	0.0411021
LINC01186	1.01038	0.0492074
MGST1	1.86466	0.0402115
RARRES2	1.07512	0.0403202
COQ10A	-1.07806	0.0406539
MYBL2	1.34072	0.0430982
PICART1	1.04988	0.0437228
HNRNPLP2	1.12393	0.0468848
VSNL1	-1.3422	0.0424789
KCTD16	1.17504	0.04665
ARHGDIG	1.53679	0.0415357
LINC01970	1.03414	0.0480971
CEACAM16	1.04115	0.0452044
ANKRD1	2.66341	0.0418782
BANK1	1.60338	0.0445442
IGHGP	1.88713	0.04467
NHSL1-AS1	1.05303	0.042314
CPNE5	1.23163	0.0423359
BMS1P22	1.2409	0.0476909
SKAP1	1.22518	0.0425369
CYP21A2	1.25904	0.0427216
TASL	1.33009	0.0451894
MIR17HG	1.27149	0.0432115
CXCL10	1.37093	0.0432673
SCD	2.06497	0.0433914
BTG2	1.10094	0.0433916
CSRNP1	1.06764	0.0435736
HRNR	-1.22275	0.0464109
RGS2	1.34048	0.0446149
ASGR2	1.28633	0.0479076
SLC7A10	2.2555	0.0486366
BMS1P13	-1.19195	0.0460058
BTLA	1.26466	0.0489042
PCLO	1.20598	0.0451894
CLEC4GP1	1.42925	0.0495768
C1orf105	1.09967	0.0470356
KIF25	-1.24991	0.0459157
BEGAIN	1.32997	0.045985
TMEM132E	1.02651	0.0486555
PGA4	1.16516	0.0478068
TSPAN11	1.28134	0.0464157
C16orf54	1.19655	0.0464352
PTGER3	1.49435	0.0464536
LINC01801	1.14668	0.0464979
WNT10B	1.01347	0.0482495
PAIP2B	-1.09925	0.0473335
OTOGL	-1.01252	0.0474084
PPFIA2	1.01432	0.0478323
KLF5	1.00611	0.0478819
FAM83D	1.29047	0.0495569
LINC00528	1.05859	0.0480915
KCNJ5	1.25895	0.0481095
GYG2	2.30312	0.0482557
BMS1P11	-1.12839	0.048468
PCOLCE2	1.37119	0.0487931
OR2A1-AS1	1.12192	0.0491581
CD180	1.07145	0.0497232

## Sheet: Wong STIRpos
Supplemental Figure 1D-E
gene_name	log2FoldChange	padj
LINC02060	-1.60599	4.99e-11
HSPA1B	1.99431	6.65e-11
PSMB8	2.97645	1.13e-10
PPP1R18	3.31497	7.48e-10
AC022467.1	4.68416	7.48e-10
NBPF20	1.27342	8.68e-10
FAM153B	2.92386	7.79e-10
NBPF10	1.19939	1.12e-09
TUBB3	5.908	1.12e-09
SFTA1P	5.5861	5.5e-09
NBPF14	1.32181	5.59e-09
TAP1	1.92366	5.59e-09
PTPRH	3.08767	6.22e-09
NBPF9	1.20093	6.22e-09
BCORP1	2.9512	1.05e-08
LINC01048	4.46657	1.22e-08
NBPF25P	1.29892	2.45e-08
GVINP2	4.9919	2.66e-08
RFPL4B	5.68495	2.74e-08
TNXB	3.85376	2.66e-08
GSDMC	-1.85732	3.21e-08
CES1	4.28595	1.05e-08
CLSTN3	3.08021	4.77e-08
LAMA1	7.47401	4.77e-08
LINC02802	1.33611	4.77e-08
PAX6	-1.11847	6.24e-08
HLA-E	2.49817	6.54e-08
HLA-DRA	3.49921	6.56e-08
AC091939.1	6.41752	1.5e-07
MTRNR2L1	-4.05635	1.35e-07
OR2A20P	1.7942	1.66e-07
TUBB	1.30876	1.95e-07
HLA-DMB	2.60205	1.95e-07
AC099548.2	2.51166	1.97e-07
TNXA	3.89304	1.57e-07
AL355103.1	3.79606	1.95e-07
FHAD1	3.66553	2.47e-07
NBPF15	1.21289	2.47e-07
MAGED4B	3.54066	2.86e-07
F13A1	5.67629	3.66e-07
LINC02257	3.16511	4.14e-07
AC026150.2	-1.68189	4.33e-07
PCSK1	4.25291	4.7e-07
ANXA1	4.18771	4.7e-07
AL049748.1	-2.78633	4.7e-07
HLA-F	1.85243	4.7e-07
DPP4	2.973	4.87e-07
FILNC1	3.84422	5.7e-07
FBN1	7.2139	4.7e-07
GPR84	4.15711	8.23e-07
KCNK13	3.59663	8.23e-07
MBD3L2	4.94757	8.23e-07
HLA-DPB1	2.9232	8.23e-07
SRPX	3.36883	8.27e-07
LINC00211	4.05832	8.56e-07
AC013268.1	3.43675	8.56e-07
EPB41L3	2.13315	1.1e-06
TRIM49D2	4.27437	1.24e-06
RPL3	3.65132	1.18e-06
DEC1	3.27415	1.27e-06
AL157373.2	3.61512	1.31e-06
AC011476.3	-1.23573	1.27e-06
SSU72P6	4.08944	1.31e-06
NBPF11	1.1353	1.31e-06
IGF2	2.06987	1.31e-06
FAM225B	2.17126	1.31e-06
SNHG32	1.17359	1.31e-06
HNRNPCL1	4.52679	1.35e-06
LUM	3.58073	1.33e-06
BDKRB2	3.36321	1.33e-06
DPT	2.97318	1.38e-06
DCLK1	3.63332	1.49e-06
TRIM53BP	5.65918	1.61e-06
THBS4	4.20412	1.61e-06
ADTRP	3.41506	1.63e-06
AL031429.2	5.83937	1.7e-06
LPCAT1	1.37748	2.21e-06
PRAMEF2	4.32566	2.48e-06
ARPC1B	3.93382	2.48e-06
THBS2	8.902	4.7e-07
KLHL4	2.38653	2.5e-06
ABCC6P2	-1.40875	2.53e-06
FOLR2	4.73591	2.54e-06
AC108488.1	-1.03129	2.53e-06
ASPN	2.3656	2.55e-06
HCRTR1	-2.08072	2.66e-06
DDAH2	2.70148	2.48e-06
IGFBP4	3.36604	3e-06
AC239859.5	1.38993	3.07e-06
MEST	2.50979	3.11e-06
CD4	3.83047	3.11e-06
GPRC5A	3.40702	3.4e-06
CERKL	3.22113	3.4e-06
ANXA2	4.78914	3.64e-06
ABCC3	3.71691	3.73e-06
POSTN	5.27123	4.13e-06
ACTN1-AS1	2.76284	4.27e-06
C1RL	1.73163	4.09e-06
ADAMTS20	4.85419	4.8e-06
SPAG5	1.01508	4.27e-06
LILRB5	3.81333	4.59e-06
C4A	3.0298	1.24e-06
C1QL1	3.24063	5.14e-06
AC104663.1	4.72716	5.16e-06
RASL11B	2.18891	5.15e-06
MS4A14	2.6165	5.14e-06
AFAP1	1.25822	5.14e-06
RFPL2	4.01472	5.14e-06
SLC2A3	1.70665	5.16e-06
CD99	2.1879	5.16e-06
CRABP2	2.93998	5.16e-06
TNC	4.6334	5.23e-06
MPZL2	2.4432	5.16e-06
CLEC4G	3.07052	5.61e-06
CFB	2.59871	5.61e-06
TPBG	1.37764	5.61e-06
VIM	4.37328	5.61e-06
AC037198.1	3.10285	7.08e-06
ARNTL2	2.13195	6.54e-06
RFPL4AL1	3.35905	7.08e-06
SEPTIN5	1.68793	6.73e-06
CCNO	3.78338	7.23e-06
AC002511.1	2.3523	8.66e-06
CYP2C9	5.18203	8.7e-06
AMD1P4	2.9214	8.96e-06
HGF	2.46887	8.7e-06
TRIM51CP	3.6328	9.42e-06
GJD2	3.25555	9.46e-06
LEUTX	4.17285	9.46e-06
AC108676.1	3.9634	1.1e-05
CD86	2.87516	1.06e-05
GCKR	2.99445	1.11e-05
LYPD1	4.94412	1.11e-05
CALHM3	3.74528	1.15e-05
AP000553.3	2.50038	1.16e-05
PRKAR2B	3.66942	1.11e-05
PPIB	2.00712	1.11e-05
KCNF1	3.10079	1.11e-05
SNX10	1.81254	1.11e-05
PTGFR	2.84833	1.12e-05
LINC02611	3.18224	1.19e-05
NCF4	2.98015	1.14e-05
HLA-DQA2	1.5592	1.23e-05
CP	3.76461	1.36e-05
LINC00278	3.09535	1.56e-05
CAPG	2.77587	1.4e-05
AC092954.1	3.51545	1.65e-05
LHX2	4.02785	1.56e-05
ASGR1	2.34236	1.46e-05
TAC1	4.55098	1.65e-05
NGFR	5.45037	1.5e-05
AL139275.1	3.38912	1.67e-05
TMEM92-AS1	2.52682	1.65e-05
AC079915.1	3.35493	1.83e-05
H19	1.26024	1.58e-05
FBP1	2.12163	1.62e-05
HLA-DPA1	4.02934	1.69e-05
CFHR1	2.3461	1.65e-05
TIMP1	3.33593	1.65e-05
MGP	3.07222	1.65e-05
IGFL2-AS1	5.27828	1.7e-05
TMEM114	3.90651	1.99e-05
SNCA	3.13309	1.7e-05
GABBR1	1.10456	1.7e-05
SFRP4	3.05855	1.71e-05
TYROBP	3.31883	1.73e-05
COL14A1	3.2231	1.78e-05
KYNU	3.80552	1.86e-05
CTSS	2.84849	1.81e-05
TRIM43	4.07528	1.96e-05
AP003774.2	3.01325	2.09e-05
AC091544.4	2.59871	1.96e-05
HLA-DMA	2.47475	1.96e-05
OLFM2	3.00172	1.99e-05
SNAI1	1.93376	2e-05
CTRB1	3.5036	2.24e-05
TTC39C	1.92339	2.01e-05
AC106872.1	3.53886	2.18e-05
LRRC17	2.12506	2.1e-05
SLC30A10	3.23987	2.42e-05
LGI2	3.51969	2.22e-05
ACP5	3.43397	2.13e-05
ARL4C	2.32595	2.16e-05
PSMB9	2.06301	2.17e-05
ZSCAN12P1	-1.74151	2.18e-05
FUT3	2.38452	2.38e-05
ZMAT4	5.09242	2.66e-05
EMB	2.56031	2.24e-05
CD28	2.78614	2.24e-05
HLA-DOA	2.21992	2.33e-05
FP671120.5	1.28013	2.36e-05
AC008080.4	1.89651	2.55e-05
TPPP3	2.59912	2.38e-05
MANEAL	-1.05138	2.41e-05
AC008013.2	2.2707	2.5e-05
TAF7L	2.37678	2.41e-05
ACKR1	3.95046	2.42e-05
HSPA1A	2.62018	2.55e-05
TAF11L14	3.21253	2.69e-05
AC006369.1	2.77059	2.81e-05
H3P21	3.4614	2.69e-05
AC093627.4	-1.19972	2.55e-05
C1QC	3.70021	2.65e-05
CALY	3.58199	2.78e-05
NBPF8	1.23447	2.65e-05
C11orf87	3.07412	3.11e-05
THY1	3.75189	2.84e-05
SERPINF2	1.95454	2.81e-05
NNMT	2.88007	2.85e-05
STX19	3.50494	3.37e-05
HM13-AS1	-2.07908	2.95e-05
MAGED2	1.15404	2.98e-05
TRIM14	2.15279	2.98e-05
SLC15A1	4.60508	3.37e-05
PTGES3L-AARSD1	-1.81706	3.11e-05
DUSP4	3.38147	3.27e-05
IKBKE	2.35124	3.17e-05
PRAMEF14	8.07064	3.42e-05
GALNT6	2.20446	3.23e-05
EPHB2	3.08444	3.24e-05
AC010198.1	2.95334	3.42e-05
FASN	4.18711	3.42e-05
MYO5B	2.12041	3.26e-05
SIK1	1.76904	3.42e-05
CDH11	2.22735	3.35e-05
LINC01503	1.98424	3.42e-05
KHDC1L	7.36953	3.11e-05
SLC2A14	1.76267	3.42e-05
ADM5	2.535	3.42e-05
VAV1	2.88378	3.42e-05
TMEM45A	2.69995	3.52e-05
LINC01615	3.14191	3.59e-05
GOLGA8T	-1.10797	3.49e-05
AC020634.2	2.88029	4.01e-05
EPS8L2	2.59238	3.64e-05
TMSB4X	2.96521	3.63e-05
CHI3L1	4.51864	3.73e-05
TRIM49B	3.16136	4.03e-05
GPAA1P2	3.84908	3.89e-05
SPSB3	-1.20355	3.89e-05
AC080188.2	2.63245	4.32e-05
AC025754.2	2.95472	4.53e-05
LINC02158	3.3564	4.32e-05
AL732372.3	1.35255	4.03e-05
HAS3	-1.43552	4.03e-05
ADRA2A	3.96917	4.1e-05
SSU72P8	3.82412	4.53e-05
KCNK6	1.30633	4.28e-05
OSTF1	1.12162	4.29e-05
SLC22A18	2.11551	4.32e-05
CHEK2	1.5267	4.39e-05
APBB1IP	3.86736	4.55e-05
AL079307.1	2.73129	4.97e-05
PYGL	2.2826	4.83e-05
WDR64	1.88838	5.39e-05
LINC02172	4.28496	5.88e-05
ADAMTS2	2.78565	5.13e-05
PLVAP	4.33423	5.2e-05
AIRE	4.47009	5.13e-05
NXF3	4.66231	5.45e-05
LIPF	5.38874	5.79e-05
CDCA7L	-1.16733	5.44e-05
CTH	-1.32591	5.74e-05
AL590822.1	2.83904	6.27e-05
C1QA	3.02128	5.83e-05
AC134312.4	2.77919	7.19e-05
P2RX7	2.30877	5.79e-05
CNN2	2.03985	5.79e-05
ACOT12	2.49377	6.27e-05
GBP2	1.55932	5.83e-05
JAK3	2.83719	5.99e-05
TMEM176B	2.68559	5.99e-05
RIMBP3	3.2912	6.56e-05
ST14	2.84286	6.02e-05
SOCS3	2.75401	6.02e-05
PLPPR1	5.54734	6.77e-05
LINC01638	2.47838	6.27e-05
AC091849.1	-1.6324	6.27e-05
S100A10	2.50473	6.27e-05
ULK4P3	-1.17962	6.77e-05
TTTY10	3.17463	7.33e-05
ARPIN-AP3S2	-1.4034	6.7e-05
CHRNA1	3.6477	6.7e-05
IL10RA	2.37183	6.7e-05
AC022730.4	4.30948	7.61e-05
ZNF705E	3.29897	6.79e-05
ATP8B4	2.2457	6.77e-05
MCUB	1.95591	6.78e-05
AC022400.5	-1.17242	6.83e-05
LAPTM5	3.41939	7.17e-05
TNFAIP6	1.86311	6.91e-05
NCKAP1L	2.26656	6.91e-05
MS4A7	2.70312	6.94e-05
CA4	-1.83416	7.11e-05
KRBA1	-1.20083	7.17e-05
AP005432.2	2.65522	7.92e-05
LNCTAM34A	2.48814	7.37e-05
MS4A4A	3.11405	7.38e-05
CMTM7	2.26808	7.42e-05
SCPEP1	1.07127	7.42e-05
AL121894.1	3.11846	8.94e-05
PLEK	2.4569	7.47e-05
SIGLEC22P	1.81121	7.99e-05
ITGAM	2.0183	7.6e-05
OR7E47P	-1.5875	7.6e-05
DLGAP1-AS1	1.82797	7.61e-05
COTL1	2.30867	7.79e-05
SHOC1	4.10264	8.91e-05
USP29	2.65699	8.74e-05
NEUROG2	2.33427	8.51e-05
ESR1	-1.08167	7.99e-05
AL627309.6	1.7711	8.03e-05
TNNT2	4.41228	8.46e-05
CYTH4	2.19398	8.27e-05
CRISPLD1	2.87821	8.41e-05
CYFIP1	1.01096	8.51e-05
C3	3.35702	8.82e-05
TCAF2	2.29619	8.91e-05
MSR1	3.01912	8.91e-05
EFEMP1	3.36238	9.04e-05
ZNF658B	-1.16835	9.09e-05
RASSF7	1.35017	9.13e-05
CDKN1A	3.11226	9.13e-05
AC096531.2	3.39188	0.000102122
ABI3BP	2.24828	9.46e-05
PNPLA3	5.32068	0.000103993
AHR	1.90746	9.72e-05
IRF5	2.10501	9.78e-05
FAM90A2P	-1.72202	0.000102069
CD44	2.56874	0.000101206
OR7E94P	4.31221	0.000102122
CCND2	1.77178	0.000102122
SHTN1	1.5782	0.000103013
TSHR	-3.08566	0.000103603
LINC02798	2.39585	0.000103993
CD14	2.95869	0.000104312
TRIM38	1.34968	0.000105169
SPINT1	2.17707	0.000108264
GMIP	1.721	0.000105598
CR1L	3.7203	0.00012051
SAT1	1.69014	0.000106794
TFAP2A-AS1	3.01185	0.000117115
MRPS9-AS2	-2.87899	0.000114675
AIF1	2.47252	0.00012051
RNASE6	2.33956	0.000108893
RIMBP3C	2.93417	0.00012051
AP000892.4	3.14449	0.00012051
TNFSF13B	1.98383	0.000113787
TMEM176A	2.59754	0.000113787
MYOF	2.58144	0.000115571
MSLN	3.27922	0.000138527
BDH1	-1.00383	0.000116508
PLEKHA4	1.56106	0.000116508
CD209	2.68692	0.000116609
PPIA	1.75938	0.000118206
RPTN	4.76289	0.000121247
RPL7P18	2.56741	0.000134192
PPP1R3B	-1.09255	0.00012051
APOBEC3H	2.73498	0.00012051
LINC01357	2.07211	0.000148187
MVP	1.71429	0.000123306
NRCAM	2.46299	0.000123306
HNRNPMP1	2.73482	0.000139177
AC147651.4	1.23214	0.000126668
SAMD9L	1.04752	0.000126668
MIR34AHG	1.7097	0.000126951
EIF4EBP3	-1.18204	0.000127154
ACTN1	2.06846	0.00013136
AC008105.3	1.64934	0.000131391
LPAR5	2.04675	0.000132596
CCN2	2.69563	0.000133917
MT1A	2.94975	0.000135532
HLA-A	2.27747	0.000142498
CYP19A1	2.47089	0.000138527
ABRACL	1.32737	0.000137906
LINC00315	2.07999	0.000142451
PAMR1	2.62082	0.000138527
PRAMEF7	3.80687	0.000147926
RUNX1	2.48946	0.000138527
DMXL2	1.21922	0.000138527
ARHGAP36	3.98961	0.000142451
AL118508.1	1.83623	0.000142178
COL5A2	2.23679	0.000142178
FAM92B	4.51522	0.000163937
AXDND1	2.59172	0.000160572
RGS19	1.66257	0.000142451
AC090772.5	3.07204	0.000146385
THBS1	3.04069	0.000145729
C2orf27A	2.16902	0.000148049
GXYLT2	2.24627	0.00014458
ABCB11	5.52435	0.000176354
AP002026.1	1.45908	0.000154821
CD200R1	2.01079	0.000155091
LINC00963	1.26436	0.000155397
ELAVL2	4.58945	0.000160572
TMEM89	1.76784	0.000175458
HOXC13	3.15462	0.000158593
ARHGEF5	1.8486	0.000156891
S100A11	2.40443	0.000156891
SPON1	5.30062	0.000171676
FST	3.33948	0.000160572
AC009078.3	-1.62224	0.000158593
EFHD2	1.70916	0.000158593
KLF17	3.51528	0.000174311
PLXNB2	2.01293	0.000160572
HLA-B	2.61528	0.000160572
HCLS1	1.86988	0.000160572
RET	-1.94576	0.000160572
F2RL2	5.15741	0.000167149
MYCL	3.0131	0.000161086
NHLH2	3.66128	0.000162745
SDCBP	1.26479	0.000162374
IFI16	1.93008	0.000162374
DCN	2.933	0.000162374
APOE	2.3221	0.000162745
TPM4	1.75299	0.000162745
LINC02550	4.35759	0.00018236
AC107294.3	3.22884	0.000167149
CD74	2.68909	0.000163937
PYCARD	1.92086	0.000164693
PPIAP77	3.19999	0.000189008
DOCK2	2.31932	0.000165193
VCAN	2.52783	0.000166426
CD53	2.77406	0.000167149
CILP2	5.76062	0.000183548
OSMR	1.86259	0.000167428
SLAMF9	2.86991	0.00018236
TLR7	2.70269	0.000168122
TMTC4	-1.14081	0.000168983
NDST4	5.47521	0.000198753
AC020916.1	1.12302	0.000169142
DCD	3.17946	0.000195119
CCR8	3.40238	0.000195119
CD163	3.75172	0.000176877
IGFL4	2.31022	0.000187872
ACSF2	-1.09342	0.000170886
AC116025.1	2.74329	0.000175616
TSGA10IP	3.32958	0.000189238
CXCL14	2.70441	0.000171769
AC126755.4	-2.16552	0.000175458
APOBEC3C	1.67948	0.00017222
TUBA1A	1.98331	0.00017222
CSF1R	2.40434	0.00017222
VMP1	1.31249	0.00017222
ITGB2	2.67625	0.000176595
PRAMEF20	3.57742	0.000178601
XPNPEP2	3.05065	0.000175458
TRBC2	3.28336	0.000182718
TBXAS1	2.09054	0.000175432
TRIM48	3.2798	0.000188851
BIK	2.88456	0.000190656
TFEC	2.49009	0.000176719
CLIC1	3.26489	0.000187872
MYMX	3.35481	0.000178397
PLTP	4.70408	0.000195119
TMEM155	3.83995	0.000187872
AC127496.4	2.10428	0.000189008
FMNL1	1.90902	0.00018236
CTSK	2.69079	0.000182718
LY96	3.21549	0.000183548
IL21R	3.71579	0.000183548
STAB1	2.1117	0.000183548
IGFBP7	2.35833	0.000184768
CPZ	2.26941	0.000189008
ADAMTS7P4	-1.76563	0.000187872
SARDH	1.47903	0.000187872
HAMP	2.33243	0.000190656
FAM225A	1.42688	0.000189008
SPARC	2.54647	0.000189008
TNFSF14	3.30618	0.000192731
LINC01426	2.17281	0.000189008
CYBC1	1.47172	0.000189238
ALOXE3	6.10025	0.00024706
C2orf66	2.41974	0.000192558
GPR34	2.89663	0.000192279
HAPLN3	1.63087	0.000193699
ATP1A1	1.05117	0.000193974
KLHL35	1.62631	0.000195119
SLC17A9	1.79257	0.000195119
TUBB6	1.80619	0.000198753
MS4A6A	2.50732	0.000198896
UBE2Q2P2	-1.23547	0.000200209
CASP8	1.3647	0.000200209
MTHFD1L	1.96727	0.000201461
SAMSN1	3.3603	0.000221597
CYSLTR1	1.77358	0.000202066
BTK	1.93931	0.000202788
RGS2	2.97311	0.000202788
LSP1	1.64835	0.000204838
LILRB3	-1.06483	0.000221597
MIR4435-2HG	1.20138	0.000206964
HCP5	1.27988	0.000206964
AC004925.1	3.06339	0.000230614
IFFO1	1.15592	0.00020964
C4orf48	2.82277	0.000221597
FRMPD3	2.42757	0.000209688
ADAMTS7P1	-1.11894	0.000211404
SUGCT	-1.45645	0.000212116
LINC01018	-2.47506	0.000212116
EPHA5	3.35149	0.000220885
SLC35F2	1.57689	0.000215307
KHDC1P1	5.73042	0.000215307
BMS1P2	-1.37972	0.00021659
ISLR	2.27666	0.000218046
LENG9	1.56241	0.000218297
AC090409.1	3.08104	0.000220885
AQP3	1.67079	0.000220628
TRDV1	3.22729	0.000279869
XCL2	4.36985	0.000230614
RHAG	2.95188	0.000268895
VASP	1.21473	0.000220885
LINC01825	2.40851	0.00026029
RBM47	1.95996	0.000220885
ALOX5	3.05722	0.000221597
AL590764.1	3.21259	0.000237114
ACTR3C	-1.49922	0.000221597
AC092794.2	2.43668	0.000249418
PDIA3	1.25614	0.000225049
CLEC3B	2.25401	0.000226114
PPM1N	1.63202	0.000226114
TM6SF1	-1.2804	0.000226666
ZC3HAV1	1.06019	0.000229032
CMAHP	1.56788	0.000232342
THEMIS2	1.87071	0.000233203
GLIPR2	1.81262	0.000236186
VCAM1	2.05634	0.000236936
ART3	-1.96019	0.000240744
IGKV6D-21	4.75723	0.000285634
LINC02561	2.21358	0.000262601
KLHDC7B	3.90644	0.000259707
AC008781.1	2.32264	0.000263608
HSPB2-C11orf52	-1.65548	0.000243971
PSTPIP1	2.05159	0.000244691
PTGIR	1.98674	0.000244801
NABP1	1.56324	0.000245111
CXCL9	4.30127	0.000254794
SLC9A3R1	1.47987	0.000249418
REEP2	-1.59726	0.000249419
IFITM10	2.69399	0.000267696
CMIP	1.58578	0.000250495
ARPC5	1.53216	0.000250798
GABRA6	3.70371	0.00029861
CFD	4.14691	0.000274064
APOL5	-2.61862	0.000254869
MOXD1	2.00664	0.000255149
SAPCD2	2.70242	0.000256002
SERTM2	3.31056	0.00031798
BHLHE22	2.76427	0.000259073
PARVG	2.26344	0.000259526
LPIN2	1.03903	0.000259556
AC027130.1	2.50878	0.000266391
LINC02461	4.79333	0.000320935
B2M	2.24015	0.00026029
FGF17	2.08617	0.00026029
CYBB	1.93557	0.000261283
PTER	-1.01396	0.000262601
TPBGL	2.34219	0.000273626
RRM2	2.49931	0.000262986
PABPC1L	1.25729	0.000263335
GMFG	1.9777	0.000264262
FGF7P6	-1.40659	0.000265101
HCST	2.37642	0.000265881
TRBV7-9	4.27809	0.000285765
MUC1	2.01604	0.000266391
PERP	2.26054	0.000266391
SNAI1P1	2.87175	0.000291827
CCL4	2.49958	0.000293632
CDC42EP5	1.49997	0.000268895
KIAA1549L	1.62412	0.000269125
AC020558.5	2.66504	0.000293762
CRB2	3.07974	0.000286117
ADGRE5	1.0514	0.000271276
SNX7	2.11133	0.000271276
HSF2	-1.20509	0.000271791
RNF175	2.31111	0.00029252
RTKN2	2.5148	0.000273897
AL354892.2	-1.61324	0.000274064
ODF3L1	2.05804	0.000282426
AC006946.1	3.25424	0.000360849
AL449106.1	1.91748	0.000291334
CDO1	2.05728	0.000278848
NFKBID	1.67375	0.000281136
KIF23	1.9157	0.000281136
SERPINH1	1.41564	0.000281136
ARNT2	-1.65812	0.00028469
SH3BGRL3	1.70857	0.000285789
RHPN1	2.4121	0.000288385
MAN1A1	1.7393	0.000288431
TOMM20P2	1.92785	0.00032902
FANK1	1.61366	0.00029252
MMP23B	2.84435	0.000312481
AC016394.3	-1.14878	0.000297589
PRELID3BP4	2.48247	0.000322149
LRRC77P	-1.01908	0.00029861
MAST3	1.28203	0.00029861
TMSB10	2.1477	0.000299378
RUFY4	3.45214	0.000313165
IRF8	2.15988	0.000302192
ANPEP	2.69087	0.000304866
STIMATE	-1.74413	0.000304866
RNFT1-DT	-1.13524	0.000305298
AC127070.1	2.56871	0.000333018
TPSB2	2.62533	0.00031122
AC007996.1	1.36969	0.00031122
AC123768.4	-1.35807	0.000312481
TUBA1B	1.39693	0.000312481
CNN3	1.92112	0.000313165
SRSF12	1.85527	0.000313165
LOXL1	1.42404	0.000315358
C1QB	4.63698	0.000348553
SLC43A3	1.19192	0.000315017
TCF24	-3.093	0.000315017
MFSD2A	2.58839	0.000315017
CD33	1.6716	0.000315017
GPR61	-1.29257	0.000315229
LCP1	2.69882	0.000321701
AUNIP	-1.09824	0.000315358
ZFAS1	1.32884	0.000317758
HCK	2.77223	0.000332111
EMP3	2.22057	0.00031798
CASP4	1.40658	0.00031798
LINC01619	2.16016	0.00031798
CD63	1.00216	0.00031798
GLDC	-2.20955	0.000321701
MTND6P22	-2.12069	0.000322089
COL18A1-AS1	2.25084	0.000338144
KLHL32	-1.56584	0.000321701
NPAP1L	-3.01499	0.000322089
S100A6	2.20559	0.000322149
PTGDR2	-1.82489	0.000322149
GDF15	4.1379	0.000323126
ADA2	1.50859	0.000323606
MEX3A	2.43423	0.000326792
TSHZ2	1.53938	0.000327787
PTPRF	2.80909	0.000328061
NCF1B	3.31439	0.00033634
S100A3	2.18984	0.00032902
NPC2	1.56226	0.000333081
RNF157	-2.63029	0.000334585
BRCA2	1.51965	0.000335676
AL606970.1	3.79044	0.00044417
FCER1G	2.4933	0.000338144
PRAMEF12	3.50696	0.000356751
FPR3	3.17849	0.000345934
LINC02356	2.26913	0.000406633
CHST11	1.40953	0.000348813
NEFL	2.7778	0.000376437
CLC	2.09568	0.000392292
AMACR	-1.27797	0.000351706
LRRN3	1.99104	0.000351803
COL6A2	2.51589	0.000356751
FMO1	5.00585	0.000392292
FAM20A	1.72194	0.000356751
NT5E	2.26575	0.000356751
LILRB2	2.92295	0.000375772
CYTOR	1.35039	0.000356751
DOK2	2.08967	0.000356751
AC027288.3	3.35533	0.000404502
AC005498.2	2.06948	0.000361038
AC004000.1	3.463	0.000420256
PAPLN	1.77733	0.000366976
CFAP58-DT	2.8568	0.000404725
AC015911.7	2.13566	0.000367343
AC015656.1	2.55668	0.000369309
LYPD5	2.3372	0.000387176
FGF18	1.60079	0.000369601
AC006487.1	2.49947	0.000387176
MCAM	2.19787	0.000374122
SESN3	1.67978	0.000375772
MAP10	-1.35186	0.000375772
PNPLA1	3.1322	0.000446046
NFKB2	1.27522	0.000376437
CMTM3	1.81903	0.000376437
TRAC	2.49404	0.000376437
C5AR1	2.53528	0.000378609
CD2	3.48829	0.000387176
TKT	1.97669	0.000378622
SLC25A30	-1.98597	0.000380421
YWHAZ	1.07683	0.000382547
LOX	2.59869	0.000382547
OTULINL	1.6989	0.000384955
C3AR1	2.51708	0.000385346
BDKRB1	3.24108	0.000395742
CNTN6	4.22278	0.000422391
RPL29P14	1.81218	0.000434702
SP100	1.08008	0.000392257
LINC01070	4.31061	0.000443865
ZNF600	1.10101	0.000392292
MILR1	1.95095	0.000401638
AC006449.7	-1.04942	0.000392292
FERMT3	1.55484	0.000392363
DLGAP1-AS2	2.01655	0.000393094
UNC93B1	1.55831	0.000395066
MISP	3.37266	0.000434702
FCGR2A	2.36128	0.00040035
CLU	2.6708	0.00040035
METTL21EP	-3.42841	0.000420256
RBP5	2.76648	0.00044417
E2F3P1	2.09664	0.000463402
IL4R	1.64505	0.000401638
XG	2.02196	0.000402107
TCHH	2.50741	0.000412255
LGMN	1.41962	0.000403023
FEZF1	2.50701	0.000465892
ARHGAP4	1.67337	0.000404725
AL359962.1	-2.55559	0.000419451
KLRB1	2.84263	0.00041964
AC007406.3	-2.15641	0.000414966
EMBP1	2.17109	0.00042101
TP53I3	1.626	0.000425023
C6orf99	2.33121	0.000477744
FUT9	-2.82315	0.000461879
ARRB2	1.32767	0.000428358
TNFRSF10B	1.1917	0.000429583
CDC25B	1.72931	0.000430703
C1DP4	2.398	0.000455779
WFIKKN2	-1.96538	0.000438823
CELSR2	-1.26716	0.000434702
FTL	2.44909	0.000434802
AC092611.1	-1.51154	0.000438939
SH3BGRL	1.63757	0.000440088
ERBB3	2.79563	0.000440232
WDR47	-1.03806	0.00044156
CCNG2	1.18802	0.000441711
ABCC6P1	-2.08118	0.00044417
ANXA8L1	3.15012	0.000477152
RASSF2	1.71206	0.000442271
AC018755.4	4.41603	0.000478113
DNM3OS	1.50879	0.00044417
A2M	1.75908	0.00044417
SPI1	1.97178	0.00044417
S100A2	1.85369	0.00044417
DYNLL1	1.32736	0.000444225
HUNK	1.89573	0.000458839
CPXM2	1.92567	0.000447377
AC092667.1	2.29613	0.000471604
AL355336.2	1.91833	0.000506011
GPBAR1	2.58794	0.000466682
GPR39	2.42512	0.000494233
H2BC9	4.38321	0.000510568
ANKFN1	2.36565	0.000477744
KRT80	4.10719	0.000509445
AL133330.1	1.74751	0.000476616
ZBTB7C	1.20557	0.000464442
NKILA	-1.7267	0.000465892
FAM185A	-1.22601	0.000469803
HSD17B14	2.13375	0.000470041
VWA5A	1.19678	0.000470364
CLIC4	1.44731	0.000471604
CXCL12	1.5894	0.000472562
BIRC3	1.35294	0.000472562
CFAP58	-1.2444	0.000473818
ANKRD20A5P	-3.60891	0.000486299
AKR1C2	1.4457	0.000473882
PTPN6	1.88497	0.000473882
RAB31	1.64802	0.000474568
RIPK2	1.11184	0.00047526
CD72	1.51511	0.00047631
AC108134.2	2.17865	0.000490279
MPEG1	2.15876	0.000476616
WFDC10B	2.28094	0.000515655
KERA	4.38599	0.000480363
SPAG6	2.52518	0.000510568
PCOLCE	2.36179	0.000478113
AC083899.3	-3.12219	0.000514282
AL450992.2	1.90604	0.000519534
AC006033.2	2.29695	0.000486299
APOBEC3D	1.43509	0.000494233
CTSZ	1.352	0.000485092
NLGN2	1.02116	0.00048566
LILRA6	2.2394	0.000520326
CFI	1.38348	0.000489414
GATA1	3.02165	0.000510568
ATP1B3	1.15369	0.000490279
DAB2	1.68443	0.000490279
MXRA5	2.4707	0.000490279
ARHGEF2	1.13396	0.000490279
PFKFB1	-2.23407	0.000497732
LINC02446	3.3398	0.000539852
RAP2B	1.06468	0.000497732
AC004151.1	1.54681	0.000498402
HECW2-AS1	4.12432	0.000561116
HOXC13-AS	3.07632	0.000543673
TGIF1	1.04922	0.000499359
FNDC4	2.08195	0.000499763
AC025171.5	2.53693	0.000500282
AL133406.2	-1.93822	0.00050257
AC084757.3	2.41557	0.000513603
LINC02823	2.41632	0.000534075
TET1	-1.37752	0.000506011
THSD4	-1.7444	0.000509735
ABHD11-AS1	5.88519	0.00062969
PECAM1	1.82398	0.000510568
HPDL	-1.56952	0.000510568
TMC8	1.89511	0.000511122
PLCB2	1.86861	0.000511122
ENO1	1.19858	0.000511122
OSCAR	2.27174	0.000538847
AC020917.4	-1.01163	0.000518599
RASGEF1A	-1.28194	0.000519534
C5AR2	1.87314	0.000519534
STEAP1	2.84438	0.000520326
CNTN3	2.60787	0.000520326
NES	1.51905	0.000520326
ELOVL7	2.91681	0.000521472
VSIG4	2.36826	0.000531866
UCP2	1.28582	0.000525935
IER5L	1.56531	0.00052686
HAND2	3.52931	0.000546865
SPHK1	2.23599	0.000535093
LAMA4-AS1	2.4497	0.000535093
AP002478.1	2.68504	0.000630098
CD163L1	2.30493	0.000539703
PTPN22	1.86984	0.000546865
AC087639.1	2.47479	0.000640076
AC138932.3	-1.43004	0.000561116
RCN3	1.51971	0.000548922
CH25H	2.59326	0.000610402
IL17B	2.51153	0.00055688
ARL11	2.15383	0.00055706
INA	2.63695	0.000573914
DOCK11	1.9362	0.000556037
RUNX2	1.10962	0.00055688
ARL4A	1.54681	0.00055688
LILRB1	2.42791	0.000622733
SPINT2	2.33503	0.000573914
SYK	1.92553	0.000561116
CEACAM1	-1.64178	0.000561116
HOXA-AS3	-1.29125	0.000561116
HTRA1	2.12743	0.000561116
LINC02785	3.36228	0.000610402
SERTAD4	1.6488	0.00056498
HOXA13	-1.87129	0.000565183
PTK2B	1.15501	0.000565834
EZR	1.14899	0.000569634
IL33	1.67159	0.000571713
TRAF4	1.94844	0.000573914
CLEC4A	1.43601	0.000574303
SASH3	2.20075	0.000574303
CRP	2.84794	0.000659693
FXYD5	1.84927	0.000578179
PRPS2	1.31325	0.000583348
MICB	1.99976	0.000584937
TBXT	3.06056	0.000682948
LRRC55	-1.88359	0.000585581
VGLL3	1.56923	0.000585605
SLC37A2	1.77145	0.000585605
LINC00384	3.37105	0.000694256
TRIM64	8.0418	0.000735258
CCDC170	2.09639	0.000591016
PRR5	2.18874	0.000595554
CORO1A	2.56874	0.000602886
AF131216.3	-1.5488	0.000619182
IKZF2	-1.59082	0.000602886
COL11A1	3.29286	0.000648583
ADAP1	1.98065	0.000608969
ASF1B	1.36147	0.000611637
CILP	1.92968	0.000611637
ESPN	2.45264	0.00062033
KBTBD4	-1.07196	0.000615112
UAP1L1	1.43506	0.000618868
LINC01630	2.86427	0.000686653
ACTG1	1.81223	0.000620298
POM121L9P	2.19367	0.000620298
CSF2RB	2.09746	0.000621276
PGAM1	1.05528	0.000621719
HOXA10-AS	-1.29112	0.000622244
AL135925.1	-1.01775	0.000622244
CYP1B1	1.69323	0.00062263
SOX12	1.25733	0.00062263
LINC02391	3.32621	0.000685545
SPON2	1.46634	0.000622733
PGLS	1.07626	0.00062548
IFI6	1.57557	0.00062548
DACT1	1.68045	0.00062548
ARHGEF1	1.21462	0.00062548
CPEB2-DT	3.36728	0.000726263
TRAV21	4.74388	0.00066102
LINC01950	-4.01973	0.000659693
JAM3	1.23292	0.00062969
HAVCR2	1.71764	0.00062969
IQGAP1	1.1131	0.00062969
AC007342.7	-1.26159	0.00062969
ORAI2	1.25613	0.00062969
DEF6	1.8388	0.000629922
STXBP2	2.07987	0.000629955
ABLIM1	1.16113	0.000631058
SLC44A3	1.8	0.000632574
GUCY1B2	3.93741	0.000682948
PTGER3	3.3612	0.000650405
FYB1	2.24892	0.000634425
SECTM1	2.03665	0.00064102
GALNT17	2.27635	0.000641403
HAS1	3.90846	0.000657064
PLEKHS1	2.56109	0.000683526
ACRBP	1.42608	0.000647124
TENM1	1.21857	0.000647373
GGT5	2.15864	0.00064748
BLNK	1.62111	0.000666432
RAI14	1.37844	0.000650307
TUBA1C	1.24906	0.000650307
LSP1P4	1.36996	0.000650405
KCNJ1	2.35246	0.000683359
AL354811.1	3.54314	0.000732477
SLC25A6	1.28762	0.000653371
IFT81	-1.1122	0.000655515
PLAUR	1.53488	0.000657064
H3Y2	2.76245	0.00068146
NCF2	2.51946	0.00067766
HMGA1P4	2.73564	0.000752989
TGFBI	1.99088	0.000660837
C8orf89	2.57223	0.000685545
FCER2	2.30028	0.000665478
TENM3-AS1	1.47579	0.000666432
ANXA5	1.47118	0.000669831
ZNF705D	3.26493	0.00069019
AC108063.1	-3.41228	0.000744827
AC005696.1	-1.75741	0.000674355
ITGA3	1.5339	0.000674669
CD180	3.05771	0.000728223
CLEC2L	-2.43078	0.000684594
AC090152.1	2.09144	0.000686536
SLC34A2	3.01691	0.000686536
TWIST1	3.5749	0.000759956
NDC80	1.60104	0.000695023
ABHD1	-1.62307	0.000685545
KDELR3	1.32874	0.000685545
WWTR1	1.19557	0.000685545
EMILIN2	2.47869	0.000695023
RARRES2	2.61571	0.000740914
ARHGDIB	1.51034	0.000686384
CCNA1	3.7967	0.000694199
PIK3R5	1.85163	0.000686536
ARHGAP30	1.958	0.000686536
NEK10	-2.94105	0.000713406
LINC00475	2.52678	0.000695023
AL365232.1	2.22511	0.000740914
AC008438.1	-1.01895	0.000694256
SHBG	-1.22772	0.000694256
IMPDH1	1.34896	0.000694256
SCRG1	2.25028	0.000715683
MSN	1.33812	0.000695023
H3P18	3.38834	0.000759956
CD300A	1.83855	0.000695023
CXCL10	3.34487	0.000720647
CALCA	3.51087	0.000896675
LINC01565	-4.04885	0.000741317
SERPINB8	1.23715	0.000707331
RCN1	1.03146	0.000713401
ADAMTS16	2.18591	0.000722639
PABPC1	1.42856	0.000722698
PLP2	1.19425	0.000722698
HDC	2.07078	0.000740214
TMEM266	-2.7629	0.000722698
PDCD4	1.25337	0.000722698
LGALS1	1.35571	0.000722754
ALPG	3.73263	0.000794083
C4B	2.83908	0.000734508
STING1	1.7538	0.000735258
IQGAP2	1.66371	0.000735572
LRRC61	-1.41379	0.000736088
NREP	-1.09608	0.00073652
BANK1	3.2315	0.000779769
ILDR1	2.59947	0.000843622
CSN2	3.0612	0.000939722
HK3	1.88016	0.000740914
LRRC37A7P	-2.91059	0.000800075
GAS5	1.27349	0.000740914
CLDN15	1.21986	0.0007418
ANXA4	1.06502	0.000743842
TAGLN2	1.66649	0.000743842
DGKI	5.4561	0.0008746
PCK2	1.4223	0.000748238
RHBDL1	1.46118	0.000759381
OR2A9P	1.79569	0.000759956
GDF6	3.35429	0.000791251
LMNA	1.11435	0.00076315
ARAP2	1.33315	0.000771977
SLC1A5	1.97726	0.00077784
SRC	1.54714	0.000785716
RENBP	1.5302	0.000785716
AL354754.1	2.67716	0.0009125
DOK1	1.5935	0.000789417
HOXD9	2.06138	0.000793352
AC062015.1	-2.93078	0.000846577
AC139495.2	2.34623	0.000793352
NPNT	1.91117	0.00079496
FAM72B	1.65017	0.000798923
TMEM200A	2.29096	0.000800075
CCDC80	2.8844	0.000804428
FAM227B	-1.09444	0.000804428
TRIM53CP	2.97407	0.000885324
AC007423.1	4.32667	0.000885324
PTMA	1.63133	0.000807146
PLEKHO2	1.51901	0.000808318
SLC16A2	1.19078	0.000809675
SH3BP1	1.90708	0.000813662
CD70	3.93866	0.000903961
S100A4	2.32678	0.000831686
GPR183	1.98699	0.000835435
SLC37A4	-1.23031	0.000838235
CAPN8	-2.05258	0.000841668
SLC25A52	-1.24886	0.000843622
TIGIT	3.62738	0.000916749
AC068305.2	-2.8379	0.000916749
FAM72A	2.31232	0.000844787
HPSE	2.05204	0.00084494
AGBL1-AS1	-1.74926	0.000864772
BTG3	1.0713	0.00084494
PGM2L1	-1.45366	0.000847999
SFN	2.36232	0.000861563
MCM8	-1.03025	0.00085262
BAIAP2-DT	1.27781	0.000854102
AC073172.1	3.06172	0.00106623
AC092164.1	-1.12471	0.000861563
HNMT	1.53743	0.000861563
AL139220.2	2.0392	0.000885324
SELPLG	2.06743	0.000871414
CDH1	4.32579	0.000872875
OSM	3.46452	0.000915433
PTPRE	1.23913	0.000883848
SERTAD4-AS1	1.70501	0.000908044
AL359854.1	5.44919	0.00100898
SPOCD1	2.5249	0.000909206
IFITM1	1.81346	0.000891247
AP000459.2	3.75271	0.00103459
PRKCD	1.6293	0.000892048
LINC02384	1.78424	0.000892048
AL133297.1	2.09061	0.00101877
KCNB2	4.01623	0.00109423
DOCK10	1.37247	0.000903961
ST3GAL3	-1.19327	0.000903961
AP000577.2	2.05375	0.000985524
SYTL2	1.4878	0.000909206
PCOLCE2	3.78923	0.00108098
AC131902.1	2.03531	0.000978181
LIN9	-1.09912	0.000913482
AC023206.1	3.33095	0.00122656
AF117829.1	1.13691	0.000916749
EGR1	2.19882	0.000916749
ATP1A4	-1.33086	0.000916749
LINC02421	-1.43119	0.000916749
CD34	1.94542	0.000916749
FSTL1	3.23295	0.000916907
SELP	1.78504	0.000920935
TMED3	1.73423	0.000923663
TACSTD2	2.8422	0.000948751
AC138207.4	1.75043	0.000948751
MAP7	1.19166	0.000933523
AOC3	2.14992	0.000933881
AC009506.2	-1.07058	0.000939219
CX3CL1	1.46653	0.000939219
ABCC6	-1.84796	0.000943926
ACTA2	2.25652	0.000946714
XKRYP6	2.93536	0.00117202
AP003392.1	-1.81276	0.000948574
INCA1	-1.11683	0.000948574
HAGLR	1.93233	0.000948751
GRN	1.25415	0.000956378
MICAL1	1.39087	0.000957507
BCL3	1.343	0.000962789
AL160191.1	-1.64912	0.000971883
RNASET2	1.20757	0.000964986
CALHM6	2.04659	0.00101186
DOCK8	1.32499	0.000970018
TGFB1	1.38121	0.000971883
FAM201A	2.74145	0.00101059
AC073130.3	1.36369	0.000971883
PPM1M	1.31051	0.00097342
PIEZO2	2.7261	0.0010445
FRMD4B	1.2256	0.000976883
AC079610.1	-1.4191	0.000978338
WDR72	-2.16512	0.0011327
NUPR1	1.17724	0.000985524
AC090587.2	-1.65353	0.000986528
OGN	1.94628	0.000986528
SLC25A5	1.036	0.000986528
AC026369.2	-1.59816	0.000986528
RNLS	-1.24765	0.000988874
C19orf81	2.79363	0.000988874
ICAM1	1.28871	0.00098972
CFL1	1.22284	0.00098972
KRT40	3.25832	0.00111056
DNAH9	3.26762	0.00104638
CEP85L	-1.2179	0.000995004
CLCN1	-1.50436	0.00100666
MYD88	1.27205	0.000996138
SMC2-AS1	-1.24751	0.000997954
AL157396.1	-2.98019	0.00108976
CDH24	2.46696	0.00100764
RAC2	2.31638	0.0010087
MCTP1	1.41465	0.0010087
ANTXR2	1.29037	0.0010087
RELL2	1.34283	0.0010087
ANGPTL6	2.4427	0.00103806
RDH12	2.00526	0.00111245
TTTY14	4.74166	0.00112076
AJUBA	1.2364	0.0010133
C9orf139	1.44198	0.0010133
ZSCAN4	2.93896	0.00101873
MRC1	2.54762	0.00101882
PEA15	1.04052	0.00102219
APP	1.08107	0.00102292
STIMATE-MUSTN1	-1.47205	0.00102325
AC120057.4	1.50192	0.00105846
PLEKHH1	-1.14188	0.00102897
KIAA1755	2.04492	0.00103284
PNP	1.13921	0.00103459
RPL23AP32	2.95966	0.00107037
DTX1	2.21167	0.00103784
PCDHB14	1.10306	0.00103806
MXRA7	1.05324	0.00103806
TAGAP	1.946	0.00103893
MRPL23-AS1	-1.48727	0.00103992
NMUR2	2.31892	0.00128977
DHRS9	2.40521	0.0011327
AL353597.3	3.5235	0.00116099
SLA	1.96702	0.00105872
KDM4F	2.34024	0.0011327
C1S	2.30304	0.00107037
AC016705.2	-2.55768	0.00107923
NRM	1.37517	0.00107216
L2HGDH	-1.12078	0.00107463
CD109	1.48539	0.00107463
DGKA	1.47682	0.00107585
TRBC1	2.59615	0.00107585
SFRP1	2.13645	0.00107983
SERP2	1.14943	0.00108192
SERPING1	1.99781	0.00108199
FGFBP2	2.9352	0.00110042
APPL1	-1.05939	0.00109042
CYP17A1	-1.71895	0.00109105
ANTXR1	1.39863	0.0010942
AC138904.1	-2.07883	0.00110319
CD27	2.43886	0.0010942
AOAH	2.07884	0.00115606
AC027088.4	-2.77896	0.00115841
SHKBP1	1.05102	0.00110232
CFH	1.79626	0.00110232
PLEKHH2	1.52791	0.00110232
SNCB	-3.29614	0.00110319
SLC25A30-AS1	-2.27263	0.0011274
DENND2D	1.67906	0.00111077
BOLL	-2.1342	0.00112283
C6orf132	2.3921	0.00117202
AMHR2	-1.78198	0.00111245
SLC9A9	1.32542	0.00112082
UBE2D1	-1.28498	0.00112168
AL391832.3	3.00625	0.00128977
CORO7	1.07182	0.00112283
ELN-AS1	2.00429	0.00118637
PARGP1	-1.13589	0.00112695
TEKT2	2.17903	0.00118774
ZCWPW2	-1.52658	0.0011274
LINC00623	1.0193	0.00112817
KDM4E	2.15825	0.00113902
RPS6KA1	1.58139	0.0011327
IL1R1	1.14885	0.0011327
MTRF1	-1.02389	0.00113366
RGR	2.76353	0.00115841
FO393415.1	-2.63043	0.00116415
CST7	2.57455	0.00113712
WIPF1	1.20418	0.00113917
GBP1	1.40897	0.00113965
AC079298.3	2.1327	0.00124283
GRK3	1.48345	0.00114911
AC011944.1	2.00962	0.00129914
TRAV8-3	2.30652	0.00128209
GLB1L	1.18195	0.00115546
MUC4	-1.13758	0.00115546
LYN	1.45867	0.00115606
DMGDH	-1.26976	0.00115622
ZYX	1.08414	0.00115841
CHAF1B	-1.48626	0.00115879
KCNA10	2.70103	0.00131271
AP005233.2	2.52741	0.00133752
CDC7	1.56524	0.00116415
HAR1B	4.21656	0.00127482
IKZF3	2.5503	0.00116805
ANKRD13D	1.16555	0.00117202
NRG1	2.25587	0.00118774
PFN1	1.11061	0.00117802
SSC5D	1.51366	0.00118774
GAL	5.66903	0.00141414
AL162724.2	3.44423	0.00135506
LIMD2	1.76146	0.00118246
MID1IP1-AS1	-2.06588	0.00121561
CRYGN	1.72666	0.00124457
AC073475.1	-1.57136	0.00118774
OR52N2	2.45922	0.00128422
AC037441.1	-2.51144	0.00118986
AL158070.2	-2.04558	0.00120247
MIR3945HG	2.63622	0.00130804
ALOX5AP	1.73947	0.00119455
TLX1	2.93531	0.00151314
AC092802.3	-1.0802	0.00119803
HAP1	2.68744	0.00119832
NRSN2	1.42424	0.00119832
AC245100.4	2.37067	0.00119832
ZNF804A	4.62063	0.00126456
WASF1	1.33825	0.00120247
CDT1	2.04068	0.00122643
MDGA2	3.72074	0.00136086
B3GNT9	1.26103	0.00120349
AP003084.1	-1.34162	0.00120349
AC096921.2	1.76769	0.0012037
LY86	2.67696	0.00123981
SLAMF1	2.5642	0.00123981
AC002310.1	-1.04833	0.00120893
CST3	1.67955	0.00120897
BATF3	1.29357	0.00120897
ACSM6	2.81485	0.00134553
FAM222A-AS1	-2.38896	0.00122341
PICSAR	2.7217	0.00129236
TNFRSF11B	2.91584	0.00121561
BTG1	1.60999	0.00121573
ZFP36L1	1.36217	0.00121829
VAT1L	2.61911	0.00121918
PIP4K2A	1.09289	0.00122169
PTPRC	2.63438	0.00125518
GHET1	2.32214	0.00138853
LINC00595	1.95091	0.00124348
PIEZO1	1.46134	0.00123305
APOBEC3B	2.16219	0.00123724
MPV17L	-1.41259	0.00123981
LINC01611	2.71977	0.00131854
CYB5D1	-1.20085	0.00124348
BCRP3	1.39253	0.00124457
IFITM3	1.79532	0.00124457
FGD2	1.63337	0.00124645
IL4I1	4.96591	0.00148279
DMRTA1	-1.6756	0.00124947
BNIP3L	1.26747	0.00125102
PSAT1P3	2.57852	0.00127334
CCL8	5.07007	0.0014111
AC093484.1	1.67984	0.00128977
SLC7A2	-1.13437	0.00125614
C16orf54	2.17885	0.00125614
CD9	1.24941	0.00125614
LINC01285	-1.71344	0.00126839
FOXI2	3.46166	0.00125685
LGALS3	1.65253	0.00125754
EMP1	1.90114	0.00125754
AC005906.2	2.27141	0.00131271
AC002525.1	1.68438	0.00133299
CLIP3	1.36948	0.00127041
AC073332.1	1.72873	0.00129236
SEC14L2	1.1535	0.0012728
LY6K	-1.50131	0.00127324
NBEAP3	2.76034	0.00142379
KCNJ16	2.529	0.00140848
FCGBP	1.74169	0.00128362
SDR9C7	-1.0998	0.00128684
ROR1-AS1	3.22846	0.00145346
CALR	1.03475	0.0012885
MELK	2.36004	0.00138894
TTYH3	1.28421	0.00128964
LINGO2	3.10434	0.00132503
FOXE3	2.13122	0.0013736
RRBP1	1.12109	0.0012913
LIPA	1.16037	0.00129658
CFAP53	-1.36053	0.00129914
EFNA5	2.11009	0.00130019
LINC00426	1.98649	0.00131437
EFL1P1	-1.19818	0.00130982
TNFAIP8	1.40751	0.00131437
NCF1	3.35818	0.00131437
IMMP1L	-1.13505	0.0013153
IFNA5	3.00839	0.0015253
PRMT2	1.00322	0.001317
LINC02273	3.08773	0.0014652
CTXN1	2.55415	0.00131854
SYNDIG1L	2.05649	0.00134553
SELENOM	1.48468	0.0013232
TCEAL7	1.47738	0.00132503
VAV2	1.06252	0.00132536
TYMSOS	2.19891	0.00136522
RAB8B	1.03996	0.00132859
AL731557.1	2.40311	0.00140319
MASP1	-1.43465	0.00133987
KRT8	2.43845	0.00134287
UBASH3A	2.63193	0.00134547
CAVIN3	1.45773	0.00134547
PDIA4	1.04834	0.00134547
CD151	1.3865	0.00134553
PCBP3	2.35405	0.00134553
TAGLN	2.49071	0.00134677
PLK5	2.77207	0.00136086
IFITM2	1.64503	0.00134746
CHI3L2	3.57816	0.0015705
SLC25A22	1.02151	0.00134859
MEOX1	1.39968	0.00135665
PTGR2	-1.14366	0.00136086
PARP8	1.14337	0.00136094
GTF2IRD2P1	-1.04275	0.00136094
TMPRSS3	2.33105	0.00137752
BASP1	2.10664	0.00136522
SIGLEC17P	1.82635	0.00136522
AP000439.2	2.68014	0.00180462
DPY19L2P2	-1.09785	0.00136703
FBXO17	1.29955	0.00136703
FAM111B	2.4008	0.0013736
PET117	-1.13905	0.0013736
MGST1	4.06948	0.00144985
CHST13	2.74288	0.00142207
STAT6	1.58762	0.00137752
CASP1	1.26016	0.00137851
CORO1C	1.04871	0.00137987
SLC25A43	1.01508	0.00137987
NKAIN2	-1.61088	0.00137987
LHFPL2	1.29741	0.00138894
IGHV3-49	2.91504	0.00158537
COLGALT1	1.07597	0.00140319
ATP11C	1.0789	0.00140848
ZNF680P1	-2.36894	0.00144778
MTTP	-1.54254	0.00140972
KCNJ5	2.17486	0.00142496
RGL1	1.54434	0.00141302
AC017002.2	-3.00141	0.00149026
PDLIM4	1.43787	0.00141414
AL110115.2	2.11203	0.00158537
S100A16	1.32497	0.00142594
FAM172BP	2.24216	0.00154566
C14orf39	-1.23491	0.00142728
KANK2	1.31988	0.00143799
PPP2R2B	2.26893	0.00143833
ETS2	1.01748	0.00144533
GPX3	1.13752	0.00144985
SLC2A11	-1.02955	0.00144985
LEF1	2.24488	0.00144985
AC016831.1	-1.17181	0.00144985
AC016027.1	-1.49331	0.00144985
TMIGD3	2.88204	0.00146337
LPCAT4	1.10288	0.00144996
ALPK1	1.24148	0.00145371
SLC41A2	1.41823	0.00145924
FKBP11	1.17374	0.00146165
BCAT1	1.38609	0.00146165
RASSF5	1.30187	0.00146337
BARX1	3.16424	0.00159092
CCDC3	1.82331	0.00147575
SCAMP5	2.01511	0.0014758
MAP4K1	1.22492	0.00148711
PRAMEF19	4.15583	0.00157564
LINC01085	3.4493	0.00166952
CXCL16	1.74266	0.00149413
ZNF460	-1.24678	0.00150057
NKG7	1.93557	0.00150487
EGFEM1P	4.07725	0.00151251
FAS	1.12604	0.00151314
SIGLEC9	2.44288	0.00151693
DNM1	1.75643	0.00153522
LST1	2.21126	0.00156194
LMNB1	1.30626	0.00152501
IL2RG	2.03252	0.00156401
CPNE8	1.09278	0.00152549
ANO9	2.18522	0.0015288
CATSPERE	-1.06295	0.00153522
ANKRD46	-1.26709	0.00153528
CHN1	1.5331	0.00153785
HLTF	-1.07305	0.00153837
TGIF2	1.05799	0.00153892
ARL4D	1.1929	0.00153994
MAP1B	1.45315	0.00154234
PLAAT2	1.95462	0.0015861
FCGR1A	3.67997	0.00173995
TBC1D4	-1.16839	0.00154566
E2F2	2.04523	0.00158547
C3orf14	1.44004	0.00155603
COL19A1	3.13777	0.00157277
PLCB1	-1.1092	0.00155841
AC012464.1	-2.00161	0.00155881
FBLL1	2.48081	0.00162256
MID2	-1.07864	0.00156382
LYZ	3.0398	0.00183355
PTPRR	-1.24682	0.00156382
TRIM29	2.17247	0.00160039
ZNF83	1.12942	0.00157619
MIMT1	3.37207	0.00180462
LCP2	1.36531	0.00158105
ZBTB20-AS4	-2.5216	0.00158105
MDFI	3.24122	0.00158537
AL589743.1	2.32226	0.00158537
GAREM2	-1.18075	0.00158537
FADS1	1.48427	0.00158537
LPAR2	1.80583	0.00158547
ZFP36L2	1.33331	0.0015861
MIR222HG	1.38121	0.0015958
SKAP1	2.6145	0.00163564
AP005264.7	2.20742	0.00166835
COL4A1	1.28414	0.00160039
FABP4	2.59812	0.00160605
CAP1	1.24704	0.00160878
LIPT2	-1.5417	0.00161991
LINC01915	1.1162	0.00161991
MBNL3	1.24702	0.00162159
FHIT	-1.21868	0.00162159
LRMP	1.88033	0.00162159
PIK3AP1	1.44446	0.00162159
NOX4	1.89478	0.00162264
MORN3	1.95559	0.0017766
MMP19	1.83359	0.00162883
CYP8B1	1.87131	0.00166777
PXMP2	-1.33991	0.00163291
NLRP3	1.25001	0.00163291
HAGHL	1.09464	0.00163339
PIMREG	2.72935	0.00166952
TEKT5	2.34981	0.00181444
SLC22A7	2.42987	0.00191066
GLRB	-1.08059	0.00164344
TUBA8	-1.64335	0.00166705
TBX19	1.25335	0.00165257
ADAP2	1.32518	0.00165257
PLD5	-1.57855	0.00165431
WAS	1.81763	0.00165545
CTLA4	3.65894	0.00187405
CYP4A22-AS1	5.08553	0.00175158
LPAR6	1.00652	0.00166586
ABCB4	-1.62272	0.0016691
TRMT2B	-1.00776	0.0016691
ARHGAP20	1.84086	0.0016691
LGALS3BP	1.7229	0.0016691
MCMDC2	-1.26599	0.00166952
STK17B	1.15631	0.00166952
AC036176.1	-1.27121	0.00167441
GNA15	2.19593	0.00171795
FAM180B	2.16888	0.00169269
RMST	-3.69487	0.00167521
GBP5	2.16913	0.00172316
MRPL15P1	2.78562	0.00201345
PTPRO	1.77004	0.0016845
SLC47A2	1.85571	0.00169907
NCS1	1.72117	0.00169269
AVPI1	1.05307	0.00169269
TGFBR2	1.57226	0.00169343
LGALS9	1.17069	0.00169644
AC010969.2	1.13333	0.00169723
ARHGAP15	1.47283	0.00169723
SLC6A10P	-1.97007	0.00169723
TLR2	1.7791	0.00169907
PTMS	1.47317	0.00170306
RCVRN	1.8608	0.00176298
CNPY3	1.09452	0.0017076
TIAM1	1.70498	0.00171557
PROS1	1.4338	0.00171587
AL162171.1	-1.03787	0.00171587
VEPH1	1.68623	0.00172316
ATP6AP2	1.05139	0.00172493
TRBV12-3	3.60413	0.00183322
MTCYBP35	-1.53413	0.00183322
PTAFR	1.82386	0.00173894
RAB34	1.42855	0.00174547
F2R	1.17033	0.00174664
AC022509.3	-2.18727	0.00181111
PARP12	1.06308	0.00175158
SERPINE1	2.89584	0.00206418
AP005264.5	2.00204	0.00220691
OLFML2B	1.6373	0.00175883
NUMBL	1.1944	0.00176103
FANCD2	1.0242	0.00176298
SEC24D	1.13139	0.00176361
TMIE	-1.07555	0.0017777
LINC02511	2.33793	0.00180907
NCCRP1	3.77769	0.002051
APOL1	1.28799	0.00179241
AL133370.1	3.3925	0.00224311
NINJ1	1.11597	0.00180337
SUSD2	2.19977	0.00180462
FN1	2.14747	0.0018428
NUTM2G	-1.40476	0.00182406
MRAP2	1.3514	0.00182492
LINC01748	-2.34106	0.001826
CCL20	8.1526	0.00223138
TRAF5	1.20806	0.00183049
AC008870.3	-1.15666	0.0018321
ELOVL1	1.0622	0.00184805
AL137246.2	-3.21819	0.0020447
XRCC4	1.14225	0.0018519
TCIRG1	1.34932	0.0018519
SDC2	1.57039	0.00185741
ZNF32-AS2	-1.11547	0.00185926
TEX41	2.86349	0.00196797
SIRPA	1.06785	0.00185945
SIM2	-1.85683	0.00185945
PLEKHA2	1.10325	0.00185969
PTPN7	2.00937	0.00186384
CHRM4	1.92632	0.00197142
HSPE1P18	2.86778	0.00217585
H3C6	-1.91752	0.0018672
UROC1	-1.96904	0.00186741
DAP	1.40096	0.00186762
BGN	2.0474	0.00187754
AP000525.1	2.13829	0.00187754
PNPLA4	-1.32763	0.00188072
ZNF365	1.57402	0.00188248
ENO1P2	2.05658	0.00215455
AL162457.2	4.40224	0.00233164
ROBO2	1.58769	0.00189701
AC016405.3	-1.28576	0.00189883
AC022400.1	-1.34464	0.00189883
MARS2	-1.05638	0.00190313
KCNK3	1.74582	0.00190353
GZMB	2.01604	0.00190875
RIPK3	1.00637	0.00191004
RBP7	1.69614	0.00191499
HYAL1	-1.05391	0.00192162
CD48	2.16884	0.00192198
P2RX4	1.18626	0.00192528
POF1B	3.64808	0.00220691
G6PD	1.38706	0.00193657
ST3GAL1	-1.25945	0.00194334
ZCCHC12	2.45396	0.00201126
CSF1	1.51649	0.00194739
FCGRT	1.09449	0.00194824
FRMD7	2.45367	0.00194878
AC005323.1	-2.99111	0.00203702
GPR157	-1.5705	0.0019548
AL031846.1	3.03473	0.00215455
CD81	1.63552	0.00195516
AC106820.2	1.6196	0.00202214
CTSG	2.52294	0.00201687
TNFAIP8L2	1.47436	0.00196797
EPHA6	2.03444	0.00207818
IFI27L2	1.62834	0.00197142
LPIN1	-1.12367	0.00197351
EML3	1.24405	0.00197942
UBE2L6	1.33265	0.00198638
UBTFL3	2.77773	0.00223172
ATP13A5-AS1	-1.98492	0.0020103
TTC7A	1.13213	0.00201079
CCDC74A	1.4169	0.00201237
PLS3	1.22091	0.00201345
AC106706.1	-3.1312	0.00220023
LTBR	1.02102	0.00201687
EVI2A	2.3422	0.002066
AC005083.1	3.13035	0.00212541
ETV6	1.15729	0.00202174
IRF1	1.14809	0.00202214
PRCP	1.37585	0.00202406
GFPT2	1.74628	0.00206113
NTM	1.86484	0.0020243
COL12A1	2.00322	0.00202671
KRT7	1.60354	0.00204854
DHTKD1	-1.18896	0.00202921
AC008443.4	-2.85688	0.00205388
AMER1	-1.18398	0.00203611
CYB5R3	1.0717	0.00205388
RAP1B	1.03904	0.00205388
LACC1	1.16835	0.00205388
KIFC1	2.44634	0.00205388
CYP4F35P	-1.72043	0.00205565
TNFAIP2	1.24395	0.00205778
PPIAL4F	2.00457	0.00209511
NECAP2	1.0371	0.00205874
ANKRD33B	-2.15231	0.00206104
SPATA2L	1.25051	0.00206104
PARP4P3	2.90429	0.00238219
MIR3936HG	-1.25845	0.00206172
FCGR2B	2.01848	0.00206235
GLYAT	4.4216	0.00239577
TMEM92	3.49201	0.00221823
SUCNR1	2.61887	0.00213483
SAMHD1	1.02659	0.0020857
VAT1	1.53279	0.00208787
CCL2	1.72679	0.00208787
EPHB3	1.65034	0.00208787
AL021878.2	-1.63609	0.00210727
OAF	1.57492	0.00211253
AC022306.3	-2.58748	0.00230814
ELF4	1.25418	0.00212082
TLR6	1.87259	0.00212541
TUBA3E	1.38358	0.00237166
KCNJ18	-2.49189	0.00217487
GPC3	2.45905	0.00212823
TARS3	-1.17729	0.00213093
LACTB2	-1.2206	0.00213608
CTSC	1.31695	0.00213704
AL161785.1	2.1518	0.00214616
TCF15	-1.25921	0.00215502
AC073130.2	2.64853	0.00220691
AC007342.4	-2.35725	0.00242915
KCTD17	1.12414	0.00217252
HLA-DQB2	1.93898	0.00236967
ACTN4	1.26437	0.0021807
AC108134.4	-2.01312	0.00218667
FKBP5	-1.71796	0.00220691
HTR2B	2.11272	0.00218935
BACE2	1.30128	0.00218971
COL4A2	1.36153	0.00219607
ST6GALNAC3	-1.04173	0.00219712
HPN	-1.81003	0.00219712
IGHV4-61	3.37889	0.00246984
AC012603.1	-1.66351	0.00219723
GDNF-AS1	-2.25798	0.00221823
MYHAS	-2.15474	0.00222129
RFESD	-1.46054	0.00220691
EDA2R	1.45752	0.00220901
ITPKA	2.9093	0.00247092
GPR153	1.60989	0.00221099
RPRM	2.60709	0.00221111
LHCGR	3.36344	0.00230294
AC009054.2	1.93599	0.00236258
EHD4	1.35806	0.00221823
MN1	-1.88666	0.00222281
RNF224	2.32805	0.0022404
ACTB	1.71512	0.00222281
EVI2B	2.08691	0.00222347
AC027097.1	1.07758	0.00222396
ADORA1	1.23734	0.00223138
CXCR3	2.66648	0.00235537
KRBA2	-1.09269	0.00223691
GCLM	-1.01113	0.0022404
CPHL1P	2.49621	0.00244608
NUTM2F	-1.46367	0.00226598
ARHGAP8	2.01729	0.00234208
BTBD11	1.43088	0.00230814
ARHGEF34P	1.48409	0.00237166
CT62	-3.13525	0.00231136
STX1B	1.32549	0.00225103
PVRIG	-1.58633	0.00227441
LINC00922	2.68507	0.00245804
TRIM22	1.08547	0.00225136
APOBEC3F	1.05944	0.00225919
C14orf132	1.10136	0.00226419
IKZF1	1.83549	0.00227092
LINC00896	1.76513	0.00229846
TRAV1-2	5.18028	0.00281197
PTPRD-AS1	1.92024	0.00240326
CDCA4P4	-2.0257	0.00237166
LINC00877	1.79191	0.00228619
LRRC70	3.22278	0.00230814
RASAL3	1.71792	0.00229271
AC093821.1	-4.08466	0.00235018
CRYBG1	1.41521	0.00229944
INPP5D	1.05004	0.00230247
STEAP4	1.49218	0.00230294
TM4SF1	1.27618	0.00230294
ANKRD26	-1.2056	0.00230814
SHISA5	1.28683	0.00230814
DLX4	1.93437	0.0023346
AC026801.2	2.02422	0.0023346
AIM2	2.44294	0.00237166
MID1	1.19076	0.00233053
AL157895.2	2.35452	0.00244262
LRRTM4	-1.35759	0.0023346
PAK5	2.21221	0.00244608
AL137796.1	2.57876	0.00244608
CD38	-2.51368	0.00233807
C11orf80	1.43813	0.00234208
ITGB8	2.24431	0.00234282
RAB32	1.45579	0.00234573
H2AW	2.09228	0.00240988
TLR1	1.20161	0.00235703
AC010332.2	2.60977	0.00261321
RN7SL689P	-1.61325	0.00237787
AC103808.6	3.55354	0.00257163
AC108865.2	2.52201	0.00261613
AL031283.1	2.61653	0.00244842
RAD1P2	2.18436	0.00250999
SPATA25	-1.18718	0.00238253
ALB	2.5431	0.00237066
CLIC2	1.03244	0.00237066
GPNMB	1.83324	0.00237117
AC005829.2	2.62323	0.00243573
SPDYE7P	-1.10415	0.00237277
MBOAT2	1.03967	0.00237787
AC103760.1	-1.17311	0.00237787
ADAMTS7	1.12171	0.00240326
CSTA	3.38953	0.00251674
AC027682.7	-1.08714	0.00239884
SLC49A4	-1.10599	0.00240397
FAM110C	2.12907	0.00244444
CR381653.1	-1.27844	0.0024055
SH2D2A	1.82317	0.00240775
FAM72C	1.21639	0.00246109
THBS3	1.21741	0.00241064
CRTAP	1.00778	0.00241262
CALML4	1.33703	0.00241432
MYH9	1.65091	0.00241432
TMEM35B	1.25942	0.00241638
HNRNPKP5	1.84379	0.00256639
NKAPL	-1.44386	0.00242228
GAP43	3.24293	0.00242915
PLS1	-1.59456	0.00242915
CCDC8	1.83901	0.00242915
IL12A	2.62736	0.00243087
DBH-AS1	1.05657	0.00243573
GPR37	1.49223	0.00244138
AL357673.2	1.79358	0.00276189
GPR179	-1.27074	0.00244262
LINC02864	2.22609	0.00276324
PRSS44P	-1.7579	0.00244444
SOX3	2.64474	0.00246316
TRPM6	1.41965	0.00250999
CSF2RA	2.13504	0.00286648
DCUN1D2	-1.17033	0.00245297
AC092376.2	-1.59913	0.00245804
VENTX	1.59856	0.00246167
EFCAB7	1.02796	0.0024619
AC104809.1	2.10319	0.00262665
RIBC2	3.02198	0.00266644
S100A13	1.07033	0.00247092
MARCKS	1.06372	0.00247092
APMAP	1.0224	0.00247247
AQP4	-2.69432	0.00252432
AC025040.1	2.29011	0.00255111
LYPLAL1-DT	-1.7009	0.00248733
ETV2	2.31999	0.00249681
THAP9	-1.42071	0.00249978
SCN7A	-1.65246	0.00250887
MROH3P	1.89907	0.00267839
HRH1	1.70375	0.00251604
CCDC88B	1.37914	0.00251651
TMEM184A	-1.744	0.00251674
COL16A1	1.6566	0.00251674
CALD1	1.3439	0.00251674
AP000894.2	3.51634	0.00281197
NPAP1P3	-2.93725	0.00266952
YWHAQ	1.04353	0.0025269
AGAP5	-1.09648	0.00253353
MAP3K15	-3.1835	0.00268118
CHDH	-1.52382	0.00253781
ARMH1	1.6272	0.00254047
SPATA22	-1.48933	0.00254306
FAM224A	4.37987	0.00304675
DYNC2H1	1.05234	0.00254799
AC093673.1	1.73289	0.00254799
AL513318.2	-1.9825	0.00254932
UBE2C	2.29852	0.00257163
PNMA1	1.25146	0.00254956
SNAP25	2.73858	0.0027916
ECM2	1.57032	0.00256408
CD101	2.18667	0.00256639
LINC01010	1.39548	0.00256683
EGR2	1.87697	0.00280616
C3orf52	2.14521	0.00271831
RAB33A	2.18204	0.00258532
AL683813.2	-1.26052	0.00259057
PI16	1.93745	0.00264474
AC004492.1	-1.17258	0.00260141
AL359183.1	1.91469	0.00262305
CLVS2	-2.10462	0.00283467
STMN3	1.34375	0.00260833
AC005520.4	-1.13564	0.00261196
PCED1B	1.45307	0.00261199
SAMD14	-1.04071	0.00261321
ALDH6A1	-1.25022	0.00261754
RASL10B	-2.29901	0.00262241
EPO	2.19735	0.00276314
EEF1A1	3.8431	0.00317399
ALCAM	1.12869	0.00262565
AC092903.1	-2.24509	0.00263118
ARSD	1.23336	0.00263118
CLDN4	1.4958	0.00268263
CEROX1	1.68129	0.0026461
PENK	2.24766	0.00265067
MYCN	1.34829	0.00265592
MIR29B2CHG	-1.2166	0.0026563
CCR4	2.29097	0.0026563
KCNN4	1.76222	0.0027301
MYO1F	1.97665	0.00266033
UBE2CP2	2.68547	0.00289286
C11orf45	1.43395	0.00266093
AGTR2	3.28395	0.00289286
AC073610.2	2.53684	0.00280446
FOXO3B	-1.19648	0.00266947
AC018653.3	1.63642	0.00269576
RNF150	-1.30312	0.00267727
APOL4	1.3177	0.00273185
AP007216.2	2.26401	0.00291962
HNRNPKP1	-1.22536	0.00268263
AC004264.1	2.05356	0.00292303
TMEM255B	1.36009	0.00269649
AL034346.1	3.19924	0.00292755
PRSS56	-1.34646	0.00273325
LYG2	-2.85732	0.00309522
AC107982.2	1.46218	0.00290334
ELOVL5	1.49645	0.00273325
NRP2	1.32855	0.00273426
GREM1	-1.42875	0.00273452
CD3D	2.23747	0.0027431
ENDOG	-1.47741	0.0027431
PKD2	1.103	0.00274714
SP140	1.19623	0.00275153
LINC01550	1.89413	0.00282639
AP005264.1	2.0214	0.0028345
AC008735.4	-1.06935	0.00276189
GNG11	1.2552	0.00276324
HFM1	-1.37722	0.00276324
GPX8	1.35732	0.00276427
ACSM5	-1.01671	0.00276654
NIM1K	-1.01502	0.0027721
ZBTB44	-1.00503	0.00277424
SLC29A3	1.00377	0.0027773
L1CAM	1.86692	0.00277866
CD37	2.61303	0.00278244
BTBD10P2	2.04101	0.00313067
AC004069.1	1.39693	0.00279615
CACNB4	1.33947	0.00279615
AC005034.6	-1.03658	0.00280446
TRGV10	2.31865	0.00292335
CCR2	1.59963	0.00281197
NEDD4	-1.10564	0.00281822
CLCF1	1.18225	0.00282944
FCHSD1	1.19918	0.00282985
KIAA0408	-1.95792	0.00285739
FKBP10	1.5933	0.00283467
TRIM51BP	3.13768	0.0028814
AC090589.3	-1.1941	0.0028371
LYL1	1.01444	0.0028473
PPARGC1A	-1.64209	0.0028473
NIBAN2	1.22174	0.0028498
H3Y1	2.31394	0.00292303
ZSCAN5DP	2.24812	0.00292303
RIMBP3B	2.38405	0.00286272
BOK	1.65592	0.00286549
LOXL2	1.54602	0.00286648
PITX3	-1.92671	0.00288553
MDS2	1.97615	0.0029093
TYMP	1.3581	0.00287264
HEXIM2	-1.16915	0.00287588
FAM242C	-2.83767	0.00324443
TTC24	2.37343	0.00293565
HMMR	-1.11265	0.0028814
TBC1D16	1.20465	0.0028814
COL18A1	2.06214	0.0028814
CSRP1	1.65814	0.0028814
GPR65	1.40347	0.0028814
CMKLR1	1.41097	0.0028814
AC004241.4	1.74621	0.00292303
AL031281.1	2.44889	0.00330819
ADGRL4	1.14755	0.0028831
HSD17B11	1.19204	0.00288455
AC026202.2	-1.33624	0.00288766
GPR15	2.28436	0.00315631
PPM1E	1.35025	0.00288893
MAN2B2	1.23421	0.00289214
IER3-AS1	-2.1423	0.00295435
IER2	1.04272	0.00289286
COL10A1	3.2474	0.00357127
Z97634.1	-1.43557	0.0028952
KRT222	2.76071	0.00292303
ASB15	-1.60077	0.00294722
AC067969.1	-1.65298	0.00292303
MYLK4	-4.07616	0.00318288
IL12RB1	2.07366	0.00298396
LINC01587	2.84938	0.00314708
MFSD10	1.04989	0.00292115
RN7SL130P	-2.37122	0.00293686
MNDA	2.97091	0.0031864
LINC01940	2.46834	0.00330551
KIAA1324	1.79824	0.00292303
BIRC5	2.20771	0.00292303
GNAI2	1.23147	0.00292303
NEDD1	-1.5641	0.00292335
P3H2	1.11409	0.00292755
OTOF	2.24807	0.00292755
TMEM98	1.42806	0.00293218
PAPSS1	1.11973	0.0029402
DAPK1	1.1856	0.00294547
HOXA10	-1.08898	0.00294846
FADS3	1.1682	0.00295063
EOMES	2.55295	0.00304913
AC012368.1	1.33554	0.00296582
AC006042.3	-1.82075	0.00297768
RAB3C	2.33429	0.00306328
AC004687.1	2.38924	0.00315631
H1-5	4.64498	0.00370242
CNMD	-2.68612	0.00326152
SEMA7A	1.05154	0.00298673
RUBCNL	1.56907	0.00298673
MAPK8IP1P2	-1.75693	0.00375398
MEIS2	1.75767	0.00300964
KIF21B	1.22724	0.0030144
LINC00674	-1.31217	0.0030144
FAM83F	3.28744	0.00304913
TMEM243	1.03223	0.00302339
NOD2	1.14683	0.00302584
CCDC74B	1.32408	0.00303059
ACVR2B-AS1	-1.19462	0.00303059
AC125618.2	2.14415	0.0032678
ENKUR	2.44676	0.00316296
C17orf82	1.6248	0.00304913
ADAM12	7.37802	0.00392528
HEPH	1.45458	0.00305756
PTGS1	1.11486	0.00305756
DEPDC1B	3.66238	0.0032345
MYO1G	1.69156	0.00306046
SNHG18	1.50658	0.0030615
AC090186.1	-2.31657	0.00323916
KCND1	1.02184	0.00306338
AC019080.3	2.10508	0.00326152
DUSP15	1.9258	0.00309244
CD6	1.85186	0.00306391
LINC02016	3.32762	0.00335291
MYBL2	3.01633	0.00315134
NFAM1	2.23722	0.0030672
SLC16A12	-1.8273	0.00307199
SFXN3	1.31621	0.00307682
KRT8P12	-1.04083	0.00309693
AC092828.1	2.98584	0.00358194
AC091959.3	-3.57385	0.00318288
LCN15	2.0385	0.00310889
DENND1C	1.57682	0.00311113
MRS2	-1.04077	0.00311482
IL17RB	-1.04644	0.00311482
AC006252.1	1.45221	0.00311564
PICART1	1.6864	0.00311907
USP38	-1.21709	0.00313394
PDE5A	1.03769	0.00314976
CENPK	1.04448	0.00314976
AC008494.2	-2.67897	0.00315631
GAPLINC	4.57336	0.00374364
A4GALT	1.02356	0.00316296
AC002310.5	-1.51126	0.00316904
KCTD12	1.20728	0.00317872
SIGLEC1	1.76482	0.00317996
RASSF10	-1.38041	0.00318705
P2RY10	2.66556	0.00318705
AC091563.1	-1.69611	0.003191
TNFRSF18	2.47462	0.00328414
GSN	2.08558	0.00320211
LINC01410	1.48826	0.0032054
NRG4	-2.18719	0.0032054
TTC25	-1.48872	0.00320627
AP001636.3	3.10428	0.00333952
MXRA8	1.58469	0.00321055
AL135786.2	2.88426	0.00359422
AC003688.3	-2.12843	0.00338625
AC127029.2	-2.01379	0.00331438
SLC16A3	-1.98439	0.00323324
GPSM3	1.98616	0.00384205
CACNA1I	1.68697	0.00324443
VWA8	-1.56022	0.00325195
AC002519.1	-1.92595	0.00325215
MAP3K12	1.20191	0.0032562
MPZL1	1.12915	0.0032562
PHOSPHO1	1.58099	0.00326209
SENP8	-1.22935	0.00326621
LINC01715	-1.14394	0.0032678
ALDH1L1	-1.42582	0.00327279
MED14OS	-1.60358	0.00328284
AL078581.1	2.69273	0.00357083
BEST1	1.13498	0.00329518
AKR7A2P1	-2.13703	0.00329679
NELL2	1.81027	0.00339414
AC061992.2	4.24033	0.00339414
NDUFS1	-1.02829	0.00331555
POU2F2	1.34801	0.00331668
TRIM47	1.26397	0.00332083
SEL1L2	-1.58897	0.00340883
FAM107B	1.51337	0.00333555
ALLC	2.87671	0.0035746
CLYBL	-1.2406	0.00334269
AC126177.5	2.92322	0.003406
MARCKSL1	1.05106	0.00334532
TNFRSF14	1.36912	0.00334626
SHFL	1.09542	0.00334626
FSD1	3.53307	0.0035895
NOVA1	1.49276	0.00335422
KIFC3	1.03664	0.00335422
IGSF6	2.25094	0.00382669
AC005355.1	-2.51537	0.00339647
RPL3L	-1.19466	0.00339982
ITGAL	1.7688	0.00337319
AC118553.1	-1.19195	0.00337528
TXNDC2	2.16106	0.00383946
NMNAT3	-1.13674	0.00337939
POU6F2	2.31472	0.00352552
SLC22A16	4.3114	0.00416311
MMP23A	1.63295	0.00342398
DSTN	1.29356	0.00339984
PLAC9	2.16584	0.0034202
ALDOC	1.15606	0.00342382
SAMD11	2.49931	0.00353652
ST7-AS2	3.23535	0.0038935
NDRG1	1.31239	0.0034411
AK4	1.00623	0.00344678
AL359881.3	2.5863	0.00378892
NMB	1.8832	0.00345753
HAND2-AS1	2.50347	0.00345931
PIK3CD	1.31013	0.00346183
Z97353.2	1.54597	0.0036526
TNR	4.85282	0.0036534
AC083843.3	-1.05427	0.0034761
FAM185BP	-1.27325	0.00347741
C17orf99	3.20202	0.00376377
ENO2	1.3705	0.00348314
H1-9	-1.29672	0.00352079
PLCH2	1.74594	0.0035074
HSFY1	2.25754	0.00384701
MFAP2	2.28202	0.00360624
UBE2D3-AS1	-1.12105	0.00351247
ITGB2-AS1	2.54174	0.00361767
TNFSF8	1.65472	0.00352079
LINC00958	-1.76306	0.00398736
DCLK3	-1.02672	0.00352336
COL25A1	1.92785	0.00363051
[truncated: 3,450 more rows]

## Sheet: Wong STIRneg
Supplemental Figure 1D-E
gene_name	log2FoldChange	padj
HLA-DRA	3.12692	1.82e-19
HSPA1B	2.05405	4.86e-19
PSMB8	2.68303	1.81e-18
NBPF20	1.25657	7.97e-18
PPP1R18	3.17689	2.68e-17
FAM153B	2.87026	2.68e-17
NBPF10	1.1055	6.31e-17
NBPF14	1.08123	1.89e-16
TAP1	1.8647	7.91e-16
TNXB	3.68217	5.04e-15
NBPF9	1.0934	2.61e-14
HLA-E	2.14859	4.25e-14
GVINP2	5.47425	2.61e-14
LINC02802	1.33488	6.45e-14
NBPF25P	1.23783	7.74e-14
CLSTN3	2.21103	1.39e-13
TNXA	3.86522	7.02e-14
HLA-DPB1	2.48549	1.48e-13
PGA3	4.40664	9.56e-14
NBPF15	1.00115	1.92e-12
TUBB	1.18497	4.64e-12
MAGED4B	3.01693	4.62e-12
FBN1	6.11258	8.48e-12
HLA-F	1.56987	1.35e-11
OR2A20P	1.67641	1.35e-11
TUBB3	4.9534	1.73e-11
IGF2	2.06936	1.79e-11
AC099548.2	2.52938	1.79e-11
HLA-DMB	2.14464	2.04e-11
SNHG32	1.1544	2.14e-11
SLC30A10	3.83118	8.4e-12
CES1	4.17998	1.35e-11
CERKL	3.06192	4.09e-11
AC009097.4	2.9661	4.83e-11
C4A	2.67095	3.33e-12
AL121894.1	3.90375	9.49e-11
THBS2	8.47105	8.4e-12
DDAH2	2.43066	9.75e-11
HLA-DQA2	1.43856	2.23e-10
F13A1	3.98418	2.91e-10
AC239859.5	1.31849	4.81e-10
ADAMTS20	3.62353	3.46e-10
AC004264.1	2.9244	1.12e-09
ABCC6P2	-1.34599	1.12e-09
TBXT	3.57977	1.49e-09
AC008781.1	2.33119	1.49e-09
C11orf87	2.85257	1.51e-09
CCR8	3.28001	1.94e-09
H19	1.10439	1.94e-09
FOXE3	2.17024	2.25e-09
LPCAT1	1.25152	2.36e-09
ARPC1B	3.1581	3.61e-09
CFAP65	3.79114	4.39e-09
HLA-DPA1	3.78127	4.39e-09
HLA-DOA	1.6861	4.39e-09
IGFBP4	2.0449	4.45e-09
FASN	3.22421	6.04e-09
LAMA1	6.95518	1.03e-08
ANXA1	2.87638	1.15e-08
AP005264.5	2.76879	1.65e-08
PSMB9	1.92354	1.56e-08
LILRB5	2.92686	1.93e-08
HLA-DMA	2.01372	2.26e-08
AL732372.3	1.31696	2.35e-08
HSPA1A	2.89273	3.85e-08
ANXA2	3.46601	4.26e-08
HLA-A	2.05706	4.26e-08
RPL3	2.3102	4.29e-08
UBE2CP2	2.90924	6.83e-08
TNRC18P1	2.27913	6.63e-08
LYPD1	4.92677	7.47e-08
OR4A40P	2.59427	8.4e-08
AP000892.4	3.20947	7.34e-08
LILRB3	-1.13793	6.22e-08
TMEM89	2.84489	1.09e-07
AC091516.1	2.85227	1.09e-07
PRKAR2B	2.93456	1.03e-07
THBS4	2.62465	1.01e-07
AL627309.6	1.70766	1.15e-07
CD4	2.58433	1.55e-07
AL512288.2	2.35721	1.91e-07
AP000553.3	2.24821	2.33e-07
FHAD1	2.97759	1.91e-07
AC005829.2	3.66889	1.87e-07
C2orf27A	2.14915	1.98e-07
GLYATL1	2.8474	2.24e-07
DPT	2.29867	2.04e-07
ACKR1	2.40888	2.24e-07
AL137000.1	3.78487	4.56e-07
INA	2.70992	4.44e-07
CFHR1	1.79195	3.43e-07
IGKV6D-21	5.67214	3.22e-07
CFD	3.82139	3.35e-07
PLTP	3.10877	4.52e-07
GPR84	3.19112	5.25e-07
NAT8B	3.85542	5.65e-07
CFB	1.74126	5.25e-07
CLEC3B	1.84949	5.25e-07
PPIB	1.24098	5.29e-07
AL355336.2	2.46511	7.44e-07
CLIC1	2.98022	5.25e-07
EPO	2.07476	7.63e-07
AC011476.3	-1.08938	6.33e-07
FP671120.5	1.29071	6.65e-07
KCNB2	4.80655	9.23e-07
MIR202HG	2.42214	1.1e-06
AC080188.2	2.62111	9.4e-07
AC092954.1	3.54861	1.2e-06
LINC00278	2.34803	1.12e-06
HAO2	3.15906	1.28e-06
COX6CP1	2.41279	1.18e-06
AC010422.1	2.39758	1.28e-06
AC073862.5	3.49302	1.29e-06
FAM225B	1.78017	1.17e-06
ARHGAP27P2	2.96071	1.39e-06
SFTA1P	3.38515	1.58e-06
DCLK1	1.89876	1.34e-06
RIMBP3C	2.39544	1.65e-06
CPEB2-DT	4.30914	2.61e-06
EEF1A1P31	2.04304	2.28e-06
AC016405.1	2.59125	2.5e-06
KCNK13	2.75995	2.37e-06
AC040169.2	2.45943	2.87e-06
CCL4	2.17764	2.11e-06
AC009054.2	2.5097	2.71e-06
C4B	2.22389	1.34e-06
CALCA	3.21488	3.74e-06
PAK5	2.61192	3.4e-06
SLC15A1	5.13463	4.05e-06
CPNE7	2.42097	3.58e-06
AIF1	1.94288	3.42e-06
AC023271.2	2.1935	3.91e-06
LINC02273	2.63548	4.05e-06
TCAF2	2.1037	3.81e-06
ARHGEF5	1.68681	3.94e-06
AFAP1	1.06335	4.09e-06
HLA-B	2.01675	4.25e-06
CEBPE	4.52058	6.17e-06
XCL2	4.31243	5.83e-06
LYVE1	2.35198	5.52e-06
TRAV9-2	3.35892	8.25e-06
AC136469.1	2.53547	9.61e-06
PPP1R8P1	2.47272	1.06e-05
TMEM92-AS1	2.49902	1.04e-05
AC016642.1	3.18508	1.06e-05
DUSP4	2.73817	9.42e-06
LINC02060	-1.25102	9.25e-06
LINC00211	3.50746	1.04e-05
AC108676.1	3.72166	1.34e-05
RIMBP3	2.83797	1.01e-05
DPP4	2.16777	9.42e-06
GPAA1P2	2.65618	9.85e-06
ABCB11	6.27845	1.59e-05
PICSAR	2.45796	1.32e-05
VIM	2.53691	1.09e-05
AC092794.2	2.65246	1.42e-05
AL772155.3	2.52038	1.37e-05
NRM	1.38823	1.22e-05
NGFR	3.21083	1.23e-05
AC027176.2	2.66579	1.63e-05
TRBC2	2.43754	1.38e-05
ALOXE3	6.6329	1.94e-05
LINC02130	3.35416	1.82e-05
AC093142.1	2.38188	1.98e-05
AC037198.1	3.26413	2e-05
AC006237.1	2.6329	2.28e-05
AC093520.1	2.32916	1.96e-05
F2RL2	4.98018	2.09e-05
CILP2	3.7543	1.98e-05
FOLR2	3.06196	1.75e-05
LINC02158	3.44319	2.38e-05
CD74	1.32199	1.87e-05
AC084871.2	2.24264	2.23e-05
FILNC1	4.35715	2.91e-05
RN7SL526P	3.48789	2.28e-05
CD99	1.07983	1.98e-05
DCN	1.49505	2e-05
AL157373.2	3.03692	2.72e-05
AC130324.1	2.23284	2.52e-05
UPK1A	2.6671	2.84e-05
CXCL9	3.03707	2.23e-05
TRIM53BP	3.4703	3.11e-05
CXCL14	1.23157	2.28e-05
SRPX	2.02073	2.28e-05
AC099811.1	2.38847	2.81e-05
AL590764.1	2.34204	2.96e-05
COL4A2-AS2	2.47801	2.93e-05
AL606534.5	2.56003	2.94e-05
LUM	1.7189	2.52e-05
TMEM114	4.02309	3.45e-05
CD163	2.71596	2.8e-05
MICB	1.79525	2.68e-05
TRBV7-9	4.04978	3.37e-05
GABRA6	3.77771	4.24e-05
AC091939.1	5.45889	4.74e-05
LINC01108	2.30292	3.37e-05
UPK3BL1	1.40953	3.71e-05
AC092828.1	3.90385	4.58e-05
AL442067.2	2.32442	3.92e-05
H2BC9	4.89466	4.58e-05
AC022467.1	4.15793	5.48e-05
RASL11B	2.12199	3.87e-05
ISLR	1.31062	3.69e-05
IGLV3-25	-5.44876	1.03e-07
EPHA5	3.22366	4.48e-05
AL078581.1	3.17037	4.67e-05
AC106872.1	1.66016	5.54e-05
CHRNA1	1.95542	3.97e-05
SLC7A14	2.78759	4.91e-05
LINC02561	2.33718	5.54e-05
XKRYP6	2.62169	5.54e-05
AC010332.2	2.79131	5.74e-05
BIK	2.26825	6.1e-05
GSDMC	-1.28264	4.92e-05
AC002091.1	1.86335	6.04e-05
OR10V2P	2.44455	6.78e-05
PADI3	-3.13381	5.99e-05
LINC00677	2.53318	7.17e-05
GCKR	2.2586	5.94e-05
AL353807.1	2.02931	7.39e-05
GPRC5A	3.19669	6.12e-05
TRBV2	3.82279	7.93e-05
EMB	1.5072	5.82e-05
AP002852.1	2.03604	7.54e-05
CDC42EP5	1.21695	6e-05
AL353597.3	3.23767	7.74e-05
APOBEC3D	1.32819	6.31e-05
AC005013.1	2.63493	8.44e-05
AC020916.1	1.01626	6.54e-05
AC013268.1	2.26212	6.99e-05
LILRB1	1.88752	8.44e-05
PLVAP	2.75653	8.03e-05
AL136984.1	2.30763	9.81e-05
LAPTM5	2.22259	8.51e-05
KIF1A	-2.88769	9.87e-05
AC106739.1	2.39768	9.54e-05
MSR1	1.959	8.08e-05
FST	1.66656	8.55e-05
CD86	1.79372	8.44e-05
AC000032.1	1.43155	0.00011182
AL357673.2	1.7459	0.000106216
IFITM10	1.80606	9.81e-05
CPZ	1.93177	0.00010831
ALX1	2.86058	0.000102262
PAMR1	1.35888	9.8e-05
ARHGEF34P	1.48857	0.000103516
AC006369.1	1.93963	0.000141017
AC008063.1	2.59437	0.00012272
HS1BP3-IT1	2.38108	0.000115012
SFRP4	1.60722	0.000105928
AL449106.1	1.7991	0.000135827
AC069307.1	2.01888	0.000120094
HNF4G	2.36408	0.000138769
TMEM35B	1.32719	0.000108917
AL354877.1	1.69006	0.000131261
TNNT2	2.18966	0.000117233
CAPG	1.6054	0.000118915
SIK1	2.01036	0.000150819
AC135068.8	-2.78565	0.000120023
ST7-AS2	4.45155	0.000193257
LINC02094	2.28433	0.000179933
AL669970.3	2.03675	0.0001593
CGA	2.9959	0.000159024
IGKV2-28	2.29673	0.000167885
OR7E94P	3.83258	0.000158896
AL359697.1	2.38956	0.000170958
RPL12P44	1.87472	0.000173929
AC018755.4	3.7702	0.000168688
TNC	3.64755	0.000171456
OSCAR	1.8816	0.000170958
CCL20	5.96349	0.000198317
OLFM2	2.06739	0.000168179
CDC37P2	2.9043	0.000196911
IGKV3-11	-3.09128	0.00025852
SHANK2-AS1	2.16061	0.000207132
BDKRB2	1.69636	0.000168688
LINC02542	1.97053	0.000204451
TPBGL	2.27757	0.000199577
AC087257.2	2.05857	0.000224141
TXNDC2	2.15816	0.000222531
MS4A14	1.43857	0.00018037
SERTAD4-AS1	1.45669	0.000187018
AC019080.3	2.51385	0.000238449
LINC02823	1.9241	0.000227597
MGAT3-AS1	1.66827	0.000204319
FMO6P	1.84677	0.000220926
AC079915.1	3.44996	0.00027902
MFRP	2.15056	0.000220926
ADRA2A	2.07416	0.000191788
PCOLCE2	3.19913	0.000230773
C1QB	2.98601	0.000224141
PTGFR	1.09285	0.000201375
LINC02446	2.79662	0.000246058
LINC01048	4.07675	0.00032386
AC005041.3	2.15344	0.000235918
TAC1	3.87817	0.000262698
IL4I1	3.3607	0.000265025
AC006946.1	3.24501	0.000316372
CCNL2P1	2.2551	0.000256917
C1R	1.53803	0.000227785
AC237221.2	3.37328	0.00025991
ZMAT4	4.38987	0.000340894
CSN2	2.89496	0.000275233
SPATA42	1.85534	0.00027902
AL512274.1	2.4642	0.000302793
AL445363.2	2.23799	0.000291686
HNRNPCL1	2.17092	0.00028856
ADTRP	2.27481	0.000275233
ULK4P3	-1.1733	0.000273012
RPSAP43	1.6597	0.000291829
CD2	2.2668	0.000266705
AC091729.1	2.34867	0.000318798
GPR143	1.85356	0.00034855
WDR64	1.89722	0.00031353
AF064858.2	2.16077	0.000332531
SERTM2	3.74659	0.000387861
AC010478.1	5.35966	0.000420291
RFPL2	2.18227	0.000324587
AP000894.2	3.07933	0.000386896
RALYL	2.2806	0.000317819
AL391832.3	2.96535	0.00036356
SLC25A36P1	1.74201	0.000339185
APBB1IP	2.54423	0.000319907
SEMA7A	1.05497	0.00031956
AP005671.1	1.65569	0.000369014
PRAMEF19	3.85437	0.000474628
C3	1.49035	0.000332531
COTL1	1.11494	0.000339185
H2BU1	2.25723	0.000390399
CROCC2	2.01047	0.000383821
PNPLA1	3.48856	0.000464501
GPR39	2.3218	0.000416215
AKAP14	3.0247	0.000486857
TMSB4X	1.47979	0.000369014
CD180	2.29694	0.000442499
SEPTIN5	1.03832	0.000399203
MTCYBP21	1.79834	0.000446629
FPR3	2.10897	0.000415258
TTC23L	1.7542	0.000456866
PCSK1	2.89413	0.000465796
FMO1	3.28116	0.000478102
AC024901.1	1.48966	0.00046964
HBZ	2.16235	0.00052565
RN7SL444P	1.86464	0.000488775
AL133297.1	2.46858	0.000556766
EEF1A1P5	-2.93537	0.000460479
RASSF7	1.18456	0.000447941
CLEC4A	1.11661	0.000455655
IGSF6	2.12572	0.000530434
AL096828.3	1.44522	0.000515072
EHD4-AS1	1.87411	0.000596916
AC127496.4	1.6336	0.000558055
RN7SL704P	1.76542	0.000591232
AC107982.2	1.42997	0.000579983
HHLA3-AS1	1.93473	0.000542974
AL031846.1	3.02872	0.000659468
PRL	3.16701	0.000581166
MDGA2	3.72955	0.00070766
AC134312.5	1.58846	0.000586251
DIAPH1-AS1	2.10659	0.000605704
CR1L	3.48328	0.000691566
SCGB3A1	3.25325	0.000626287
AC018892.3	2.37101	0.000613739
NEUROG2	1.63948	0.00070766
DEC1	2.78583	0.000745464
OSM	3.07227	0.00061772
SLC22A18	1.65959	0.000563245
SLC22A7	2.96737	0.000768422
NCCRP1	3.88351	0.000698349
LY96	2.25357	0.000582342
TYROBP	1.7966	0.000584284
CD28	1.67246	0.000582434
AL121652.1	2.20216	0.000691881
CPNE6	3.80074	0.000821541
BTG1P1	2.71544	0.000673732
WNT2	2.71594	0.000654642
C2orf27B	3.89227	0.00070183
LINC02172	4.11963	0.000830377
CHST13	2.11923	0.000651718
LRRC73	1.94162	0.000716999
GJD4	2.32615	0.000647713
CCNO	2.30102	0.000746421
CRB2	2.30047	0.000677952
RNGTTP1	1.48099	0.000746421
AC073314.1	1.83348	0.00079374
AL731557.1	2.23079	0.000770888
LINC02257	2.34846	0.00078845
GPSM3	1.83812	0.000824345
TRIM48	2.32585	0.000943578
FAM92B	4.07628	0.00089938
EGFLAM-AS4	2.01336	0.000839534
HSFY1	2.37958	0.000897365
LRRC53	3.97747	0.000968595
AC010624.4	1.69465	0.000830218
EEF1A1	2.78535	0.000860171
AL109809.1	2.10835	0.000859199
KLF17	3.50899	0.0012019
TTTY10	2.62673	0.000927254
SLC6A15	3.78018	0.00092114
DOCK2	1.40789	0.000760705
CLC	2.01331	0.00102826
CDIPTOSP	2.46196	0.000936287
LGI2	2.77879	0.000927254
AC106820.2	1.69239	0.000860393
CD27	1.51715	0.000830218
CD53	1.63467	0.000838404
AC005252.3	2.85483	0.00114628
CD163L1	1.30922	0.000858566
ADM5	1.26988	0.000864196
AC010501.2	1.83678	0.0010941
TIMP1	1.513	0.000914478
EPHA6	1.69533	0.00118315
CYP4A22-AS1	4.81063	0.00100625
AL592148.1	1.66693	0.00106828
AL139275.1	1.92164	0.00165188
NCF4	1.6492	0.00096104
VAV1	1.68682	0.000969006
GPC5	4.3052	0.00135246
GAS2L1P2	2.19497	0.00138281
AC010260.1	1.80722	0.0011591
COMMD4P1	2.09584	0.00111625
LINC01730	1.70166	0.00115193
AJ239328.1	1.7871	0.0011925
SEC14L6	1.79655	0.00105151
FIGNL2-DT	1.83803	0.00116013
HRH3	1.88026	0.00119385
AC023206.1	3.71272	0.00138332
AC226118.1	1.61446	0.00120118
LYZ	2.04579	0.00136388
AC087284.1	2.28359	0.00141034
AC008026.3	2.89905	0.00136411
FBP1	1.30603	0.00112295
NARF-AS1	2.50658	0.00125194
AC005906.2	2.17314	0.00146407
AL158166.2	1.56855	0.00128983
CTSS	1.49448	0.001159
MMP23B	2.12611	0.00126073
RPL21P132	1.47657	0.00134179
CD177	-2.91459	0.00134265
PCSK1N	4.17536	0.00140784
LCP1	1.56987	0.00125132
CP	1.57959	0.00125132
GJD2	1.95746	0.00183946
AP001029.3	1.952	0.00141565
PATE2	2.348	0.00155921
TMEM179	2.19361	0.00136388
AC084782.3	3.11021	0.00160989
AC134312.4	2.68208	0.00165018
SSU72P8	1.84901	0.00233497
MEI4	2.42424	0.0014363
AL591212.1	1.6959	0.00140784
TIGIT	2.32355	0.0014613
ARMS2	2.06616	0.00169503
PNPLA3	3.83545	0.00171274
SPARC	1.20178	0.00136411
PGA5	4.17947	0.00171274
KLHL4	1.5909	0.00141041
RPL7P18	2.3014	0.00191359
DCSTAMP	3.21969	0.00174987
MS4A7	1.50932	0.00141041
MGP	1.40452	0.00142068
SERTAD4	1.18888	0.00143256
AC016575.1	1.68089	0.00154815
BEAN1-AS1	1.53342	0.001715
CFAP99	1.90971	0.00171274
CYP2C9	4.17404	0.00217759
LINC01940	2.4177	0.00193317
AC103739.1	1.69357	0.00168573
PTPRH	2.189	0.00160989
AC097634.3	2.16003	0.00189135
LINC01185	1.78531	0.0018437
LINC00165	1.49465	0.0018437
FRY-AS1	2.05898	0.00194722
HCP5	1.1442	0.00160989
AC004522.4	2.40326	0.00222893
NMUR2	2.51029	0.0019917
TRDV1	2.8935	0.00219328
POM121L8P	1.89223	0.00185684
AC025594.2	1.88784	0.0018903
ADAMTS7P1	-1.035	0.00166054
NAP1L6P	2.13696	0.00180696
LENG9	1.28375	0.00168573
IGFBP7	1.12709	0.00168573
AC092431.2	1.64543	0.00204541
RPS3AP34	-2.33561	0.00183593
SPON1	3.35638	0.00222893
TMEM45A	1.16839	0.00180929
AF279873.3	-3.49297	0.00226836
TRAV21	4.32939	0.00225594
IGFL2-AS1	3.05007	0.00217759
AL359881.3	2.30737	0.00201374
AC093330.1	2.45826	0.00205148
AL034372.1	1.48607	0.0020523
PTCRA	2.77894	0.00204541
EIPR1-IT1	1.82528	0.00218203
IL10RA	1.09967	0.0018437
AC011466.4	1.95837	0.00211519
TOMM20P2	1.70574	0.00226768
AL035417.2	2.48137	0.00222893
LINC01070	3.15616	0.00257762
KCNA10	2.49142	0.00248322
POU5F2	3.52363	0.00226836
IGKC	-4.00269	0.00359771
AL596325.2	1.90425	0.00206405
KRT25	-3.58254	0.00256872
LINC02798	1.36546	0.0019725
AL606970.1	3.74266	0.00277472
AL355103.1	3.15685	0.00257762
LILRB2	1.97673	0.00217759
AC097381.1	1.91762	0.002291
LINC02099	3.31538	0.00278753
LINC02611	1.73275	0.00220277
OR2A1-AS1	1.14053	0.00245404
AC105105.3	1.94322	0.00236382
AL031710.2	2.37431	0.00235241
AC017007.6	2.07355	0.00278648
TWIST1	2.35352	0.00252241
EPHB2	1.66678	0.00217759
HNRNPA1P52	2.50554	0.00257762
KLRC4	2.15928	0.00261332
PPIAP77	3.2771	0.0029303
PTPRC	1.75995	0.00227956
AC090409.1	1.98501	0.00226836
AC068413.1	1.72581	0.0027431
KCNH7	3.20635	0.00300806
AC022916.5	2.34698	0.00297156
AC034238.2	-1.20484	0.00233176
AC091114.1	2.07492	0.0028056
EEF1A1P6	-1.61464	0.00235241
MUC4	-1.10621	0.00235241
KLK14	1.73754	0.00265692
AC084757.3	2.03805	0.00272664
TCHH	1.89633	0.00257498
ALG1L13P	1.6441	0.00258931
RN7SL809P	1.54381	0.00257885
PPIAL4F	1.79104	0.00287331
IGHV1-3	2.25884	0.0031203
C8orf37-AS1	1.72708	0.00289358
LRRC18	2.00126	0.00300329
C2orf66	1.97207	0.00288004
AC090772.5	2.03612	0.00278648
AC131011.2	1.8184	0.00297156
DGAT2	4.06269	0.00355246
NCKAP1L	1.14282	0.00256872
MOGAT2	2.4438	0.00359548
GJB4	2.16966	0.00297156
ASTL	2.35066	0.00331133
ZNF311	1.67732	0.00264877
MTND4P14	2.71837	0.00353154
RAD1P2	2.03922	0.00308167
TTR	2.66454	0.00349646
RIBC2	3.36429	0.00355246
AP001626.1	1.59449	0.00312003
FAM83F	2.82018	0.00277472
Z97192.1	1.7249	0.00330452
GUCY1B2	3.40823	0.00335925
HLA-DQB2	1.1715	0.0031747
CXCL10	2.04291	0.0029303
PRAMEF14	5.5458	0.00487715
MIR3150BHG	1.88972	0.0034859
AC003005.2	2.55728	0.00358355
STMN1P1	3.30203	0.00426123
LINC02723	2.14222	0.0033961
AC124319.1	2.03258	0.00353148
AC004990.1	1.85173	0.00342689
CRYGN	1.57359	0.00348749
UBE2E2-AS1	1.80326	0.00337846
CLDN19	-4.04323	0.00358355
IRF5	1.04676	0.00308167
AC012511.1	1.64251	0.00327528
ZNF680P1	-2.21327	0.0032098
Z98200.2	1.65167	0.00352571
IHH	1.369	0.00338036
PTGER1	1.87725	0.00358355
AC011472.2	2.40478	0.00367311
RNASE10	1.58434	0.00331148
AC009118.2	1.5977	0.00353154
ADAM12	4.71714	0.00468921
AC006445.2	2.06102	0.00405546
TRIM51CP	2.27502	0.00536669
AC007423.1	3.15177	0.00440884
AIRE	2.72132	0.00352571
CFAP58-DT	2.37551	0.00390966
TNFAIP6	1.274	0.00357493
COL18A1-AS1	1.80392	0.00390272
SAMSN1	1.99385	0.00432497
DTX1	1.26069	0.00362876
CORO1A	1.4475	0.00362876
H2AC8	1.97531	0.00419672
TRAC	1.24604	0.00366946
LINC02323	2.91493	0.00492666
GPR15	1.81192	0.00437186
AC104117.1	1.91689	0.00424555
AC099506.1	1.84809	0.00405463
AL031283.1	2.4211	0.0043786
AC123912.2	2.60164	0.00484866
USH1C	2.25054	0.00437186
SCAT1	4.90426	0.00613138
SCOCP1	1.77246	0.00440078
AC011477.5	1.9751	0.00441432
AC093673.1	1.44584	0.00390966
KYNU	2.26377	0.00411182
RNF17	2.06299	0.00478604
RPS27AP6	1.56731	0.00468921
HAVCR1	1.36866	0.00440078
TMEM132D	1.95555	0.00478604
RRM2P3	1.64824	0.00451507
AC006272.1	2.4697	0.00559323
CTAGE8	1.73607	0.00446546
AC104663.1	3.69167	0.00468921
PLPPR1	3.57894	0.00525554
MRC1	1.76758	0.00424555
AC079298.3	1.90666	0.00517863
AQP3	1.03603	0.00425152
C17orf50	1.81844	0.00469398
HAP1	2.15214	0.00437186
STK25P1	1.85161	0.00496575
PRY	2.9198	0.00574564
ALOX5	1.84436	0.00440078
MS4A4A	1.88782	0.00440078
AC010198.1	1.96325	0.00555271
CD209	1.33064	0.00446546
AC023090.2	1.46744	0.0049199
AC024451.4	1.76132	0.0050732
TSPEAR	1.55318	0.00487715
U62317.1	-5.4724	0.00659793
SIGLEC22P	1.64436	0.00491968
PRXL2AP2	1.4612	0.00533317
TLX1	3.60731	0.00604807
PTPRO	1.00334	0.00468921
HM13-AS1	-1.52164	0.00468921
RFX6	1.68769	0.00533011
AL136114.1	1.73387	0.00576873
ACTN1-AS1	1.69602	0.00570583
KDELC1P1	2.17638	0.00585363
MEIS1-AS2	2.73755	0.00619681
CDC37P1	1.0715	0.0053805
AL136038.5	1.71315	0.00521861
FAM242C	-2.64441	0.00584877
ABHD11-AS1	5.50661	0.00832768
PYGL	1.34812	0.00527513
EMP3	1.03926	0.00512726
DPEP1	5.50505	0.00902565
TEX46	1.53388	0.00599092
CNN2P1	1.26567	0.00604922
CLU	1.37888	0.00533177
LINC02454	1.73723	0.0059093
NCF1B	2.29156	0.00565916
TRAV19	1.85691	0.00644644
TMEM75	2.68417	0.00678951
LINC00189	1.75805	0.0060818
RPL23AP88	1.32712	0.00621477
AC012409.2	2.86417	0.00644948
UGT2B4	2.80511	0.00647815
RHAG	2.58937	0.00761414
AL035454.1	1.99181	0.0065216
IGKV2-24	-2.20144	0.00825545
KCNF1	1.79813	0.00658592
SERPINE3	1.72534	0.00654504
AC129778.1	1.1525	0.00580637
ZNF804A	4.07679	0.00673886
MAG	-3.26884	0.00688364
HAMP	1.62192	0.00659826
AC007279.1	1.72829	0.00626046
LRRC37A11P	1.57154	0.00615681
AC008250.2	1.82966	0.00702073
CALHM6	1.14597	0.00645096
KLK12	1.99283	0.00753476
ZBTB20-AS1	1.87307	0.00687996
CCN2	1.37118	0.00604018
MXRA5	1.21029	0.00612094
IGHV2-70D	2.72843	0.00874469
ABCC3	1.81809	0.00611325
AC021755.2	1.78042	0.00667247
NWD2	2.50857	0.00678951
AL590226.2	1.78902	0.00738653
TBL1XR1-AS1	1.56334	0.00675556
AC105046.1	1.9216	0.00685075
AC099681.3	1.46841	0.00687996
AC007952.3	1.88699	0.00685225
AC008074.1	2.16142	0.00764125
MROH3P	1.6186	0.00814857
FOXA3	2.11467	0.00809133
MTRNR2L1	-2.5753	0.00832768
DKKL1	1.57978	0.00733678
AL359922.3	1.52715	0.0078681
KCNJ1	1.93649	0.00737139
TRBC1	1.47163	0.00682237
UBTFL6	1.8458	0.00777943
AC243829.4	4.12453	0.00997274
CREG2	2.56652	0.00809133
LINC02166	1.26769	0.00738653
P2RX7	1.19597	0.00698024
AC005220.1	1.98471	0.00761569
CD14	1.47312	0.00702739
FAM72A	1.63799	0.00700509
GPRACR	1.38623	0.00761414
AC008080.4	1.1275	0.0080794
LINC02864	2.41834	0.00846799
HMGN2P19	1.49282	0.00794831
LINC00567	2.02047	0.00836192
RARRES2	1.64264	0.00801935
CXCR3	1.56137	0.00766051
AKR1C2	1.0234	0.00720747
OR2A9P	1.15644	0.0072288
CD200R1	1.28938	0.00737668
TNR	3.86925	0.00814857
MEST	1.22247	0.00740106
PARVG	1.09432	0.00740446
CTRB1	3.50412	0.00975141
FAM166C	3.0113	0.00925456
TMIGD3	2.38066	0.00761414
AC010336.2	1.9803	0.00945238
AL391422.2	1.9791	0.00810951
AREG	4.21416	0.00895251
LNCOG	1.64496	0.00814512
TACSTD2	1.64675	0.0078681
GDF15	2.74534	0.00761414
Z97353.2	1.70236	0.00878593
TFEC	1.3745	0.00761569
PLAC9	1.10783	0.00761569
BANK1	1.96276	0.00825545
AC022079.2	1.52484	0.00816421
BHLHE22	1.66042	0.00789882
SNCA	1.73376	0.00811018
RDH12	1.6913	0.00912327
HNRNPA1P21	1.94452	0.00872376
MPZ	-3.09373	0.00824538
FGF17	1.69195	0.00811018
MYH11	1.85088	0.00825545
FABP4	1.65375	0.00813015
ARHGAP20	1.23304	0.00813275
MAPK8IP1P2	-1.70458	0.0122062
AC107081.3	2.03036	0.00958049
RNF224	1.807	0.00888127
AL049712.1	1.67774	0.00902565
MORN3	1.49458	0.00931276
AC245041.2	-2.61619	0.010359
LINC00557	-3.02733	0.00895251
MAS1	1.98593	0.00923152
LENEP	2.17232	0.00987295
IFIT1B	2.14711	0.00904909
LYPD5	1.71129	0.00912127
AC108134.2	1.4578	0.00958049
AL354928.1	1.62647	0.00960454
ANXA13	2.57696	0.0108583
LILRA6	1.47903	0.00968156
AC022730.4	2.90276	0.0105569
SSTR5	1.95371	0.00975141
CTSG	1.49158	0.00902565
AP001605.1	1.48626	0.00965601
GDF6	2.29474	0.00945238
CTLA4	2.43685	0.010634
AC010525.1	1.27019	0.00977482
C11orf52	1.8658	0.00973058
H1-5	4.3587	0.0122065
NR0B1	2.22793	0.00985008
ESPN	1.84614	0.00956028
TTLL11-IT1	2.29138	0.0100022
PPP1R12BP1	1.55813	0.0100324
DHX40P1	1.6698	0.00987295
AC004000.1	3.03945	0.012713
TTLL13P	1.73184	0.00964005
GBP5	1.06344	0.00975141
GCSAM	1.82514	0.0100617
LINC01257	2.32175	0.0117899
AL359881.1	1.63496	0.0118722
AC018410.1	1.38008	0.0100324
ARHGEF35	1.73786	0.0100486
IGKV3-15	-2.42948	0.0151048
HSD17B14	1.16652	0.00986201
HLA-DQB1-AS1	2.97636	0.0107986
TLR6	1.31524	0.00997274
GPR34	1.87957	0.00997274
GRK1	2.46777	0.0116317
IGKV1D-16	-2.89658	0.014382
HSPE1P18	2.78404	0.0127628
AC087442.1	2.12963	0.0110419
MGST1	2.26081	0.0108442
MFSD13B	-1.23826	0.0100588
LINC00315	2.31814	0.0116235
LINC02419	2.22639	0.0119153
AC009220.3	1.28465	0.0115224
CNTN6	3.32063	0.0119833
LINC01615	2.88306	0.0139169
HAS1	3.39544	0.0109171
CSF1R	1.25523	0.0103505
AL513122.2	1.56797	0.0124425
ENKUR	1.71373	0.0113381
DNAH9	2.23932	0.0108396
MESP2	1.67831	0.0114038
AC018464.1	1.87212	0.0129828
GPR1	1.41614	0.010814
AC040174.1	1.50411	0.0117208
AL445231.1	1.53385	0.0118727
AL049541.1	1.81185	0.0124262
CCL8	3.3242	0.0133407
ELOA2	1.68782	0.0120517
KLK13	1.51111	0.0127412
AL157395.1	1.65569	0.0121001
IKZF3	1.3692	0.0115169
FP325331.1	1.93613	0.0131865
AURKAP1	1.7374	0.0127832
AC010487.1	1.56039	0.0128995
SUCNR1	1.77135	0.0121001
LINC02812	1.60268	0.0126137
PPIAP14	2.21023	0.0146102
AL160286.2	1.92863	0.0160315
AL139128.1	1.92255	0.0139059
AC083899.3	-2.54628	0.0136629
MZB1	-1.98489	0.0136629
AL133415.1	-1.99932	0.0121001
HLA-H	1.04369	0.0121717
RPS2P45	1.71125	0.0133563
HNRNPA1P54	1.15756	0.0127412
LINGO2	2.12408	0.0141257
AP003774.2	2.45583	0.0150363
AC007424.1	1.81064	0.0125162
AL133551.1	4.2012	0.0149511
LINC01198	1.61173	0.0151048
EGR1	2.44187	0.0126137
COL18A1	1.05669	0.0127561
AC110609.1	1.59617	0.0139967
NRG3	1.82482	0.0146102
IGKV3D-11	-2.39838	0.0237196
AANAT	1.60202	0.0140005
KRT13	1.77181	0.0152598
PHBP12	1.31061	0.0140005
SPINT2	1.53647	0.0136629
C16orf90	1.71402	0.0144362
ANO9	1.02135	0.0133244
RIPK4	2.07407	0.0163159
SEC22B3P	2.14136	0.0146751
C2orf27AP3	1.42118	0.0136629
GXYLT2	1.01727	0.0134768
LINC01346	1.33751	0.0151683
ARHGAP30	1.01125	0.0136415
AOX1	1.34378	0.0136629
FAM90A2P	-1.47129	0.0141884
F2	1.96299	0.0152789
AL049647.1	2.27301	0.0162702
AC011676.5	1.54098	0.0151816
NMB	1.27193	0.0139169
TMEM176A	1.06633	0.0140005
AL645608.2	-2.09831	0.0194825
ITGB2	1.35882	0.0146688
C2orf91	2.06994	0.0165625
CD8A	1.30158	0.0160457
AL160153.1	1.39742	0.0161827
AP002478.1	2.1013	0.016563
LINC00635	1.5709	0.0167835
LINC01393	1.53996	0.0162926
AL162724.2	3.01256	0.019238
AL807752.1	1.30628	0.0146537
AC025287.2	1.46187	0.0153053
AL359183.1	1.71312	0.0147327
SP7	3.28305	0.0189343
RN7SKP202	1.65191	0.0158172
TYMSOS	1.62625	0.016731
GRM1	1.4583	0.0157798
AC022498.2	1.75474	0.0167963
RNU1-4	-1.30086	0.016731
MS4A6A	1.18168	0.0150485
AC112715.1	2.04839	0.0183134
HSD17B6	3.18301	0.0181334
AC133552.1	2.83211	0.0181473
TEX29	1.72737	0.0152125
NBEAP3	1.90998	0.0195819
GRIFIN	1.49351	0.016731
HOXC13-AS	1.93442	0.019709
AC096992.1	1.79966	0.0182517
LINC01357	2.05079	0.0186677
AL671277.1	1.33051	0.0177053
AC087392.2	1.83004	0.0176338
DYNLT3P2	1.50756	0.016731
CSMD3	1.67854	0.0162188
AC009716.2	1.54292	0.0168949
TPRG1LP1	1.82031	0.0175346
MPEG1	1.12033	0.015903
LINC01711	1.46402	0.0166356
KCNJ9	1.36618	0.0179727
C19orf81	1.76552	0.0164104
RUFY4	2.42182	0.016731
TPSB2	1.39136	0.0161419
SLAMF1	1.39881	0.016731
AC018445.4	1.73965	0.0169498
LRRIQ1	2.85505	0.0200915
IGHV3-49	2.23624	0.0224993
KIAA2012-AS1	1.4359	0.0178865
GASAL1	1.19177	0.016563
CLEC17A	1.93513	0.0181334
GAL	3.80085	0.024608
AC079331.2	2.73929	0.018326
AC010271.2	1.43543	0.0180969
LINC01068	1.92177	0.0192981
TRIM64	6.17121	0.0348352
IGFL4	1.45803	0.0193737
UBTFL3	2.06161	0.0217008
AC105411.1	1.63828	0.0186509
SMIM15-AS1	1.55385	0.0181334
SLC35F4	2.45937	0.0200126
HSF5	1.75609	0.019709
MFAP5	1.42606	0.0176794
MCAM	1.28907	0.0177053
GPAA1P1	1.33156	0.019709
AP000439.2	2.61001	0.0219283
AC004771.4	1.22902	0.0195769
MYO5B	1.2235	0.0183134
MNDA	2.14583	0.0207289
GPR37	1.49833	0.0183134
DEFA1	2.42203	0.0250816
CPA2	2.32658	0.0228269
TKT	1.02727	0.0185137
AC013553.1	1.34749	0.0201041
GATA1	1.98831	0.0196574
RFPL4B	2.6636	0.0237364
AL161756.2	1.26744	0.0205629
LINC01781	-3.44509	0.030199
FAM201A	2.32216	0.0250816
AC007610.3	2.58427	0.0223631
AL136985.2	1.76275	0.019709
KCNS2	2.67346	0.023516
KLRB1	1.7849	0.0197666
AL391845.2	2.12478	0.0216099
RN7SL336P	1.10287	0.0200776
KCTD4	-2.37056	0.0220639
AMD1P4	1.73702	0.0232681
ELAVL2	2.39318	0.0215409
AC015967.1	1.79094	0.0215301
WT1	-2.64958	0.0293957
AICDA	1.38487	0.0207746
AP005264.1	1.5607	0.0223631
HAND2	2.38028	0.0218968
DGKI	3.83698	0.0251461
HMGA2-AS1	2.05976	0.0223052
DNAI1	2.15664	0.0222452
C3AR1	1.43647	0.0202462
AC112229.1	1.59958	0.0240645
CST6	1.95683	0.0235656
RN7SL513P	1.48529	0.0217507
ARHGDIG	1.57416	0.0205921
PSAT1P3	1.52873	0.0220639
DEFA1B	1.39187	0.0309538
AC011899.2	1.32508	0.0235842
OVOL3	1.42794	0.0230334
LINC01168	1.69928	0.0240947
IL21R	1.42747	0.0209905
AC084876.2	1.8662	0.0237427
PMP2	-2.23245	0.0228269
AC012358.1	1.44542	0.0218825
SLC5A2	1.76857	0.0239656
THEMIS	1.18785	0.0220639
TMPRSS3	1.51417	0.0222299
CICP18	-2.15951	0.0274097
AC012636.1	-1.47612	0.0220293
GHET1	2.16235	0.0240433
AL008628.1	-1.48127	0.0221089
AL589739.1	1.4597	0.0232601
NCF1	2.24597	0.0222317
PLAC4	1.50939	0.0233655
TNFRSF10C	3.12603	0.0240273
DEFA3	1.24852	0.0304291
KLK10	2.32319	0.0235656
PLEK	1.09112	0.0225458
AC107294.3	1.74596	0.0237252
NUTM1	1.72681	0.0244633
NCKAP5-AS2	1.33308	0.0251461
AC093323.2	1.4054	0.0254879
SEC13P1	1.19152	0.0240391
UOX	1.56209	0.0243529
MYCL	1.2673	0.0230378
IGKV4-1	-1.3158	0.0326691
CHI3L2	1.529	0.0290925
DOK2	1.06051	0.0232634
LINC02268	1.25018	0.0273103
RPL7AP15	1.54759	0.0264374
PTGES3L-AARSD1	-1.17306	0.0235705
AL670729.2	1.57286	0.0240645
CLEC4O	1.82363	0.0267358
AC005498.2	1.36535	0.0240947
NAT2	1.87027	0.0268866
TEKT5	2.16726	0.0272453
CTXN1	2.01984	0.0239581
AP001471.1	1.33652	0.0258579
C16orf54	1.27301	0.0240273
LINC02345	2.0646	0.0285132
EPPK1	1.242	0.0251461
ELOVL7	1.56064	0.0242505
AC132219.1	1.79693	0.0265505
CD37	1.56017	0.024377
MYCNOS	1.52792	0.0273103
AC092140.2	1.45558	0.0249159
ACTN1	1.09534	0.0248688
AC138932.3	-1.09206	0.0258666
MYOSLID	1.61726	0.0265884
C5AR1	1.47401	0.0253316
CCL11	4.24207	0.0290063
TUBB8	3.63983	0.036021
NUP210L	1.6686	0.0263453
HAO1	3.35666	0.032712
MSLN	3.5115	0.0315508
PSTPIP1	1.02295	0.0255521
B3GNT3	-2.76969	0.0416666
AC027088.4	-2.17507	0.0277108
AC063944.3	2.51487	0.0293285
CDH7	-2.68618	0.0290925
AL031595.1	1.25373	0.0279523
WNT16	1.69171	0.0293894
CHRNA2	2.19176	0.0304539
DUXAP9	1.36602	0.0285132
TRBV6-5	-3.24633	0.0360173
RLIMP1	1.79852	0.0300609
TCL6	1.71949	0.0312232
AC120042.2	1.5778	0.0283837
HLA-DOB	1.15113	0.0289788
AC008592.4	1.53196	0.0317351
AC116025.1	1.56623	0.0314515
PTPRF	1.34087	0.0271815
AL049795.1	1.28544	0.0272143
PSORS1C3	-1.77992	0.03078
SPHK1	1.01507	0.0272578
RPL21P116	1.19877	0.0283892
SPAG6	2.19586	0.0285379
FAM90A27P	2.40872	0.0350793
ZNF648	1.54694	0.0298363
GALNT6	1.22385	0.0274942
MRPL15P1	2.38997	0.035278
AC073621.2	1.95161	0.0283837
KCNG1	1.57755	0.0303765
SOCS3	1.39365	0.0279523
DLX4	1.50869	0.0310865
IGLV3-21	-2.61544	0.0404492
TPTE2	-2.70946	0.0302174
TNFSF14	1.46356	0.0291905
DGKK	-2.53512	0.0318686
SOGA3	1.20657	0.0319182
FCGR2A	1.16498	0.0285379
DDX10P1	1.43828	0.0291623
AL031008.1	1.54902	0.0324855
EEF1A1P19	-1.0318	0.0285852
AF131216.3	-1.10531	0.0299698
WASIR2	-2.58043	0.0344337
GPR82	1.82222	0.0343693
STPG4	2.05385	0.0336923
PASD1	1.97026	0.0312232
HBG1	2.27832	0.0434495
CDKN1A	1.21639	0.029539
KRT8P39	1.37042	0.0315508
TMEM176B	1.12527	0.0299871
SASH3	1.05936	0.0300081
KCNJ5	1.26108	0.0300081
AL136368.1	1.21637	0.033026
BTBD10P2	1.80233	0.0327344
HLA-C	1.10134	0.034169
C11orf94	1.93529	0.0337302
PENK	1.22042	0.0303765
RHCG	3.88886	0.0383782
LINC00412	1.20834	0.0324896
JAKMIP1	1.79653	0.0414295
ARHGEF26-AS1	-1.00594	0.0330013
AL021707.8	1.25341	0.0314515
ARL4C	1.00689	0.030815
CYP3A7	1.16874	0.0325209
CDKL4	-2.6007	0.0349084
METTL11B	-2.37803	0.0392507
CT75	1.31795	0.0315508
JAK3	1.14935	0.0313621
FOXF1	1.40305	0.0313735
AC011405.1	1.14216	0.0343008
AC104521.1	1.91632	0.0376917
KCNK15	1.56664	0.0355239
AC007342.4	-2.18784	0.0372876
AL031429.2	4.62549	0.0487287
AL391069.3	1.55094	0.0338159
MARVELD3	1.26776	0.0318686
BARX1	2.52117	0.0426436
CCL17	1.7013	0.0349084
INAVA	1.18228	0.0324484
C1orf167	-2.19238	0.0376347
RCVRN	1.5243	0.0336136
BRINP2	1.49611	0.0355389
TAGLN	1.44263	0.0326386
AC114488.1	1.03128	0.0344337
CDH24	1.04638	0.0327081
FAM216B	-3.39493	0.0483078
LPAR5	1.11367	0.0328397
PIRT	1.7908	0.0365577
LINC02516	1.46943	0.037067
CLEC4GP1	1.38825	0.0366571
LINC02539	2.16205	0.0397069
CYP2S1	1.71661	0.0357815
AC046158.3	1.5783	0.039803
GSG1L	-1.96718	0.0383782
AC010247.2	1.36474	0.0347422
AC007537.1	1.26974	0.0363522
ACTA2	1.40798	0.034169
AC106872.8	1.3711	0.042836
CDC42-IT1	1.80185	0.0376183
FBLL1	1.71882	0.035829
LINC02234	1.35089	0.0357815
ST8SIA6-AS1	1.26153	0.0361651
GSDMA	3.13884	0.0563696
LILRA5	1.03586	0.0391757
AL928654.3	1.58083	0.0376183
AC068790.5	1.27727	0.037067
ANLN	1.64109	0.0364202
GAP43	2.06538	0.0352368
GPR183	1.19706	0.035414
SPATC1	2.54618	0.0356654
LINC00519	1.62603	0.0372714
TRBV6-6	-3.25219	0.0525113
AC108472.1	1.30626	0.0391733
NPY4R	-2.57209	0.0422334
EPHA8	1.79684	0.0371924
AC092964.1	1.87202	0.0408633
SCIN	1.74186	0.0386291
OPRK1	1.59977	0.0372369
SKAP1	1.39517	0.0372369
IGHV3-73	-1.82776	0.0415535
AC069294.1	1.16988	0.0393915
RAET1G	1.06282	0.0369402
TFR2	1.49332	0.0376547
IGLC2	-3.1829	0.0514886
AC131392.2	1.55436	0.0392114
AC091167.2	-1.98395	0.0411934
SDR42E2	-2.2138	0.0380558
GAPDHP33	1.4589	0.0422931
TRIM60	-1.25373	0.037067
RN7SL567P	1.61412	0.0403599
SLC6A11	1.38456	0.0409546
AC010624.1	1.17795	0.0386743
AC022613.3	-2.46621	0.0467915
LINC00659	1.5001	0.0402297
AL078645.2	1.20988	0.0390753
LINC00622	1.25493	0.0376183
FAM205A	1.34275	0.0399729
IGF2BP1	2.08656	0.0408341
H3P18	2.31163	0.0555174
CCDC38	1.59049	0.0386743
LINC00384	3.21275	0.0446102
AL049836.1	2.34419	0.0474877
ADAMTS16	1.23792	0.0383387
AC091544.4	1.58983	0.0403386
TAF11L14	1.64359	0.0494235
ARL14	2.75257	0.0468782
IGKV1-33	-1.89713	0.0485468
C1DP3	2.26947	0.0417446
AC069234.4	1.52834	0.0416666
ZBTB45P2	1.21715	0.0405004
UNC5D	2.24416	0.044011
LIPH	1.67404	0.0397705
KLHDC7B	1.98756	0.0440168
STEAP1	1.55022	0.0393805
METTL7B	1.29619	0.0394275
TWIST2	2.10462	0.0495273
DACH2	-1.36221	0.0411086
SUSD2	1.16681	0.0400023
ITLN2	2.79054	0.0428941
AL592301.1	1.44003	0.0413036
AC127070.1	2.63401	0.0467022
SSU72P6	1.95897	0.0554844
RNU1-2	-1.34349	0.0454774
CACNG4	2.51871	0.0421817
LINC01669	1.49064	0.0413036
CST7	1.3664	0.041193
RN7SL473P	1.07662	0.0441521
AC008494.2	-2.10994	0.0411631
LINC02576	1.27832	0.0436005
AC093107.1	1.48123	0.0451191
AC110792.3	1.40923	0.0434632
AC019181.1	1.4731	0.0454774
SLC9A3P2	2.10845	0.0454774
CDH22	2.79553	0.042836
CSNK1G2-AS1	1.30946	0.0441861
UBASH3A	1.41819	0.0416666
CNR2	1.33751	0.0423856
SMIM22	1.29722	0.0424991
TRBV12-3	3.12928	0.0461241
NCF2	1.40996	0.0433265
AL606469.1	1.37392	0.0446563
AC012464.2	1.96292	0.0457371
AC099560.1	3.63858	0.0422582
FOXP4-AS1	1.60002	0.0453156
AL135786.2	2.97917	0.0495273
BTNL3	2.42791	0.0433169
CALY	2.92507	0.0505009
KRT31	1.09267	0.0426436
AP000577.2	1.87073	0.0483078
TBXAS1	1.22416	0.042836
SLAMF7	1.66533	0.0461241
SPACA6P-AS	1.23375	0.044011
APOBEC3H	1.42136	0.0434632
CHI3L1	2.23126	0.0478036
STX19	2.50071	0.0487115
AC007040.2	1.5785	0.0454774
AC130469.1	1.00249	0.0474963
CSF2RA	1.42805	0.0548192
AC093915.1	1.23272	0.0475847
CYP8B1	1.23652	0.0454445
POSTN	2.47742	0.0492643
AC006487.1	1.37688	0.0472305
AC106886.2	1.81517	0.0461241
LY86	1.39891	0.0457102
LINC02182	-2.54991	0.0522462
GDF5	1.49308	0.0472958
PPIAP4	1.34739	0.0485468
LINC02469	1.40666	0.0475847
FAM110C	1.60474	0.0457535
CT45A1	-2.28262	0.0610882
AC090116.1	3.06602	0.0555398
AC011444.1	1.63998	0.0512969
MRTFA-AS1	2.34204	0.0498851
AC068580.4	-1.31937	0.0467022
KRT80	2.09042	0.0546956
RELL2	1.02907	0.0461452
SEPTIN3	-2.04889	0.0518493
RGS18	1.65517	0.0497059
SRGAP3-AS4	1.3076	0.0496302
AC079336.2	2.05573	0.0512969
GABRG1	-3.51108	0.0702697
PIK3CD-AS1	-3.38558	0.0639851
RPL23AP24	1.24245	0.0503106
EOMES	1.44231	0.0483485
AF131215.7	1.29888	0.0483078
HCK	1.44199	0.0505875
AL358332.1	1.71106	0.0540013
AL358216.1	1.99654	0.0524159
AC120498.8	2.20109	0.0592289
AC016168.1	1.53709	0.0512838
CCIN	1.36785	0.0478906
DNAJC5G	1.45297	0.0550093
AL138690.1	1.9257	0.0514817
PCP2	-3.07091	0.0565284
AC092070.3	1.17852	0.0503106
CPNE8-AS1	-3.02786	0.0653888
AL021408.1	1.63894	0.0516525
AC099681.2	1.30195	0.0499158
LRRC31	2.10486	0.0541928
AL592430.2	-1.56071	0.0482627
AC125618.2	2.29489	0.0521563
AC124276.1	2.88083	0.0603236
AP003119.2	-3.00343	0.0668648
TTC39A-AS1	1.21514	0.0505408
TNFRSF17	-2.12671	0.058521
TRGV7	-2.1004	0.0554482
ARHGAP36	1.91025	0.0526471
TUBA3E	1.91781	0.0554482
AC016894.1	1.95217	0.0622646
AC020928.1	1.46906	0.0559823
RPSAP36	1.57807	0.0543983
KRT18P31	1.59807	0.0548192
AL590763.2	1.73944	0.058521
AC017079.1	1.32964	0.0542725
AC122713.2	1.36098	0.0546956
SERPINI2	1.70301	0.0526493
CALHM3	2.85645	0.0613872
SERPINE1	2.34972	0.0647588
ASMT	2.22421	0.0523065
RNASE6	1.11691	0.0512838
ERVFRD-3	1.68113	0.0565695
AC126175.2	2.01471	0.0568897
RGS2	1.45813	0.0516525
TRBV11-2	-2.39963	0.0658268
DYNLRB2	1.77372	0.0533654
LINC01876	1.5448	0.0590687
C1QC	1.87023	0.0525462
A4GNT	1.52189	0.0563021
LINC02511	1.43727	0.0550093
WDR49	-2.09597	0.0571051
TRIM80P	1.32355	0.0550093
FCGR1A	2.01937	0.0639643
AC024933.1	1.53804	0.0566667
SLC30A8	1.88899	0.0610882
LINC02334	1.45732	0.0574796
AC093484.1	1.40544	0.0568897
ADORA2A	1.31326	0.0554482
AC092112.1	1.30317	0.0629433
AC027243.1	-1.40734	0.0586792
LINC00303	1.29646	0.0590687
RGS8	1.52778	0.0571051
RN7SL566P	1.34223	0.0566667
CRISP3	-3.53854	0.092889
TRPM8	1.59221	0.0585806
OIT3	1.54859	0.0571051
RN7SL868P	1.36115	0.0576198
SLC22A11	1.65992	0.0653942
FAM131C	-2.50974	0.0662483
ZNF101P2	1.86993	0.0629489
SILC1	1.16543	0.0614881
EGR2	1.98279	0.0637487
AC117453.1	1.4902	0.0640687
AC092118.2	1.28131	0.0608627
RN7SL192P	1.31206	0.0605353
ASB9P1	1.1197	0.0580349
AC006557.5	1.44072	0.0622638
LEF1-AS1	1.24691	0.0622646
AC026124.1	1.51666	0.0618638
AC010999.1	1.50558	0.0613872
AP000265.1	1.07469	0.0596008
LINC02785	2.03251	0.0610882
SND1-IT1	2.06911	0.0637746
AL023653.2	1.48401	0.0648604
AC008972.1	1.29003	0.0607111
AL135744.1	1.31109	0.0637746
PACERR	1.19029	0.062279
AC004687.1	1.21288	0.0628346
AL008635.1	2.53697	0.0679168
LCN15	1.38072	0.0590977
IGHV4-39	1.68707	0.0667706
TSHB	1.14099	0.0654158
CU639417.4	1.23077	0.0610882
AC012254.4	1.16878	0.0623351
AC104126.1	-3.36722	0.0749857
SLC12A3	-2.4532	0.0814462
AC005154.1	1.12549	0.0658268
AL034550.2	-1.68442	0.0673318
AC015819.2	1.61452	0.0648604
AL391261.4	2.09785	0.0710773
CABP5	1.39908	0.06684
LINC00437	1.61089	0.0669689
CHL1-AS2	2.15346	0.070861
GATA5	1.41246	0.0673722
LNCTAM34A	1.35949	0.0642192
PLCL2-AS1	1.01606	0.0654386
GAL3ST2	-3.24365	0.0731536
TRIM75P	1.67809	0.0673722
AL023807.1	1.33293	0.0651048
AC025171.5	1.29479	0.0628571
ANKRD18A	-1.67731	0.0671558
LINC00640	1.20561	0.0647699
AC104695.4	2.01744	0.06684
AC018635.2	1.77046	0.0653572
AC114781.4	1.26905	0.0673318
AL139147.1	-2.29748	0.0753339
FNDC1	1.01822	0.0640876
AL356740.3	1.45102	0.0710773
DACT2	1.50008	0.0658268
PTGS2	1.58737	0.0647699
IRF8	1.00076	0.0645026
EMBP1	1.17121	0.0647377
AC105389.2	1.465	0.0681169
CNTN3	1.42585	0.0653888
AC079313.2	2.69273	0.0802825
TLCD1	2.28367	0.0653888
AC117382.2	1.26219	0.0691032
HNRNPA3P2	1.74862	0.0691032
AC009093.4	1.55159	0.0723216
CLDN14	1.5302	0.0658268
PCDHA2	1.83421	0.0701176
AC139495.2	1.2237	0.0658268
IGLV10-54	1.74913	0.0842278
RAC2	1.12466	0.0662142
NT5CP2	1.61004	0.0770265
TREML3P	-2.4755	0.099037
AC010320.2	1.53085	0.0717341
SOX21-AS1	2.17801	0.0775472
GAPDHP32	1.24576	0.0702697
RN7SL775P	1.93612	0.0732311
LAIR1	1.05905	0.113486
LAG3	1.21453	0.067472
FAM133A	3.21157	0.0849372
LRRC70	1.93203	0.0689916
STMN4	1.2939	0.0710773
AC068987.2	1.12227	0.0734313
CCR4	1.39848	0.0681169
AP001330.4	1.17228	0.070861
NALCN-AS1	1.19659	0.0749991
AC100788.2	1.33663	0.0721266
AP001284.1	1.20701	0.0708905
SLC25A6P4	1.15397	0.0712556
AL117344.1	1.0954	0.0712556
AP001476.1	1.13938	0.0709409
LSAMP-AS1	2.98246	0.0947622
NPY4R2	-1.67637	0.0817908
OSTN	1.61799	0.0710773
IGKV3OR2-268	-1.44329	0.0849372
SCRT1	1.21524	0.0705293
FCGBP	1.07063	0.070861
MYMX	1.46809	0.0702697
AC096734.2	1.53712	0.0756614
LINC00607	1.59802	0.0709765
AL118505.1	1.59418	0.0778961
MPZL2	1.08711	0.070861
DDN	1.32307	0.070861
AC124861.1	1.35494	0.0766625
AC112907.2	1.32302	0.0734532
RN7SL23P	1.23429	0.0742101
LINC00545	1.73471	0.0788707
AC007728.3	2.41412	0.0803926
ESCO2	1.40971	0.0735988
AL157902.2	3.40944	0.0808608
TGM4	1.63585	0.0768318
AC027796.2	1.12781	0.0753339
FAM135B	1.33874	0.0741492
CDO1	1.01436	0.0723216
PPP2R2B	1.30233	0.0724275
TRGV5	1.79571	0.085374
GRM3	-1.85122	0.0782714
AL359854.1	3.72063	0.0808608
AC022336.4	1.19085	0.0762584
SMC2-AS1	-1.07156	0.072898
RNF148	1.83944	0.085507
TUBB8P11	1.22928	0.0777795
FYB1	1.05528	0.073929
ACP5	1.48234	0.073929
TTLL9	-1.24059	0.0799662
ELFN2	-1.30456	0.0749857
STPG2-AS1	1.54681	0.0785168
ZIC2	1.76946	0.087038
PIMREG	1.51491	0.0767138
LTB	1.37312	0.0836897
MAFG-DT	1.94621	0.0933305
AC073288.2	1.49199	0.082485
PRDX2P3	-2.41615	0.101455
BMP3	-2.54799	0.0884749
SDR42E1	1.33131	0.0761486
CYP2A7	1.14334	0.0783519
PCAT14	1.65697	0.0838016
AC004241.4	1.15151	0.0773658
TNK1	1.09715	0.0788707
MEG8	-1.18501	0.0766888
MDFI	1.43422	0.0766891
AP002340.1	1.25758	0.0821114
CH25H	1.50364	0.0825794
H2BC17	3.26194	0.0916024
LINC01338	1.50161	0.085585
AC046143.2	1.9537	0.0872904
AC016907.2	1.30197	0.0816184
ISM2	2.46162	0.0872904
AXDND1	1.88768	0.0884749
RAET1E	1.11446	0.0776155
C4orf45	1.56104	0.083393
AC092135.3	1.55854	0.0813895
AC008498.1	1.14795	0.0813895
FUT9	-1.94311	0.0867384
HMGCS2	2.07935	0.0826314
AC135352.1	-2.59645	0.0972183
AC073332.1	1.29809	0.0816184
KHDC1L	4.1594	0.120377
CD70	2.32506	0.0916024
IGKV2D-24	-1.25677	0.0947659
AP005264.7	1.27797	0.0799662
CD81-AS1	1.02547	0.0809899
BTBD16	1.55813	0.0802561
MT1JP	1.25269	0.082485
CD5	1.38653	0.0802561
MT1A	1.40632	0.0816025
AC016949.1	1.77201	0.0838257
PHBP15	1.28939	0.0828819
FRMPD3	1.21809	0.0813895
IGHV3-11	-1.97834	0.0935741
H3P21	1.15537	0.0969743
PRAMEF2	1.60253	0.0955033
CEACAM3	1.73392	0.084294
POU2F3	1.68939	0.0873515
MMP1	-3.05663	0.101566
LINC01191	1.1015	0.0865896
TFAP2A-AS1	1.72161	0.0920703
AC138207.1	1.7074	0.0872817
FOXL2NB	1.23633	0.0859583
PRR7-AS1	1.21555	0.0833351
FCER1G	1.11246	0.0817908
CRH	1.33054	0.0880896
AC084782.2	1.2806	0.0916024
ZSCAN1	1.14376	0.085802
RAB19	2.23948	0.110928
KLF7-IT1	1.07988	0.0872817
AC092287.1	1.47286	0.0913623
SYT14	1.72323	0.0866319
DNAH7	1.41131	0.0857264
MAT1A	1.46795	0.0872817
AP005233.2	2.51372	0.10649
PPEF1	1.27488	0.0842278
PPIAP41	1.35039	0.0887191
C1QL1	1.78468	0.0927359
AC022306.3	-2.03016	0.0934023
OTX1	-3.49369	0.123727
CARMN	-1.30182	0.0838016
AP007216.2	2.1743	0.099037
ASIC4-AS1	1.14236	0.0913955
SNX18P7	1.21947	0.0917402
AC010619.3	1.05273	0.0872817
AP001885.1	1.08378	0.0917402
SOX30	1.17958	0.0872904
AC012146.3	1.23627	0.088601
KLB	1.65725	0.0877792
PLA2G4A	1.14667	0.0851647
IL12RB1	1.08937	0.0884086
PAIP1P1	-1.0181	0.085661
PTGER3	1.66377	0.0888908
DACT3-AS1	1.2345	0.0916024
SLC19A3	2.40742	0.101566
CDCP1	1.22249	0.0862677
RASSF6	2.6657	0.0921937
KDM4F	1.43853	0.10649
LINC01239	1.52705	0.0893044
FCF1P5	1.13627	0.0913428
AC110774.1	-2.70676	0.129126
CCKBR	1.95154	0.0992491
FCGR1B	2.04149	0.0907497
RTP5	-1.63684	0.117086
ACOT12	2.05771	0.107551
AC073529.1	1.05778	0.0915588
RETN	-3.06061	0.118232
SDS	1.5611	0.100735
AC074131.1	1.80569	0.0915368
SERPINB7	1.83121	0.109711
KRT222	1.26191	0.0917402
AC002519.1	-1.07796	0.0884749
TTLL6	-1.58181	0.0884749
AC005082.1	1.12589	0.0921937
ELAVL4	1.93485	0.100356
ASAP1-IT2	1.23026	0.0966804
AL355297.2	1.21244	0.0973993
LINC01060	-3.84675	0.132531
AC104574.1	-2.11155	0.0921937
AC074029.3	-1.02725	0.0897574
TRAV3	-2.61595	0.13331
AC004383.1	1.06478	0.0926958
BBOX1	1.97655	0.129776
AC103974.1	1.21919	0.0907497
CCDC39-AS1	-2.4019	0.101865
LRRC74A	1.01338	0.0990238
RMDN2-AS1	1.64851	0.102406
TRAPPC3L	1.38472	0.0916024
SNORD94	-1.5273	0.0982671
AC018653.3	1.0149	0.0916024
IGLV6-57	3.01103	0.104149
SP6	1.30411	0.0943172
AC007319.1	1.3405	0.097
C1orf146	-1.67037	0.103465
GRHL2	-3.60906	0.135263
KYNUP1	-2.18038	0.108331
AC019186.1	1.31988	0.0980064
H2AW	1.23987	0.0955598
ABCC13	2.26131	0.121758
AC092542.1	-2.14414	0.104013
NKX2-3	-2.32538	0.115038
AL158063.1	-1.52954	0.100481
GALR3	1.13476	0.095418
PLEKHS1	1.0979	0.0991751
CNMD	-2.02089	0.105339
C15orf54	3.36871	0.137886
LINC01398	1.20391	0.104882
AC091167.5	1.11624	0.100699
HTR5BP	1.16529	0.101019
AC090044.1	1.1049	0.100648
CXXC1P1	1.6323	0.102326
C10orf95	-1.53781	0.0947727
AC013451.2	1.02879	0.100136
BATF	1.42153	0.10649
AC140479.2	1.46628	0.0964689
AL021392.1	1.8994	0.104556
ATP2B3	1.35909	0.100953
GNRH2	1.57511	0.105112
LINC01589	1.07486	0.101566
AL589740.1	1.97617	0.10864
PLPP4	1.54976	0.103881
AL132640.3	1.33648	0.105339
LINC01219	-1.41429	0.0980171
CLEC5A	1.53502	0.105147
AC006033.2	1.22462	0.0993913
LINC02660	-2.55484	0.107832
ADH4	-1.93889	0.144155
AC009121.3	2.01948	0.118232
AC018521.7	1.04232	0.105894
AC112169.1	1.16008	0.10549
AC114341.1	1.00012	0.10179
AL009181.2	-2.1553	0.110928
C1orf61	1.00999	0.104149
AC026904.2	1.04277	0.106373
AC002984.1	1.12423	0.105894
LRP2	2.00191	0.113103
CD3E	1.00676	0.1008
AL137783.1	1.78415	0.105339
ADGRG2	1.56593	0.103716
EFEMP1	1.30856	0.10095
AL355803.1	1.50556	0.106058
DNAAF3	1.51975	0.101285
AOC3	1.09092	0.101329
C3orf52	2.42134	0.10649
NPAP1P3	-1.95593	0.108514
AC015722.2	-1.87476	0.119297
AC092667.1	2.1033	0.10864
IGHV3-15	1.38391	0.11177
TACR1	1.74499	0.106373
CNN1	1.61018	0.103186
GNAT1	2.17869	0.116714
AC011816.2	1.10222	0.108951
AL731537.1	-1.95381	0.128162
CDH1	1.97279	0.10649
LINC00951	1.5542	0.112088
IGHV3-23	-1.5895	0.128887
AC097504.2	1.5367	0.113127
FOSB	1.99448	0.107772
LINC01271	-1.84692	0.121758
TPRG1-AS1	1.2544	0.105361
GZMM	1.49857	0.104628
AC005330.1	1.08092	0.10864
AC105271.1	1.85289	0.116172
XKR7	1.17031	0.110315
IGKV3D-15	-1.5693	0.137836
AC010323.2	1.19798	0.10738
ZNF365	1.1626	0.10649
CRB3	1.23838	0.108907
AC004585.1	-2.34294	0.152635
AC246817.2	1.49055	0.109074
GP5	1.16808	0.113103
AL359962.1	-1.27297	0.10864
DSCR8	1.64519	0.114109
CDC45	1.8952	0.10703
DCTN1-AS1	1.65378	0.113127
KRT17P1	-2.53904	0.140995
SLAMF6P1	1.78958	0.114532
SCN5A	1.49125	0.10649
VHLL	1.22263	0.114618
DYNLL1P4	1.45724	0.115038
AC027013.1	-2.79591	0.15545
HPSE2	1.2829	0.10738
AC078860.2	-1.00348	0.10738
BSNDP2	-1.63487	0.119609
AQP7P2	1.82911	0.110567
OR4F3	-2.52672	0.133484
BX088651.1	1.10457	0.113127
LINC01788	2.25376	0.123808
AC114814.1	-3.0921	0.143488
CCN6	-1.18666	0.10821
LINC00862	1.18766	0.113103
IGLV7-46	1.43288	0.12066
ENPP7P10	1.14712	0.116962
CD101	1.1805	0.108852
AL139288.2	-1.77774	0.121934
C8orf89	1.8058	0.121869
TEX26	-2.17501	0.15994
RUNX1	1.20962	0.109989
ZSCAN12P1	-1.31206	0.109711
AL121601.2	1.09836	0.112585
NPW	-2.33591	0.136634
RPL7AP26	1.22404	0.115666
RPL35AP32	1.11855	0.117872
JCHAIN	-2.05035	0.14588
PCDHA7	1.17169	0.114073
AC106779.1	1.07099	0.115666
HUS1B	2.82582	0.115628
CR381653.2	-2.42261	0.131517
ZBED2	2.35829	0.11262
AC010422.2	1.57654	0.123296
AC009686.2	2.92883	0.116344
TUBA3D	1.12084	0.114239
AC253536.6	1.23069	0.113412
AL450992.2	1.34362	0.129776
IGLC3	-1.64439	0.15108
AL357146.1	1.51624	0.12324
IGKV1-5	-1.12043	0.133484
AC012236.1	-2.1118	0.141341
ANGPTL6	1.45247	0.12222
XIST	1.17506	0.125628
AL162411.1	1.79306	0.12495
AP003392.4	2.02004	0.11874
AL592437.2	1.79165	0.118848
THY1	1.3672	0.116236
AC079140.3	-1.68943	0.135276
AC023510.2	-1.94627	0.129792
C3orf80	1.07526	0.117273
ANKRD55	-3.14832	0.147191
AL160286.1	1.09177	0.122387
AC007342.9	-2.00969	0.14482
LINC01843	1.11859	0.119585
VWC2	1.27587	0.118232
AC087639.1	2.00349	0.129971
MPRIP-AS1	1.09227	0.120377
AC126755.4	-1.03171	0.12222
KRT1	2.18102	0.13553
AC061992.2	2.26227	0.12235
RAET1K	-2.35979	0.146513
HTR7	1.33521	0.119338
RNF133	1.26901	0.13387
PGA4	1.3537	0.202094
AC007448.4	1.03934	0.124678
GNA15	1.07661	0.123808
AL022329.3	1.39181	0.123296
MUC13	1.30005	0.124852
ZBTB20-AS4	-1.39643	0.120469
CHP2	-1.99743	0.140028
RPL32P9	1.66091	0.134054
BTG3-AS1	1.11346	0.124678
AC010998.2	1.15777	0.122597
AL139124.1	1.16538	0.13115
LINC01825	1.24322	0.13553
ACSM2B	2.40037	0.134717
ADGRG7	3.9737	0.184025
WDR72	-1.60659	0.150181
TAC3	1.23978	0.128162
BX546450.2	1.284	0.131557
OGFR-AS1	1.11918	0.13115
CNTNAP2	-2.55483	0.162763
RHEX	1.14743	0.127196
HCST	1.06746	0.123235
EDARADD	1.01971	0.12962
BICDL2	-3.93541	0.206265
CRYM	-1.53955	0.15108
IGLV5-45	2.47366	0.148524
IL12A	1.40869	0.125125
IGHV4-4	1.34947	0.151072
AC007684.2	-1.69506	0.129304
AC104129.1	1.14821	0.133473
AC092910.1	1.97324	0.13985
IGKV1D-17	-1.58483	0.180424
AL354811.1	2.65162	0.139999
SLC4A10	-2.44762	0.146164
AL031768.1	2.1729	0.141538
AL355075.4	-2.29098	0.183594
SLC47A1P1	1.09628	0.136915
AL121890.2	1.06096	0.134717
C2CD4D-AS1	1.04394	0.128162
AC009171.2	1.09993	0.134471
AC092807.2	1.40809	0.1321
AC119396.1	1.60875	0.129126
AC090186.1	-1.48981	0.135205
ITGB2-AS1	1.27812	0.131468
NR1I2	1.59384	0.141388
LINC00494	-2.51642	0.15621
PNMA5	1.52055	0.1321
CT45A11P	1.22626	0.135792
IGKV2D-28	-1.66413	0.151334
IER3-AS1	-1.37151	0.1321
AL020997.3	1.12927	0.130859
AC090950.2	1.19928	0.134883
COL1A2	2.34363	0.213926
AC022898.1	1.25972	0.135011
CD80	1.16831	0.134717
AC104076.1	1.44949	0.134485
AC104831.1	1.775	0.135847
AC009977.1	2.91678	0.139625
STAP1	1.24006	0.1321
GPR55	1.09986	0.133473
MPPED1	1.0955	0.139203
AC022486.1	-3.42153	0.170942
SYCE1	1.42121	0.134245
TJP3	1.41347	0.129702
AC103740.2	-2.5305	0.137886
NPPC	-1.53628	0.138026
AMER2	-1.23216	0.189543
AL355974.2	1.72664	0.141206
PCDHGB9P	1.37687	0.132567
AL162424.1	1.82094	0.147519
HECW2-AS1	2.75363	0.143196
GAPDHP52	1.75398	0.135542
HBQ1	1.49807	0.15998
RUNDC3A-AS1	-1.63403	0.14091
PRKG2	2.10529	0.169891
IGKV3D-7	-1.5628	0.157989
AC126763.1	-1.12748	0.13662
GCK	1.23648	0.13448
TAS2R10	-1.63648	0.147483
MAGEE2	1.02383	0.135847
C5orf60	-1.78066	0.154256
NPM1P26	1.05095	0.135011
AC068305.2	-2.00482	0.1477
IGLV7-43	3.20477	0.164801
BX255923.2	-1.47692	0.143208
CU633904.2	-1.00459	0.134717
AC007193.2	-1.34126	0.134717
ALDH1L1-AS1	-1.99569	0.16636
AC002064.2	1.23503	0.14482
ZNF683	1.2111	0.141567
PCDHAC1	-2.45838	0.158486
LINC02502	1.01521	0.140797
AC002044.2	-2.35086	0.151072
EEF1A1P34	1.53129	0.149127
KCNIP1	1.1729	0.1377
IGLV2-23	-2.36256	0.15254
CMA1	1.08226	0.14091
OR7E97P	1.29541	0.144155
LINC01565	-2.437	0.146819
CNGA4	1.45816	0.144787
AC145285.3	1.19913	0.14724
CD3D	1.05768	0.138154
LINC01204	-1.97071	0.18328
AC079684.2	1.71183	0.14482
OR7E2P	1.61349	0.147519
AC073352.1	1.24236	0.14666
RPL23AP86	1.04163	0.150067
AC099494.2	-1.69804	0.162288
AC108475.1	-1.44274	0.148128
AC093367.1	1.16722	0.14014
IGKV1D-13	-2.01177	0.176777
AC091230.2	1.17287	0.145164
NCF1C	1.18688	0.185208
AC010531.5	1.17015	0.141397
LCN1P1	1.4339	0.153594
LINC01010	1.26622	0.147519
TRAV2	2.5555	0.174509
LAMP5	1.81036	0.151747
C10orf82	1.40692	0.144328
AC073316.3	1.43123	0.151304
PLEK2	1.95382	0.161726
KCNG2	1.15558	0.143399
AP001267.4	1.00996	0.150212
LINC00658	1.05657	0.149787
UNC13C	1.16612	0.142698
IGKV1D-12	-2.13648	0.151072
LYPD2	-2.73891	0.153032
AL355355.1	-1.05323	0.147324
AL096803.1	-1.40488	0.147519
RAB3C	1.24406	0.147519
IGLV3-9	-1.57026	0.196948
KRT8P26	1.01444	0.152089
ARL5AP3	1.04125	0.15047
FAM172BP	1.94685	0.169537
GLYATL2	1.10862	0.14482
OACYLP	1.201	0.148941
AP001264.1	1.41057	0.159418
AC093627.2	-1.22323	0.153972
ST3GAL5-AS1	1.16486	0.147502
PLK5	1.14854	0.151304
ADAM29	2.52164	0.183102
ARL9	1.17617	0.148682
U73169.1	1.16164	0.148193
AC002511.1	2.30958	0.159711
CASP5	-2.17258	0.211286
AC004231.1	1.27537	0.15621
PLD4	1.33717	0.146194
INSRR	1.11883	0.147022
KRT17	-2.51691	0.181334
AP003680.1	1.12184	0.151072
COL10A1	1.40386	0.194333
AC007608.1	1.10943	0.151072
LINC01389	1.1297	0.152519
GOLGA8UP	2.74703	0.153594
IL1RAPL2	2.08443	0.161422
NPHP3-ACAD11	-1.23131	0.151226
DUSP2	1.0237	0.147519
AC024558.1	1.0097	0.150677
VSIG4	1.12036	0.148714
AC106782.4	1.23659	0.151304
AC017033.1	1.54292	0.160772
PDZRN3-AS1	-1.40879	0.165415
KERA	2.2536	0.151072
FAM47DP	1.14749	0.158614
LINC01616	2.23541	0.174523
RPS23P6	2.35545	0.174726
PNMA6A	1.00635	0.150082
LINC01293	1.73569	0.159571
AC114939.1	-2.4108	0.175816
AL359955.1	-1.2802	0.160938
Z82249.1	1.96488	0.167554
ORAOV1P1	1.49287	0.164795
AC022211.4	1.17711	0.159866
CD3G	1.16635	0.150677
CA9	-2.07876	0.177068
GFI1B	1.23502	0.151795
AC079467.1	-1.15844	0.161905
AC073862.2	1.6064	0.161895
IGHV3-72	1.11142	0.181586
CALHM1	1.34874	0.160615
LINC01561	1.89942	0.171255
PRR18	1.38058	0.165305
P2RY10	1.36067	0.151334
HMGA1P4	2.19114	0.18437
LINC02458	1.1585	0.157814
POU6F2	1.56019	0.160761
SIX3	1.85785	0.166353
RPL7P38	1.13373	0.162763
TNFRSF18	1.18932	0.158315
AC245100.1	1.35872	0.162824
FOXO6-AS1	1.47744	0.164795
AC037471.1	1.94334	0.174824
OR52N2	1.59371	0.176911
TEKT3	1.33268	0.153594
LINC01877	1.03317	0.159866
AL390728.3	-1.96684	0.180374
TAS2R64P	-1.73026	0.180424
DLX3	1.18419	0.170769
AZU1	-2.18897	0.204617
GFRAL	1.97172	0.191775
AC092115.4	1.34186	0.168282
AC083973.1	1.10768	0.168416
AC018529.3	1.10778	0.162306
AC097374.1	-1.13122	0.161726
SLAMF9	2.24629	0.178287
GAPLINC	2.11108	0.193441
LINC00940	-2.40499	0.162401
C1DP4	1.6667	0.177068
AC007376.2	1.62037	0.174521
GXYLT1P3	-1.88011	0.175816
AC093752.2	-1.7775	0.175816
AC116651.1	1.07936	0.165362
AL157823.2	1.05169	0.164515
LINC01028	-4.86567	0.233235
AC097059.1	1.41763	0.168282
KRT17P2	3.10883	0.206141
CRISPLD1	1.19637	0.161029
AC099568.1	1.04627	0.164795
VWA5B1	1.2038	0.163109
LINC00877	1.04519	0.162163
LEFTY2	1.46515	0.165305
AC092535.2	1.29424	0.169842
GCNT3	-1.76318	0.180374
HLA-DRB1	1.05919	0.18907
KNL1	1.17471	0.163375
AC245100.7	1.48847	0.172878
COX6B2	-1.31621	0.181817
AC068418.2	1.14143	0.168831
TAS2R31	-1.74479	0.168974
SLC5A5	-1.12779	0.175248
LINC02356	1.45387	0.178131
AC135048.1	1.03272	0.170596
MAP3K21	1.00513	0.164801
IGHG3	1.69065	0.202094
PRAC2	1.1905	0.170429
PKD1L3	1.04514	0.169016
AC226101.1	1.107	0.164795
EMX1	-2.0484	0.175816
PVALB	1.26494	0.216251
VEPH1	1.02061	0.164795
AC068790.2	-1.81313	0.183071
ASCL1	-1.95341	0.165305
AC011479.3	-2.24498	0.170942
PM20D1	-1.1278	0.166039
LINC00707	-1.07032	0.167069
ST14	1.34975	0.166631
MBOAT4	1.25518	0.168859
AC010889.1	-2.75499	0.218432
AC093274.1	-1.47285	0.178903
AL121890.3	1.37086	0.18771
AC099552.4	1.12611	0.17132
HNRNPKP5	1.28448	0.188252
AC060766.5	1.18013	0.173974
AC108704.1	-1.7727	0.187941
RPRM	1.13184	0.173371
AC115285.1	1.04191	0.18159
AC108063.1	-1.94382	0.197042
AL606534.1	-1.45893	0.181817
AC022118.1	1.46351	0.174523
AC027601.1	1.38732	0.175816
CD1B	-1.49564	0.208187
CYP4F35P	-1.02369	0.171521
SOWAHA	1.22031	0.179193
AL157396.1	-1.53261	0.190294
AC010655.4	-1.50612	0.183071
AC073912.2	1.13648	0.181817
SERPIND1	1.04275	0.174824
AC009065.2	-2.25054	0.2097
RNU1-68P	1.04133	0.180374
OR2W3	1.03278	0.182163
IRX1	2.02776	0.225244
E2F3P1	1.97226	0.183206
AL132822.1	1.74547	0.181334
LINC00449	1.28712	0.179193
POLH-AS1	1.09833	0.179431
TEX41	1.15194	0.18462
KIF4A	1.17843	0.174824
AL049874.3	1.1462	0.178131
SIGLEC15	1.72167	0.180436
AC105339.1	1.14972	0.181938
PRSS21	-2.07159	0.186491
FAM30A	-1.68109	0.179041
CYP3A4	1.76647	0.186491
SLC27A2	1.81024	0.248655
AC113368.1	1.34501	0.182924
AC024243.1	1.43371	0.187941
AL157895.2	1.17262	0.180086
RSL24D1P8	1.74069	0.196658
FBXO39	-1.12699	0.181938
KYNUP2	-1.91636	0.204671
TCEAL5	1.07959	0.178701
IGHGP	-1.88882	0.194684
AC091959.3	-2.02382	0.183102
SCAT8	1.10349	0.178881
AL359710.1	1.0798	0.179948
AC073115.1	-1.82019	0.205879
POU3F2	-1.58138	0.189797
THORLNC	1.3824	0.189371
AC020634.2	1.63503	0.190957
ZNF564	-1.01142	0.179525
AC079336.7	1.36989	0.191148
AL139300.2	1.68314	0.191581
ZP1	-1.19156	0.191324
LINC01237	-1.38067	0.199533
ERC2	1.2993	0.188019
AL161756.1	1.06875	0.183636
ATP1A3	1.24218	0.189012
AC104237.1	-1.59167	0.200996
SYNGR3	2.12739	0.182163
MLIP-AS1	1.57652	0.191148
MMP9	-1.49611	0.25957
AL034418.1	1.71916	0.196834
AC073655.1	1.14845	0.18866
ENTPD8	1.251	0.190964
AL133445.2	2.37374	0.18437
AQP10	2.5909	0.222292
FAM83H	1.32839	0.189566
CABCOCO1	1.28497	0.188252
TRAV12-3	-2.39065	0.262762
MGAT4C	1.92739	0.199143
AC068860.1	1.28195	0.203309
AC022034.3	1.15672	0.202094
[truncated: 256 more rows]

## Sheet: iDUX4 1D
Figure 2
gene_name	log2FoldChange	padj
Nexn	-3.00717	5.36745e-07
Gem	6.5237	5.57179e-07
Ampd1	-3.28704	5.57179e-07
Desi1	3.87699	5.57179e-07
2310015D24Rik	-3.60659	5.57179e-07
Strip2	5.45042	5.57179e-07
Rnd3	4.20888	5.57179e-07
Dipk2a	4.38445	6.07798e-07
Egr1	5.76768	8.78921e-07
Gm15179	-3.9061	8.78921e-07
Nctc1	-3.23801	8.78921e-07
Txndc9	3.73748	8.78921e-07
Dennd2c	3.45778	8.78921e-07
Ankrd23	-3.65816	8.78921e-07
Abhd13	3.04626	8.78921e-07
Cspp1	5.6892	9.57888e-07
Cavin2	2.79981	9.57888e-07
Nek1	3.68325	9.57888e-07
Aqp4	4.26153	9.57888e-07
Clcn1	-2.31331	9.57888e-07
Prkab2	-3.008	9.57888e-07
Asb10	-2.65156	1.00826e-06
Klhl31	-2.87251	1.00826e-06
Gm26604	-4.50661	1.00826e-06
Osbpl8	3.00476	1.10502e-06
Fos	5.658	1.15194e-06
Jph2	-2.31756	1.15194e-06
Mylk2	-3.28595	1.16897e-06
Synm	-3.08976	1.16897e-06
Tmem233	-3.92062	1.16897e-06
Capn6	3.51008	1.18424e-06
Gm43185	-3.2864	1.18424e-06
Slc40a1	3.98738	1.18424e-06
Sec61a1	2.48591	1.18424e-06
Serp1	2.61417	1.18424e-06
Prr33	-2.43482	1.18424e-06
Pcdh9	4.32189	1.18424e-06
Ext1	3.2292	1.18436e-06
Ttll7	-2.7307	1.18977e-06
Fam222b	2.62581	1.20507e-06
Kcna7	-2.16544	1.20507e-06
A930016O22Rik	-4.69796	1.20951e-06
Ranbp6	3.07998	1.20951e-06
Rgs2	4.32478	1.20951e-06
Ilvbl	3.12165	1.20951e-06
Rragd	-2.61948	1.20951e-06
Hsd17b12	3.02935	1.20951e-06
Sec14l5	-2.84538	1.20951e-06
2900076A07Rik	-2.44202	1.28802e-06
Morc4	3.14702	1.34943e-06
Gm37829	-2.39597	1.41163e-06
Asb14	-2.89127	1.51588e-06
Gm42790	-5.84014	1.55046e-06
Arid5b	4.49369	1.56752e-06
Rbmxl1	2.89459	1.59231e-06
Arhgap6	4.43794	1.59231e-06
Gm47155	-2.8455	1.59231e-06
Ksr1	-2.54939	1.59231e-06
B3galnt2	-2.43014	1.59231e-06
Sox4	4.65129	1.59231e-06
Gm31166	-3.38476	1.59231e-06
Srgap1	3.72261	1.59231e-06
Tmem119	3.04717	1.59231e-06
Slc35b2	1.99115	1.59231e-06
Golga4	-1.83267	1.59231e-06
Tiparp	2.8004	1.67693e-06
Zfp772	3.73258	1.74292e-06
Cdc34	-1.79464	1.81617e-06
Pgrmc2	2.20246	1.90245e-06
Rdh10	4.06806	1.90245e-06
A830082N09Rik	-2.46754	1.90245e-06
2310065F04Rik	-3.39989	1.90245e-06
Sesn3	2.20298	1.90245e-06
Neat1	-2.87168	1.92086e-06
Dse	2.65961	1.92086e-06
Gm26740	-3.2007	1.96525e-06
Angpt2	2.94092	2.04392e-06
Dmxl2	2.20277	2.05533e-06
Eda	2.85891	2.12323e-06
Fzd2	3.07759	2.12323e-06
Ankrd35	5.6692	2.15468e-06
Megf9	2.22097	2.16822e-06
Necap1	2.3446	2.1687e-06
Wwtr1	2.10098	2.1687e-06
Chrna7	6.42063	2.1687e-06
Zfp106	-1.82277	2.18246e-06
Slc41a1	2.27355	2.20799e-06
Mid2	2.80419	2.20799e-06
Aplp2	1.86506	2.20829e-06
Csdc2	4.63469	2.21707e-06
Kcne1l	4.39745	2.25759e-06
Epm2a	-1.9382	2.25759e-06
Dhdh	-2.10342	2.25759e-06
Cmya5	-2.44128	2.34925e-06
Fat1	2.34758	2.3774e-06
Sp4	4.78424	2.3774e-06
Fsd2	-1.95423	2.3774e-06
Atad2b	2.411	2.51792e-06
Clasp2	1.92241	2.53092e-06
Ankrd39	-1.61985	2.56473e-06
Wfikkn2	-2.16205	2.63557e-06
Tmod4	-2.50439	2.77531e-06
Nfe2l1	-1.69134	2.78687e-06
Ubxn2a	-1.68751	3.06779e-06
Ppp1r15b	2.41292	3.06779e-06
Otud1	5.788	3.10859e-06
Rmdn1	-2.74255	3.10859e-06
Fgfbp1	-7.30028	3.10859e-06
Slc35g1	2.79532	3.10922e-06
Amy1	-2.72164	3.10922e-06
Plpp7	-1.9428	3.25439e-06
Crot	2.30545	3.25439e-06
Ankrd44	2.01112	3.25439e-06
Fbxo30	1.98903	3.25439e-06
Tapt1	1.78395	3.25439e-06
Tbx15	-1.79878	3.26957e-06
D5Ertd579e	-1.46473	3.27262e-06
Kcnk5	3.85897	3.31194e-06
Gtf2b	2.81663	3.32355e-06
Trip10	-1.52964	3.32355e-06
Cd55os	-3.40271	3.32355e-06
Prune1	-1.75692	3.32512e-06
Fam110b	3.50842	3.37381e-06
Sh2d4a	-2.28351	3.43358e-06
Rerg	3.43596	3.43358e-06
Slc25a27	-2.3331	3.43358e-06
Wls	2.7463	3.44775e-06
Erc1	3.22745	3.44775e-06
Fkbp3	-1.65862	3.63932e-06
Pdia3	1.98084	3.83248e-06
Ntmt2	-2.99658	3.83248e-06
Ankrd50	3.71626	3.83248e-06
Sntb1	3.06984	3.83248e-06
Gm37090	-2.36646	3.83248e-06
E2f6	-1.67726	3.83248e-06
Col5a1	2.33955	3.93185e-06
Hacd3	2.57985	3.93562e-06
Rcan3	2.87188	3.97941e-06
Sh3bgrl2	4.50668	3.97941e-06
Mllt11	-1.52138	4.085e-06
Sox9	3.95163	4.11025e-06
Trak2	2.1489	4.11901e-06
Aste1	3.16638	4.11901e-06
Ttn	-2.69004	4.15516e-06
Smco1	-2.69494	4.15516e-06
Slc3a2	2.01404	4.15516e-06
Gzmm	-2.47964	4.15516e-06
Col4a1	2.30033	4.16617e-06
Neu2	-2.04337	4.16617e-06
Prkag3	-3.68003	4.16617e-06
Il1r1	1.83898	4.16617e-06
Abcb4	-2.15886	4.16617e-06
Rfwd3	2.58978	4.16617e-06
Styx	-2.34175	4.16617e-06
Asb16	-1.88315	4.16617e-06
Scrn3	-1.57772	4.16617e-06
Fgd4	-2.63502	4.16617e-06
Stac3	-2.12228	4.21614e-06
Cdh11	3.27446	4.21614e-06
Slc7a5	5.72106	4.21614e-06
Ano5	-2.11211	4.21614e-06
E130102H24Rik	-2.21935	4.23195e-06
Daam1	2.78122	4.40712e-06
Akr1b1	1.66122	4.61298e-06
Hjv	-1.58964	4.61298e-06
Phlpp1	1.75247	4.78993e-06
Efcab2	-1.88178	4.89892e-06
Tob1	-1.64274	4.92067e-06
Col3a1	2.59773	4.95991e-06
Zfpm1	3.59771	4.97e-06
Trp53bp1	3.99493	4.98037e-06
Kcnj11	-1.91205	4.98037e-06
Stat5b	-2.04421	4.98037e-06
Ube2b	-1.86768	4.99672e-06
Tsc22d1	2.24133	4.99672e-06
Smarcd3	-1.78623	4.99672e-06
Csde1	-1.73806	5.00607e-06
Ninj1	1.9441	5.10312e-06
Zscan21	2.30939	5.10312e-06
Wwp1	-1.81537	5.10312e-06
Nos1	-2.75009	5.10312e-06
Fbxo40	-2.07635	5.10312e-06
Setbp1	2.71274	5.10312e-06
Amot	2.01284	5.10312e-06
Popdc3	2.00481	5.1043e-06
Strbp	-2.08627	5.13806e-06
Olfml2b	2.35191	5.14964e-06
Cog6	-1.3755	5.14964e-06
Oip5os1	-1.6772	5.14964e-06
Trim54	-2.19336	5.34596e-06
Asb2	-2.73014	5.34596e-06
Cib2	-1.72623	5.40419e-06
Lhfpl1	3.51954	5.69504e-06
Hs3st5	-5.03155	5.69504e-06
Tanc2	2.75442	5.41262e-06
Rnd1	2.45559	5.43821e-06
Gm17224	-4.60141	5.21123e-06
Mc5r	-2.78889	5.53736e-06
Tex264	1.54697	5.66969e-06
Mtmr12	2.87043	5.69504e-06
Upf2	-1.98092	5.69504e-06
Svip	-1.69295	5.69504e-06
Krba1	-2.16189	5.69504e-06
Ppp1r9a	1.71153	5.69504e-06
Peg10	4.4941	5.69504e-06
Mir133a-2	-3.51713	5.69504e-06
Gm37581	-4.07628	6.05271e-06
Camk2a	-1.42496	5.71878e-06
Arfgef1	-1.71824	5.71878e-06
Nid1	1.66787	5.91605e-06
Nmrk2	-3.76428	6.03195e-06
Asrgl1	-1.66356	6.06204e-06
Zswim9	-2.14978	6.07581e-06
4933402D24Rik	7.82216	6.07581e-06
Smtnl2	-1.91182	6.08417e-06
Col5a2	2.09758	6.08417e-06
Gm12439	-1.95363	6.1107e-06
Plcl1	2.39807	6.12966e-06
Zfp385a	2.82517	6.12966e-06
Dag1	1.89058	6.12966e-06
Mbnl1	-1.63989	6.12966e-06
Zfp217	2.33616	6.12966e-06
Pacsin3	-1.70444	6.12966e-06
Lmo4	2.53188	6.12966e-06
Neurl1a	-1.76701	6.15483e-06
Ier2	2.47023	6.15483e-06
Actc1	2.90246	6.15483e-06
Mthfd2	1.86663	6.17577e-06
Aldh18a1	2.00067	6.17577e-06
Med13	1.59133	6.17844e-06
Pcgf5	-1.67419	6.25951e-06
Usp15	-1.40247	6.47108e-06
Dusp13	-2.45256	6.58321e-06
Tafa3	-2.18138	6.58321e-06
Nek6	1.77303	6.58321e-06
Fgf7	2.57808	6.61488e-06
Hmgb2	2.38083	6.75653e-06
Arl4c	2.53257	6.76569e-06
Prkcq	-1.83204	6.80184e-06
Pfkfb4	-2.72485	6.80184e-06
Igip	-1.4258	6.96139e-06
Dcun1d2	-1.37036	7.04155e-06
4930481A15Rik	-2.58167	7.08763e-06
Mkln1	-1.45494	7.08763e-06
Luc7l2	-1.51507	7.08763e-06
B4galt1	1.82802	7.08763e-06
Gm5113	-1.59018	7.08763e-06
Mmp17	4.56567	7.08763e-06
Coro6	-1.41071	7.1257e-06
Ttc33	-1.65527	7.15812e-06
Plcd4	-3.81297	7.22588e-06
Clcn3	3.2748	7.22588e-06
Frmd6	2.1667	7.24507e-06
Cyb5d2	-1.37537	7.26539e-06
Adam19	2.94838	7.26539e-06
Cd3e	-5.22812	7.30147e-06
Ociad2	-2.17485	7.31587e-06
Kcnj12	-1.74227	7.31587e-06
Nid2	3.10377	7.41095e-06
5031439G07Rik	-1.45007	7.45103e-06
Stk11	-1.48518	7.45103e-06
Trim63	-2.70444	7.45103e-06
Siah2	2.93371	7.45103e-06
Phlda1	1.97811	7.45103e-06
Trpm4	-1.97413	7.62825e-06
Kmt5a	-1.79126	7.73343e-06
Skida1	2.84193	7.73343e-06
Ccdc43	-1.50671	7.73343e-06
Fkbp10	2.11923	7.91372e-06
Dnajc28	-1.64597	7.91372e-06
Lrp12	2.50209	7.91372e-06
Pygo1	-1.87944	7.97825e-06
Gm15675	-3.34895	7.97825e-06
Zfp317	2.49519	8.07057e-06
Myoz3	-1.59988	8.28656e-06
Cdk2	2.22085	8.51828e-06
Mgme1	-1.50746	8.66625e-06
Ywhaz	1.58876	8.95994e-06
Rcsd1	-1.42783	9.00029e-06
Zfp112	-2.01861	9.04408e-06
Gm43668	-1.88101	9.04408e-06
Naa30	2.01192	9.07292e-06
Gnaq	1.55484	9.12313e-06
Sufu	1.99202	9.24884e-06
Trp63	2.10916	9.2831e-06
Adamts12	1.73178	9.2831e-06
Ilrun	-1.31317	9.38573e-06
Tmem135	1.537	9.46574e-06
Tent5c	3.15198	9.48521e-06
Ppp2r3a	-1.36999	9.49392e-06
Gdap1	-3.66925	9.49392e-06
Rprd1a	-1.50235	9.49392e-06
Tbc1d16	-1.69078	9.49392e-06
Mss51	-3.88814	9.5173e-06
Hsf4	-3.46355	9.5173e-06
Slc37a2	3.56706	9.54981e-06
P2rx6	-2.39688	9.54981e-06
Ret	2.17595	9.54981e-06
Musk	2.75908	9.62431e-06
Gm43500	-3.70208	9.73235e-06
Rbbp6	2.02242	9.78862e-06
Tubb5	1.51827	9.83613e-06
Lamc1	1.95164	9.88942e-06
Egf	-2.60398	9.94322e-06
Mapk12	-1.37066	9.94322e-06
Nlk	1.84532	9.94322e-06
Dnase1l1	-1.65537	9.99342e-06
Sema6b	1.66147	1.00054e-05
5730409E04Rik	-1.42531	1.00712e-05
Irs2	2.21083	1.00722e-05
Hirip3	1.76473	1.0075e-05
Tspan12	1.9357	1.01324e-05
Cd24a	-2.22523	1.02018e-05
Ybx2	-2.5019	1.03173e-05
Nt5c3b	2.18849	1.03173e-05
Jpx	-2.47868	1.03173e-05
Ecpas	-1.47299	1.03641e-05
Foxp2	3.60967	1.03641e-05
Sh3gl2	6.92309	1.09969e-05
Phkg1	-2.20588	1.03682e-05
Lrig2	2.5768	1.05323e-05
Scml4	3.09437	1.05374e-05
A330023F24Rik	-4.12186	1.05374e-05
Zfp51	-1.9786	1.05776e-05
Gid4	-1.8367	1.0684e-05
Foxo4	-1.6978	1.07117e-05
Shc1	2.01148	1.07117e-05
Tsc22d2	1.83135	1.07632e-05
Fgf13	2.14763	1.07632e-05
Macf1	2.29902	1.08435e-05
Dtna	-1.84528	1.08615e-05
Ckap4	1.99174	1.09916e-05
Rnf149	2.67803	1.09969e-05
Adamts2	1.60512	1.09969e-05
Lrrc4	7.02594	1.09969e-05
Pfn2	-1.85839	1.09969e-05
Snhg14	-1.91891	1.09969e-05
Rnf128	1.49567	1.09969e-05
Exoc6	-1.55997	1.09969e-05
Phka1	-1.72955	1.09969e-05
Fam13b	3.20608	1.09969e-05
Jarid2	2.36374	1.12307e-05
Kctd15	-1.65998	1.12307e-05
Clcn5	2.77538	1.13045e-05
Rap2a	1.48325	1.14049e-05
Maged1	1.93261	1.14236e-05
Plxnb2	1.62375	1.14236e-05
H3f3b	1.80698	1.14236e-05
2700097O09Rik	-2.67892	1.14236e-05
Maml2	3.20966	1.14236e-05
Magee1	1.58951	1.14236e-05
BC005624	-1.33497	1.14332e-05
Sox6	-1.83494	1.14332e-05
Clk3	-1.35044	1.14473e-05
Strn	1.68509	1.15521e-05
Ap2b1	1.39048	1.16438e-05
Prpf40a	1.76609	1.16563e-05
Kcnj2	1.68197	1.18784e-05
Tigar	-1.55818	1.18784e-05
Wwc2	1.31657	1.18784e-05
Etv5	2.40222	1.18784e-05
Lrrc20	-1.29638	1.18796e-05
Ccdc85c	-1.91192	1.20973e-05
B4galt6	2.35312	1.20973e-05
Cbfb	-2.25244	1.23841e-05
Fam193b	-1.55941	1.24313e-05
Tmcc2	-1.49237	1.24398e-05
Anapc5	-1.62992	1.24398e-05
Fxr1	-1.33816	1.24398e-05
Mr1	-1.40429	1.24398e-05
Steap3	1.89901	1.24398e-05
Azi2	4.24278	1.24443e-05
Ankrd9	-1.40725	1.24455e-05
Firre	-1.61595	1.24455e-05
Tspan15	2.0143	1.24455e-05
St3gal6	-1.79446	1.24455e-05
Phc2	1.41811	1.24455e-05
Shld3	3.68724	1.25878e-05
She	1.33426	1.27645e-05
Zfp975	-1.96595	1.30602e-05
Cdk17	1.97199	1.31044e-05
Actn4	1.27812	1.33553e-05
Sun2	-1.39535	1.33553e-05
Timm17a	-1.37566	1.33553e-05
Tmem198b	2.64959	1.3375e-05
Avil	-3.2814	1.36239e-05
Disp1	2.71492	1.36239e-05
Atrnl1	1.6968	1.37066e-05
Ghr	-1.63767	1.37313e-05
Mypn	-1.35562	1.37576e-05
Fam120c	1.75946	1.38197e-05
Mlip	-1.40899	1.38394e-05
Naa15	-1.23464	1.38394e-05
Zfp949	-1.60871	1.38394e-05
Gm49794	-4.14674	1.38394e-05
Tspan5	2.27064	1.38394e-05
Smad1	2.08093	1.38394e-05
Dvl1	-1.24133	1.3985e-05
Rraga	1.20656	1.4134e-05
Bambi	2.02913	1.41829e-05
Rhob	2.23391	1.41829e-05
Mybph	-3.90425	1.41829e-05
Cnot6	2.6125	1.41829e-05
Agtpbp1	-1.36838	1.41829e-05
Gm12224	-4.38881	1.55902e-05
Trim27	1.64134	1.42129e-05
Cnksr3	3.0646	1.42129e-05
Tcf12	1.48963	1.42935e-05
5730455P16Rik	-1.4148	1.4435e-05
Col6a6	2.26348	1.4435e-05
Cul3	-1.34882	1.4435e-05
Acss3	2.37498	1.46601e-05
Sh3rf2	-1.74292	1.46853e-05
Ulk2	-1.15101	1.46975e-05
Vegfa	-1.90661	1.47221e-05
Myo5b	6.38924	1.59938e-05
Gss	-2.07079	1.49575e-05
Map3k20	-1.38333	1.50109e-05
Psen1	2.92004	1.5086e-05
Nlrc4	2.19414	1.52284e-05
Tubb2a	1.71469	1.53884e-05
Zfp773	-3.23796	1.55902e-05
Mplkip	1.82577	1.55902e-05
9330104G04Rik	2.2264	1.55902e-05
Cnn3	1.34753	1.58269e-05
Xrcc6	1.53792	1.58274e-05
Plxna4	2.57568	1.58274e-05
Gab1	1.68346	1.58274e-05
Clip1	-1.66084	1.58274e-05
Narf	-1.41317	1.58274e-05
9430073C21Rik	-2.24599	1.58274e-05
Pcdh1	2.2236	1.58274e-05
Ube2d1	-1.45049	1.59123e-05
Zkscan6	2.94621	1.59123e-05
Soga1	1.72472	1.59123e-05
Art1	-1.99392	1.59337e-05
Zbtb44	-1.35373	1.59337e-05
Tcaf1	1.91813	1.59337e-05
Atp2a3	2.02155	1.59337e-05
Tceal8	1.60922	1.59832e-05
Tnks1bp1	1.41952	1.5984e-05
Jun	2.10279	1.5984e-05
Odf3l2	-3.87495	1.6081e-05
Ogt	-1.68032	1.61009e-05
Zfp516	1.54907	1.61009e-05
Tfeb	-1.40771	1.61493e-05
Asb11	-2.79641	1.61493e-05
Acvr1	2.08522	1.61533e-05
Zfp91	-1.42606	1.61821e-05
Gm50048	3.42728	1.76638e-05
Tmem266	-4.1031	1.63083e-05
Mapkbp1	3.92773	1.63426e-05
Golim4	2.02379	1.65395e-05
Mgat2	1.23911	1.65521e-05
Capn3	-1.89181	1.65938e-05
Zmat3	2.36625	1.65938e-05
Gmpr	-1.11828	1.66454e-05
Mrps17	1.15623	1.6684e-05
Pecam1	1.41179	1.67953e-05
Mreg	-1.69036	1.68427e-05
Btg1	1.64529	1.68427e-05
Ctr9	1.64108	1.68691e-05
Lrrc8b	2.99332	1.68691e-05
Fam222a	5.02753	1.83846e-05
Cand1	2.00561	1.72287e-05
Fam78a	-2.10101	1.72532e-05
B230312C02Rik	-2.55622	1.72532e-05
Ufd1	1.52941	1.72532e-05
Add3	1.5289	1.72734e-05
Tle4	2.22149	1.74671e-05
Ccdc107	2.02085	1.74841e-05
Clip4	-1.43421	1.74841e-05
Cldnd1	1.2317	1.76638e-05
Pkia	-1.33871	1.76928e-05
Cemip2	1.50583	1.76928e-05
Dennd6b	-1.4755	1.77282e-05
Eln	3.25961	1.77926e-05
Snrnp70	-1.33296	1.78256e-05
1700109H08Rik	-3.20544	1.78256e-05
Mmrn2	1.75841	1.78256e-05
Naa50	-1.41444	1.7848e-05
Fzd1	1.83672	1.79853e-05
Prickle1	2.06446	1.80283e-05
Scn1b	-1.2577	1.83509e-05
Ostn	-3.36211	1.83846e-05
Cbx6	1.0816	1.83846e-05
Gpcpd1	-2.32661	1.83909e-05
Zfp318	1.43763	1.83909e-05
Araf	-1.17179	1.84304e-05
Sema3g	1.69808	1.84304e-05
Ythdf3	1.21035	1.88663e-05
Septin9	1.31089	1.89328e-05
Abhd2	1.63562	1.89328e-05
Ptpn4	1.87732	1.89328e-05
Cd82	2.07108	1.89457e-05
Ibtk	-1.50539	1.89457e-05
Gm20300	-1.46445	1.89582e-05
Atmin	-1.09587	1.89738e-05
Cavin4	-1.52516	1.90788e-05
Amd1	-1.49979	1.92951e-05
Abcc5	-1.37127	1.93739e-05
Pthlh	3.08142	1.94223e-05
Gnb1	1.3208	1.94447e-05
Gm4739	3.18313	2.13461e-05
Sdc1	2.00684	1.96955e-05
Atp7a	1.8708	1.97196e-05
Tmem41a	3.44818	1.97824e-05
Cdyl	1.83847	1.97824e-05
Myadml2	-1.2612	1.99363e-05
Stau2	-1.26655	1.99363e-05
Phldb2	2.2362	1.99363e-05
1700025G04Rik	-1.4846	1.99363e-05
Fzd8	2.16054	1.99762e-05
Art5	-2.10449	2.01647e-05
Zcwpw2	5.8406	2.19664e-05
Tmod1	-1.15381	2.04846e-05
Lox	1.90234	2.04846e-05
Car3	-1.77282	2.04846e-05
Setd7	-1.68672	2.04919e-05
Actn1	1.92578	2.04919e-05
Dnajb9	1.79424	2.04919e-05
P2rx3	6.04328	2.43987e-05
Lrrc39	-1.31358	2.05896e-05
Fam168b	1.37705	2.05896e-05
Slc20a1	-1.53578	2.06139e-05
Serpinh1	1.72133	2.0632e-05
6430571L13Rik	-2.70091	2.08807e-05
Mapk9	-1.07278	2.11068e-05
5033421B08Rik	-3.00663	2.321e-05
Tor1aip1	-1.08184	2.13461e-05
Ablim2	-1.34156	2.13461e-05
Dip2b	1.44268	2.13461e-05
9430037G07Rik	2.41635	2.13461e-05
Ppp1r3d	1.92074	2.14884e-05
Cdh15	1.51801	2.1876e-05
Cdc42ep4	1.60552	2.1876e-05
Nudt4	-1.45937	2.1876e-05
Cdh5	1.74239	2.1876e-05
Hs6st1	1.25625	2.19431e-05
Supt6	1.42294	2.19431e-05
Syngr1	-1.64548	2.19431e-05
Kcnq1ot1	-1.8268	2.19431e-05
Mgat5	1.36144	2.19636e-05
Tcf25	-1.25763	2.19664e-05
Carnmt1	-2.17424	2.19776e-05
Lrrc74b	-3.7665	2.20545e-05
Gm47666	3.04751	2.74121e-05
Chsy3	3.45353	2.24276e-05
Tbcel	1.18101	2.24276e-05
Ankrd17	1.23041	2.24276e-05
Dmac2	-1.32631	2.25589e-05
Rhot2	-1.12231	2.25589e-05
Ank1	-1.47196	2.28661e-05
Ppp3cb	-1.15049	2.3156e-05
Myo18b	-1.18029	2.3156e-05
Slc16a13	2.428	2.3156e-05
Zfp651	-1.37747	2.3156e-05
Plagl1	2.6716	2.3156e-05
Adgrl2	1.40795	2.33238e-05
Gfod1	1.90357	2.33467e-05
Gm19791	-4.92377	2.74121e-05
Ptp4a2	-1.3799	2.33661e-05
Fem1a	-1.26037	2.33661e-05
Flrt2	1.98559	2.34424e-05
Phkb	-1.58052	2.34424e-05
Nfil3	2.52768	2.34424e-05
Ier5	2.71556	2.34424e-05
Cstf2t	1.68783	2.34424e-05
Trdn	-1.78333	2.36248e-05
Psma3	-1.53636	2.36557e-05
Col6a3	2.30265	2.406e-05
Fem1b	1.349	2.4115e-05
Slc22a17	1.50958	2.43644e-05
Serinc1	1.57101	2.43987e-05
A630072L19Rik	-2.23859	2.67222e-05
Tia1	-1.24149	2.49672e-05
L2hgdh	-1.3719	2.49672e-05
Nudt3	-1.18619	2.50271e-05
Lsmem1	-2.0078	2.51324e-05
Vps37a	-1.36785	2.51324e-05
Ptprf	2.40615	2.51324e-05
Snhg5	2.35791	2.51324e-05
Btd	1.53606	2.5157e-05
Sar1b	-1.37853	2.5157e-05
Itm2a	1.93603	2.5157e-05
Gm17753	-2.74476	2.75418e-05
Zbtb7b	-1.11137	2.52272e-05
Gm10762	-1.49393	2.52318e-05
E030030I06Rik	-3.62286	2.52318e-05
Spop	-1.18685	2.52855e-05
Marchf3	3.59126	2.53118e-05
Alkbh8	-1.33873	2.53306e-05
Eya1	1.48361	2.54096e-05
Clasrp	-1.45446	2.54245e-05
Fn3k	-1.92224	2.54459e-05
Pelo	2.83755	2.54459e-05
Fndc3b	1.44341	2.54459e-05
Vwf	2.69934	2.54516e-05
Cdh10	4.33703	3.15199e-05
Pick1	-1.78772	2.55472e-05
Slc41a3	-1.59954	2.56628e-05
Clic5	-1.23853	2.58519e-05
Ip6k2	5.49556	2.82216e-05
Hspa1a	6.2144	2.61317e-05
Mylk4	-3.11287	2.61317e-05
Adam9	1.26379	2.62303e-05
Neb	-1.3635	2.62638e-05
Mamld1	2.37951	2.62638e-05
2810025M15Rik	1.34971	2.63651e-05
Zbtb38	-1.24822	2.63964e-05
Cpt1b	-2.02626	2.63964e-05
Cyp27a1	-1.37484	2.6521e-05
Kif1c	-1.32042	2.65464e-05
4833439L19Rik	-1.04328	2.65464e-05
Nup153	2.73206	2.65501e-05
Pag1	1.56061	2.66734e-05
Lmod3	-1.21733	2.67222e-05
Ypel3	-1.20752	2.68204e-05
Cdnf	-1.25734	2.69191e-05
Vcl	1.68519	2.72332e-05
Stk24	1.47729	2.72332e-05
Hapstr1	1.08327	2.73395e-05
Tbc1d5	1.32972	2.74597e-05
mt-Nd1	-1.46293	2.74597e-05
Gatad2a	1.40783	2.74597e-05
Uaca	-1.21232	2.74597e-05
N4bp2l1	3.21889	2.75867e-05
Zbtb21	2.00064	2.7701e-05
Meis1	2.40901	2.7754e-05
Norad	-1.22398	2.77944e-05
Adamts17	2.98703	2.78032e-05
Btbd3	1.26178	2.79706e-05
Amigo2	2.22043	2.79706e-05
Vps13c	2.25214	2.80059e-05
BB218582	-1.99186	2.80939e-05
Plekha8	1.48139	2.82216e-05
Synpo2	-1.52923	2.83245e-05
Osgepl1	-1.27732	2.84674e-05
Amigo1	-1.11962	2.84674e-05
Sugt1	-1.52347	2.84674e-05
Stxbp5	1.63206	2.86591e-05
AI480526	-2.40262	2.89385e-05
Cdc42ep1	1.76989	2.90837e-05
Gm9821	-2.80227	2.9186e-05
Shf	2.33317	2.92197e-05
Uqcc1	-1.25141	2.9238e-05
Lrrc8c	1.83785	2.93638e-05
Gm5532	-2.61229	2.9418e-05
Slc38a3	-1.58145	2.94396e-05
Tmem158	2.00479	2.94396e-05
Sav1	-1.56806	2.94396e-05
Cd93	1.59111	2.94396e-05
Atxn7l3b	1.33068	2.94396e-05
Gstp2	-1.44891	2.95267e-05
Mtpn	1.05021	2.95852e-05
Slc38a9	-1.34161	2.96715e-05
Zfyve27	1.74508	2.96715e-05
Styx-ps	-2.06815	2.97073e-05
Plvap	2.37659	2.99859e-05
Msi2	-1.26938	2.99859e-05
Zfp652	-1.36344	2.99859e-05
Hnrnph3	-1.07567	2.99923e-05
Gm47898	-3.19247	2.99923e-05
Kctd12	1.36912	2.99923e-05
Zfp36l1	1.88937	3.01795e-05
Esr1	2.09776	3.01795e-05
Atxn1	-1.39328	3.02034e-05
Rida	-1.35483	3.0212e-05
Rabep2	-1.49231	3.0212e-05
Slc2a4	-1.4364	3.03583e-05
Rbm25	-1.04998	3.059e-05
Tbc1d23	3.02948	3.059e-05
Pitpnc1	-1.14882	3.059e-05
Tbc1d17	-1.21458	3.06055e-05
Polr3gl	-1.17024	3.06055e-05
Cfap99	5.03751	3.87699e-05
Ephb4	1.97996	3.07978e-05
Ndfip2	1.823	3.07978e-05
Fyttd1	1.6648	3.0874e-05
1110019D14Rik	-1.53713	3.09201e-05
Map4k4	1.28007	3.09261e-05
Gm12319	-2.26784	3.09729e-05
Thap3	-1.46303	3.10008e-05
Oxr1	-1.04359	3.10008e-05
Rai2	1.39112	3.10008e-05
Trim45	1.92996	3.10008e-05
Laptm4b	1.40782	3.1039e-05
Ccdc9b	-1.44681	3.1039e-05
Fam210b	1.31727	3.13513e-05
Fus	-1.18747	3.16773e-05
Actn3	-1.3316	3.16773e-05
Tnnc2	-2.4013	3.17315e-05
Mmp14	1.6543	3.17315e-05
Gm4294	1.65821	3.21649e-05
Col4a2	2.28209	3.21649e-05
Ehd2	1.65245	3.22943e-05
Sh3bgr	-1.32887	3.23648e-05
Synj2bp	-1.11737	3.264e-05
Cyp4f13	-2.12686	3.26583e-05
Dedd	-1.34193	3.29461e-05
Sparc	2.01075	3.30347e-05
Elf1	1.36184	3.30577e-05
Csrnp1	3.49093	3.30577e-05
Dlc1	1.22469	3.30659e-05
Septin8	1.12112	3.30659e-05
Zswim6	2.33938	3.30659e-05
Ucn	-2.87099	3.30659e-05
Ccdc146	-3.23525	3.96477e-05
Trmt13	-2.16376	3.31039e-05
Ube2g1	-1.26105	3.3116e-05
Ano6	1.44649	3.35132e-05
Mlxipl	-1.72508	3.35633e-05
Mob1a	1.14244	3.3578e-05
Prkx	1.69945	3.3578e-05
Chrna10	-3.39003	3.36475e-05
Dguok	-1.85844	3.36682e-05
Bag2	1.58578	3.37198e-05
Ndrg2	-1.25234	3.37595e-05
Tsc1	-1.39845	3.38029e-05
Zscan29	1.71996	3.39997e-05
2310001H17Rik	-2.32644	3.41473e-05
Enc1	2.33156	3.42465e-05
Dnajb1	3.09104	3.42465e-05
Ark2c	2.7976	3.72646e-05
Sema6a	1.53892	3.4535e-05
Cd46	-2.99854	3.45691e-05
Mboat1	1.8623	3.45905e-05
Acsl6	-1.30063	3.47647e-05
Ace	1.5648	3.50879e-05
Hnrnpf	1.10677	3.5283e-05
2310040G24Rik	-1.72006	3.5283e-05
Stard7	-1.13676	3.5283e-05
Atp1b3	1.28687	3.53141e-05
Kpna3	-1.07752	3.54697e-05
Peli1	1.47272	3.54938e-05
Gas2l3	3.20811	3.56943e-05
mt-Nd2	-1.46719	3.571e-05
Slco2a1	2.0735	3.571e-05
Rilpl1	-2.03922	3.571e-05
Ndn	1.79768	3.571e-05
Vps50	-1.42509	3.571e-05
Ncoa7	2.6626	3.59276e-05
Dach2	-2.67908	3.60399e-05
D830039M14Rik	-1.77207	3.60399e-05
Satb1	-1.18762	3.60399e-05
Nynrin	1.21521	3.60399e-05
Gpatch4	-1.30251	3.60399e-05
Zfp281	1.3557	3.60399e-05
Det1	-1.17595	3.60399e-05
Pcnt	-1.14993	3.60399e-05
Nqo2	-1.15113	3.60399e-05
Glrx2	-1.10607	3.60399e-05
Aox1	-2.66864	3.60399e-05
Ppm1a	-1.11566	3.61163e-05
Cop1	-1.09764	3.63657e-05
Mospd1	-1.53963	3.6392e-05
Tafazzin	-1.076	3.63987e-05
Atf3	5.43515	3.63987e-05
Ttc28	1.57913	3.65778e-05
Dcps	-1.56849	3.65778e-05
Nectin2	1.68508	3.65778e-05
Gm15935	-3.49747	3.65778e-05
Rnf24	2.21274	3.67094e-05
Pkd2l2	2.84375	3.67094e-05
Grn	1.31135	3.67094e-05
Notch1	1.51142	3.67188e-05
Eloc	-1.20585	3.6814e-05
Cstpp1	-1.70467	3.71082e-05
Oxsr1	-1.2457	3.72321e-05
Mia2	-1.70805	3.72646e-05
Ube2r2	-1.25905	3.73874e-05
Myot	-1.37177	3.74504e-05
Cnbp	-1.03901	3.75695e-05
Tigd4	-1.30356	3.75695e-05
Zcchc3	1.87556	3.75695e-05
Gm47483	-1.73905	3.75695e-05
Chchd7	2.05157	3.76296e-05
Pnpla8	-1.26546	3.76377e-05
Pgm1	-1.44759	3.76377e-05
Tenm3	1.51885	3.76377e-05
Gsdme	-1.73132	3.78187e-05
Myhas	-2.14741	3.78187e-05
Akap8	-1.19804	3.78188e-05
Nfyb	-1.23464	3.78688e-05
Acta2	1.95596	3.81036e-05
Agl	-1.09874	3.8191e-05
Aak1	2.37559	3.8191e-05
Smim10l1	-1.13737	3.8191e-05
Svep1	1.59377	3.83383e-05
F11r	1.15365	3.85693e-05
Gtf3c3	1.72818	3.86551e-05
Tubb2b	2.46025	3.87699e-05
Izumo4	-1.83689	3.88607e-05
Bcar3	2.41094	3.88781e-05
Slc2a4rg-ps	-2.29614	3.88856e-05
Cdk10	-1.38629	3.91276e-05
Snrpd3	-1.62346	3.96064e-05
Rlf	1.63492	3.9657e-05
Kpna1	-1.1009	3.96619e-05
Castor2	-1.04676	3.97801e-05
Pafah1b1	-1.03913	3.97801e-05
Cmbl	-1.40411	3.98059e-05
Gm12940	-1.36754	4.01016e-05
Dcaf11	-1.00904	4.01016e-05
Wnt4	-2.35297	4.01016e-05
Gm4861	-4.69968	4.01273e-05
Arhgap31	1.17399	4.08763e-05
Ttyh3	2.01558	4.09696e-05
Slc30a9	-1.13327	4.09696e-05
Col14a1	1.92519	4.10636e-05
Tcap	-1.92599	4.11908e-05
Smpdl3a	-1.58176	4.11908e-05
Uckl1os	-1.64184	4.15177e-05
Hmgb1	-1.08192	4.19299e-05
Naa40	-1.10069	4.27017e-05
Zfp608	3.46447	4.29967e-05
1110002E22Rik	-1.61461	4.29967e-05
Pex11a	-1.34572	4.3242e-05
App	1.13193	4.33973e-05
Trmt1	-1.11779	4.33973e-05
Rassf8	1.20544	4.33973e-05
Evi2	-1.89483	4.34511e-05
Bahd1	1.31538	4.34832e-05
Ccdc73	-1.81957	4.34955e-05
Pcdhgc3	2.16309	4.35316e-05
Shisa2	-1.94113	4.35767e-05
C1qtnf6	2.59434	4.35767e-05
Osbpl11	3.19971	4.35767e-05
Malat1	-1.34085	4.3958e-05
Gm45777	-3.90642	4.97141e-05
4932422M17Rik	-2.41894	4.41213e-05
Asap1	1.37591	4.42033e-05
Egln1	-1.22117	4.42033e-05
Igf2bp2	2.43071	4.43454e-05
Atp6v1a	1.83761	4.43454e-05
Prrc2a	1.75379	4.43454e-05
Parp6	-1.46257	4.44872e-05
Josd2	-1.13212	4.46649e-05
Znrf3	1.81314	4.46859e-05
Gimap1	1.77526	4.46859e-05
Popdc2	-1.28444	4.49126e-05
Mon1b	1.34681	4.5099e-05
Pptc7	-1.28796	4.51897e-05
Gm47908	-2.27782	4.54859e-05
Plaat3	-1.1382	4.58364e-05
Maml1	1.99852	4.61049e-05
Mmab	-1.44535	4.63665e-05
Itpr2	1.07888	4.63665e-05
Scn4a	-1.32634	4.63665e-05
Ate1	-1.26571	4.65314e-05
Gdf11	-1.55724	4.67954e-05
Lrp10	1.18341	4.71212e-05
Hoxc4	1.33943	4.71578e-05
Brd7	-1.02796	4.72831e-05
Acox3	1.3177	4.73313e-05
Prnp	1.64515	4.73344e-05
H1f10	2.32216	5.21727e-05
Bpgm	-1.34139	4.75525e-05
Hnrnpa0	1.26256	4.75525e-05
Capn7	-1.20471	4.75525e-05
Crebl2	-1.43474	4.79768e-05
Pcmtd1	-1.22163	4.83438e-05
Hoxa13	-1.2815	4.85162e-05
Gm37677	-3.69561	4.85763e-05
Synrg	1.01015	4.88222e-05
Pgap1	1.20732	4.89288e-05
Tuba1b	1.51328	4.91022e-05
H2az2	-1.37315	4.91022e-05
S100a10	1.44233	4.94497e-05
Dennd1b	1.33193	4.95825e-05
Gm43597	-1.39384	4.97141e-05
Nbeal1	-1.11348	4.97141e-05
Col1a1	3.0181	4.97141e-05
Tjp2	2.33679	4.97141e-05
Col11a1	1.97659	4.99654e-05
Atl2	-1.18246	4.99654e-05
Lrrcc1	-1.82397	4.99654e-05
Myh9	1.39979	4.99654e-05
Arglu1	-1.04769	4.99654e-05
Gm32282	-1.78834	4.99654e-05
Ankrd27	1.40951	5.005e-05
Zfp180	-1.1595	5.02408e-05
Gm19299	-3.54337	5.65306e-05
Clstn2	1.60873	5.0408e-05
Wdr97	-2.05569	5.0408e-05
Ptprb	1.27653	5.0408e-05
Il15	-2.73719	5.0408e-05
Hba-a2	3.76446	5.04418e-05
Zfp788	-1.31422	5.05836e-05
Scaf8	1.03841	5.05953e-05
Leng9	1.55056	5.10418e-05
Sorbs2	-1.56758	5.10675e-05
Zfp120	-1.41711	5.10675e-05
Cep19	-1.46693	5.10675e-05
Cap2	-1.23381	5.10675e-05
Kcnq5	1.96556	5.11386e-05
Rpp14	-1.25979	5.12283e-05
Hspa1b	6.10334	5.13246e-05
Cfap97	-1.10252	5.1341e-05
Mkrn2os	4.65992	5.1341e-05
Uvrag	1.05626	5.14447e-05
Dgkh	1.34444	5.20523e-05
Tbl1xr1	-1.06154	5.20523e-05
Gm52968	-3.04214	5.90578e-05
Apbb3	-1.4534	5.26071e-05
Gm14295	-1.7099	5.26071e-05
Cntrl	-1.6992	5.26071e-05
Jup	1.97552	5.28542e-05
Fbn2	4.01021	5.29085e-05
Ggnbp1	-3.20331	5.33682e-05
Donson	2.83244	5.36183e-05
Rcor1	1.4559	5.36386e-05
Dapk2	-1.95927	5.38115e-05
Cdon	1.25455	5.38115e-05
Kcmf1	-1.24382	5.39467e-05
Elovl1	1.60238	5.40713e-05
Nhsl1	1.71663	5.41087e-05
Snrnp35	-1.23735	5.44272e-05
Tinagl1	2.01787	5.45323e-05
Smox	-1.97623	5.46211e-05
Gm13375	1.43658	5.46729e-05
Kcnma1	-1.37163	5.46729e-05
Txlnb	-1.27793	5.50223e-05
Rif1	-1.47869	5.51991e-05
Gm10686	-1.69101	6.20133e-05
Pik3ip1	-1.74021	5.54163e-05
Gcnt4	4.14402	6.14163e-05
Slc35g2	2.76734	5.57359e-05
Hba-a1	3.55185	5.57359e-05
Unc13b	1.91864	5.57359e-05
Smyd1	-1.07314	5.58542e-05
Usf3	-1.12754	5.58542e-05
Slc25a37	-1.17458	5.59171e-05
Prkaa2	-1.10498	5.59171e-05
Otub2	-1.57151	5.65306e-05
Fbxo33	2.546	5.65306e-05
P3h4	1.22308	5.65306e-05
Dhfr	2.50999	5.65668e-05
Trim13	-1.58887	5.67828e-05
Cldn23	5.31912	5.69992e-05
Fam107a	3.05943	5.72587e-05
Pcdh18	1.14894	5.72846e-05
Mamstr	-1.80773	5.81006e-05
Tdrp	-1.3168	5.81006e-05
Gm49417	-2.79479	5.81243e-05
Lrrtm2	5.19684	6.38061e-05
Tuba4a	-1.68587	5.82646e-05
Chm	-1.06731	5.83849e-05
Tshz3	2.83237	5.83849e-05
Vat1	1.16094	5.8685e-05
Acyp1	1.42701	5.88482e-05
Dcstamp	4.94032	6.46095e-05
Slc9a1	1.27272	5.92604e-05
Ctf1	-1.28048	5.92604e-05
Usp47	-1.33553	5.92604e-05
Mex3c	1.24191	5.92604e-05
Col18a1	1.91882	5.92604e-05
Mrln	-2.0059	5.92604e-05
Lrrc32	1.67414	5.92604e-05
Tram1l1	4.62568	6.52811e-05
Bbx	1.5728	5.93397e-05
Purg	2.57538	5.93397e-05
Ccdc91	-1.07893	5.93913e-05
Clstn1	1.285	5.94887e-05
Gm44421	-2.32594	5.95785e-05
H2-M3	3.10512	5.95785e-05
Mast2	1.35928	5.96581e-05
Dgkz	-1.25892	5.9934e-05
Dcun1d1	-1.218	5.99824e-05
Smad3	-1.317	6.02344e-05
Gm5091	-3.927	6.76978e-05
Gm16102	-2.25226	8.3668e-05
Ankrd13a	1.19171	6.15208e-05
Tirap	-1.68799	6.16997e-05
Arsi	2.06971	6.16997e-05
Kcnrg	-1.69474	6.16997e-05
Nampt	-1.13749	6.18844e-05
Tagln2	1.58746	6.19784e-05
St6galnac4	1.46722	6.20133e-05
Dnajc2	-1.16371	6.20133e-05
Slc16a8	-1.82264	6.20133e-05
Eng	1.60278	6.20133e-05
Rexo1	1.22065	6.20133e-05
Ccdc8	1.36952	6.20133e-05
Uxs1	1.5816	6.24292e-05
Pfkfb3	-3.18332	6.24292e-05
Arf3	1.10165	6.26188e-05
Ptma	1.01316	6.26825e-05
Mrps18b	-1.4824	6.26957e-05
Sobp	-1.34082	6.26957e-05
Myom2	-1.34623	6.28418e-05
Gpr157	-1.64592	6.28479e-05
Mmut	-1.06063	6.30255e-05
Ormdl1	-1.1715	6.3042e-05
Hspa4l	3.82361	6.37246e-05
Thap12	-1.12829	6.38061e-05
Arrdc4	1.90414	6.38061e-05
Raly	1.26828	6.38061e-05
Fstl1	1.70313	6.38061e-05
Col6a1	1.73845	6.38929e-05
Gm49396	-2.33863	6.38929e-05
Nedd9	2.01047	6.40735e-05
Clk2	1.72868	6.46095e-05
Anxa5	1.13563	6.46207e-05
Enah	2.88961	6.47313e-05
Gm47845	-3.8431	7.26765e-05
Gps2	-1.0945	6.50178e-05
Ccdc181	-1.35044	6.52811e-05
Mzt2	1.62536	6.55394e-05
Crbn	-1.40726	6.56099e-05
Kctd14	6.17386	6.5625e-05
Zfp367	-1.43158	6.5625e-05
Bcar1	1.06264	6.5625e-05
Plxna2	1.48007	6.5625e-05
Cdadc1	-1.50196	6.5625e-05
0610040J01Rik	-2.89738	6.65826e-05
Myo6	1.19565	6.65826e-05
Ercc6l2	-1.23075	6.66423e-05
Gm12138	2.322	6.66423e-05
Heg1	1.32655	6.67219e-05
Uso1	1.3019	6.69234e-05
1700123M08Rik	-1.38719	6.76978e-05
Fas	2.39849	6.77924e-05
Ftx	-1.43824	6.79283e-05
Clasp1	1.09407	6.81441e-05
Ppp1r15a	2.47493	6.86396e-05
Adssl1	-1.18928	6.89809e-05
Stim2	1.03889	6.89809e-05
Slc25a5	1.21532	6.92809e-05
Sfrp5	1.7749	6.92809e-05
Zfp710	-1.19166	6.93869e-05
Bace2	3.53332	6.94286e-05
Cnksr1	-2.00219	6.94286e-05
Mfhas1	1.41668	6.95168e-05
Inka2	1.60576	6.9806e-05
Gtf2h2	-1.31735	6.98064e-05
Mlf1	-1.52621	6.99412e-05
Cdkl5	1.64312	7.01023e-05
Lima1	1.07054	7.01023e-05
Pip4k2b	-1.22117	7.01023e-05
Tax1bp3	1.51814	7.01023e-05
2610008E11Rik	-1.10749	7.04504e-05
Mast4	1.62532	7.06011e-05
Mrpl35	-1.24139	7.08702e-05
C1qtnf3	3.09223	7.13153e-05
Thbd	1.54275	7.16879e-05
Gys1	-1.23952	7.16879e-05
Gnai2	1.04947	7.16879e-05
Ppp1r14c	-1.03042	7.16879e-05
Strn3	-1.06898	7.16879e-05
Bhlhe40	-1.07873	7.17888e-05
Rbm33	-1.01213	7.17888e-05
Hbb-bt	3.37297	7.18504e-05
Klb	5.28549	7.18504e-05
St7l	1.62591	7.18504e-05
Rnf2	1.25194	7.18504e-05
Agtr2	6.62912	7.1966e-05
Msn	1.23915	7.23241e-05
Slc25a17	1.31224	7.26765e-05
4930404I05Rik	-3.07627	7.26765e-05
Trim2	2.71594	7.26765e-05
Marveld1	1.17833	7.26765e-05
Tbc1d8b	1.13376	7.26765e-05
Stau1	1.03695	7.26765e-05
Atpaf1	-1.03388	7.26765e-05
Ldb3	-1.38379	7.26765e-05
Rybp	1.64753	7.33388e-05
Msl3l2	2.23635	7.33527e-05
Mettl25b	-1.35978	7.3447e-05
Rngtt	1.63206	7.34482e-05
Gm8424	-2.46831	7.36232e-05
Rilp	-1.20157	7.36367e-05
Gm49883	-2.37583	7.3644e-05
Creb3l2	1.31362	7.36529e-05
Rasgrp3	-1.61691	7.3659e-05
Cacng4	4.01279	7.41996e-05
Prr14	1.23729	7.47101e-05
Sh2d5	2.84347	7.48654e-05
Atp8b2	1.20433	7.50506e-05
Flna	1.18487	7.50506e-05
Lman1	1.01052	7.50598e-05
Slc25a24	1.26434	7.52148e-05
Prickle2	1.58584	7.52421e-05
Fam171a1	1.04453	7.59221e-05
Cavin1	1.07411	7.62336e-05
Cd55	-1.95261	7.62336e-05
Ddit4l	-1.95662	7.62336e-05
Gm32219	2.46359	7.6527e-05
Slc16a5	5.21332	8.46172e-05
Cep170	1.1105	7.69973e-05
Mapk14	-1.01935	7.72828e-05
Notch3	1.89405	7.74692e-05
Gm37472	-2.08024	7.74692e-05
Tubb6	1.4394	7.75047e-05
Nectin3	2.01628	7.77445e-05
Bach1	2.20707	7.80275e-05
Gja4	1.74013	7.81044e-05
Nfkbiz	1.83837	7.81539e-05
Tril	1.91356	7.81539e-05
Rasd2	-2.68473	7.81539e-05
AU022252	-1.16397	7.83791e-05
Entpd1	1.55305	7.86362e-05
Ppat	-1.25084	7.88495e-05
Tab2	-1.0518	7.91656e-05
Ppp1r16a	-1.02776	7.93339e-05
Robo1	2.95133	7.95816e-05
Sms	-1.0075	7.95816e-05
Pcdh17	1.97419	7.9721e-05
Sh3bp4	1.79522	7.9731e-05
Mtmr10	1.84695	7.97922e-05
Gm44126	2.30796	8.78652e-05
Calr	1.13889	7.98034e-05
Sbds	1.1696	7.98494e-05
Plk2	1.34258	8.00083e-05
Pkdcc	-1.14862	8.00083e-05
8430422M14Rik	-2.5266	8.01598e-05
Luc7l3	-1.18916	8.02233e-05
Tfap4	-2.16255	8.02233e-05
Vim	1.21814	8.06655e-05
Itga5	1.6514	8.09369e-05
Gm49759	-1.60088	8.13347e-05
Ssh1	1.3171	8.13642e-05
Lfng	1.63465	8.19838e-05
Asb15	-2.53525	8.28899e-05
Dchs1	2.25301	8.32607e-05
Gm44769	-2.65763	9.32157e-05
Kif21a	-1.42132	8.34297e-05
Qser1	-1.00313	8.34297e-05
Plxna1	1.3528	8.35422e-05
Sap30	2.39792	8.35422e-05
Mrgprh	-1.76448	8.3668e-05
Cnnm2	1.80451	8.37103e-05
5330406M23Rik	-3.30459	0.000107355
Slc25a26	-1.33849	8.3745e-05
Nsmaf	-1.34968	8.40885e-05
Lrp6	1.00086	8.41183e-05
Gm49477	-2.03044	8.42445e-05
Zfp72	-1.99444	8.43039e-05
Gper1	1.78501	8.43056e-05
Fzd5	2.32206	8.43056e-05
Ago4	1.32695	8.43056e-05
Camk2g	-1.00555	8.4349e-05
Klhl33	-2.08948	8.51208e-05
Ttc14	-1.12019	8.53668e-05
Tmem80	-1.29662	8.55454e-05
Tlnrd1	1.40684	8.55454e-05
Btbd6	-1.06975	8.56427e-05
Ntf5	-3.1184	8.56527e-05
Rasal2	1.48546	8.56527e-05
Elovl5	1.32274	8.56527e-05
Prkd3	1.18261	8.5808e-05
Zfp2	-1.7879	8.5808e-05
Ppm1j	-1.40845	8.58334e-05
Sdk2	2.31598	8.58696e-05
Podxl	1.66598	8.59758e-05
Tuba1a	1.50577	8.59772e-05
Prr11	3.25961	9.56956e-05
Kctd9	-1.05831	8.63589e-05
Amhr2	-1.74628	8.63707e-05
Birc2	-1.11518	8.68542e-05
Kbtbd13	-1.29103	8.68542e-05
Eepd1	-1.48838	8.68542e-05
Rnase13	-5.31599	0.00011939
Fdx1	1.75851	8.72087e-05
Ppm1l	-1.10027	8.75801e-05
Ptms	1.12318	8.77027e-05
Tpd52l1	-1.12751	8.77027e-05
Lrrc58	1.15799	8.78143e-05
Gm16576	-1.54987	8.8063e-05
Snx12	1.07008	8.8063e-05
Gm29773	-1.66403	8.8063e-05
Dnajc21	-1.51481	8.8063e-05
Gadd45b	-1.78508	8.84356e-05
Sumf2	-1.26102	8.89461e-05
Timp3	1.46629	8.9258e-05
Ccdc66	-1.44481	8.92964e-05
Oacyl	-2.55677	8.93258e-05
Prr29	-1.59209	8.95229e-05
Actr3	1.14379	8.95229e-05
Pdp1	-1.78059	8.95229e-05
Nemf	-1.10949	8.95229e-05
Gm5844	3.43365	8.95229e-05
Ptbp1	1.08918	9.01056e-05
Tfb2m	-1.1988	9.01835e-05
Por	1.33039	9.03281e-05
Akap8l	-1.16582	9.04105e-05
Dpy19l1	1.35736	9.0969e-05
Ermn	5.8084	0.000138023
Klhdc1	-1.38627	9.0969e-05
Lamb1	1.902	9.0969e-05
Spats2l	1.61732	9.0969e-05
Polr2a	1.57251	9.09804e-05
Chpf	1.96249	9.1134e-05
Plin4	-1.68815	9.11797e-05
Sgpl1	1.34579	9.11797e-05
A930004J17Rik	-1.4825	9.11797e-05
Adamts1	1.71828	9.12555e-05
Gm49172	1.28403	9.13516e-05
Gm28230	-2.76704	0.000119724
Zkscan7	-1.09183	9.18242e-05
Cyld	-1.1219	9.20401e-05
Edem1	1.07283	9.23479e-05
Spty2d1	1.75438	9.3389e-05
Syn2	1.66458	9.3389e-05
Sema5a	1.53785	9.3389e-05
Col1a2	2.13055	9.38738e-05
Tbc1d9	2.67068	9.49279e-05
Chd2	-1.01301	9.54653e-05
Htatsf1	-1.17128	9.59869e-05
Maob	-1.17001	9.60077e-05
Palld	1.88093	9.60077e-05
Tnpo1	1.34171	9.60077e-05
Crtap	1.849	9.60077e-05
Ganc	-1.24492	9.60077e-05
Gm20342	-1.99694	9.60077e-05
Carmil1	3.14251	9.60077e-05
Ubald2	-1.58549	9.60077e-05
Tmx2	1.22819	9.61016e-05
Slc7a1	1.83153	9.65424e-05
Cdh20	6.02801	8.7143e-05
Pak3	2.01076	9.66959e-05
Frmd4a	1.31332	9.66977e-05
Zxdc	1.27693	9.67823e-05
Tgfbr2	1.02171	9.67823e-05
Efhd2	1.37421	9.68281e-05
Ttc39b	1.46348	9.69276e-05
Hfe	-1.17568	9.70056e-05
Dnajb2	-1.09155	9.7287e-05
Mcu	1.04687	9.83994e-05
Susd5	1.55684	9.83994e-05
Amotl1	-1.13406	9.83994e-05
Gm11752	-3.03949	9.83994e-05
Gm11543	9.75747	0.00013918
6330403L08Rik	-1.0335	9.868e-05
A030001D20Rik	-1.47615	9.87985e-05
Fundc2	-1.3272	9.87985e-05
Gm36377	3.53971	0.000139839
Galnt10	1.26776	9.89946e-05
Chst2	1.92259	9.961e-05
Sema7a	1.6424	9.961e-05
Rbm24	-1.12578	9.99809e-05
Rgs4	2.04661	9.99809e-05
Gm47798	-2.3373	0.000100314
Map1b	1.56662	0.000100314
Dennd2a	1.39404	0.000100363
Zfp970	-1.31148	0.000100768
Atg16l2	-1.51447	0.00010078
Stxbp4	-1.87076	0.000100945
Col8a1	1.46351	0.000100949
Eea1	1.57432	0.000101847
Pabpc1	1.39682	0.00010215
Arsj	1.5481	0.000102316
Nrp1	1.04371	0.000102662
Speg	-1.46373	0.000103685
Itgb3	1.46984	0.000103919
C130083M11Rik	-1.27739	0.000103977
Zfp956	-1.32266	0.000104236
Lrig1	1.01599	0.000104544
Gtf2f2	1.18747	0.000104821
Lipt1	1.45816	0.000105939
Gm37691	-1.18697	0.000106012
Kcnn1	-1.95375	0.000106653
Prelid1	1.21086	0.000106738
Mus81	-1.03998	0.000106738
Isy1	-1.01583	0.000106767
Tanc1	1.07928	0.000107052
Fbln2	1.4368	0.000107052
Gm49201	-2.13256	0.000107052
Lpin2	2.05356	0.000107279
Gas1	1.1668	0.000107657
Coq2	-1.04669	0.000107878
Gm17767	4.312	0.000119993
Mras	1.1361	0.000108068
Nqo1	-1.62805	0.000108572
Sipa1l1	1.9395	0.000108613
Taf9b	-1.30319	0.000108613
Adgra3	1.14376	0.000109057
Pxdc1	1.3326	0.000109738
Osr2	2.38362	0.000109885
Chst11	1.37124	0.000109885
Ptp4a3	-1.84931	0.000109885
Hbb-bs	3.17706	0.000109885
Pink1	-1.39745	0.000110241
Smim41	3.89189	0.00015615
Tigd2	1.21367	0.00011125
Nrp2	1.13551	0.000111425
Zfp280d	-1.63518	0.000111425
Or2n2-ps1	-5.3317	0.000143501
Ezh2	2.83315	0.000111977
Gna14	4.80299	0.000112218
Hk2	-1.29409	0.000112345
Igf1	1.62087	0.000112799
Dhh	2.31999	0.000112905
Fnbp1l	1.08054	0.000112942
Cttnbp2nl	1.18752	0.000113468
Zfp14	-1.20751	0.000113468
AW551984	3.90378	0.000114843
Nmbr	-2.77654	0.000115372
Pak2	1.6485	0.000115496
Atp1a1	1.62015	0.000118371
2310047D07Rik	-1.73449	0.000118469
Srsf4	-1.59589	0.000118469
Gm11266	-1.9395	0.00011892
Pigt	1.12937	0.00011892
Aasdh	-1.43191	0.00011892
Ankrd33b	-1.76783	0.00011892
Gprc5c	-1.54327	0.00011892
1810055G02Rik	1.3425	0.000119225
Cryz	1.31015	0.000119227
Sorcs2	2.23031	0.00011939
Hspg2	1.79646	0.00011939
Vav3	1.61545	0.000119408
Zswim3	1.93176	0.000119408
Chst14	1.34943	0.000119408
Myl9	1.30866	0.000119408
Ifrd2	-1.04708	0.000119455
Apold1	2.12651	0.000119574
Sord	1.2749	0.000119654
Lemd3	1.21816	0.000119775
Tnfrsf18	-2.68247	0.00011979
Eif2ak3	1.10149	0.000119815
Abca8b	-1.15781	0.000119993
Zranb2	-1.32665	0.000119993
C9orf72	1.82024	0.000119993
4933434E20Rik	-1.36277	0.000119993
Stbd1	-1.09829	0.00012176
Gm14326	-1.51999	0.000122261
Bri3bp	1.16837	0.000122428
Chd7	1.83678	0.000122468
Ddah2	1.12284	0.000122629
Adgra2	1.68959	0.000122677
Perm1	-1.55628	0.000122806
A130051J06Rik	2.62764	0.000123031
Pak1	-1.57235	0.000123377
Apc	1.68217	0.000123727
Mir1b	-2.33772	0.000123854
Spopl	-1.11379	0.000123915
Arhgef10l	-1.42319	0.000124231
Prx	2.3629	0.000125194
2610306M01Rik	2.01537	0.000125194
Zfp628	1.2048	0.000125194
Heatr1	1.84395	0.00012596
Tspan8	-2.63589	0.000126142
Gm48581	4.20942	0.000197752
Slc45a2	4.13175	0.00015615
Cdkn2aipnl	-1.19179	0.000126553
Rcn1	1.15932	0.000126863
Nup98	1.80759	0.000126863
Zic1	2.34955	0.000126863
Emilin1	1.99547	0.000126867
Rrbp1	1.01226	0.00012731
Nedd4l	1.78257	0.000127448
mt-Nd4	-1.29784	0.000127601
Atp6v1g2	1.07043	0.000127704
Gm15411	-3.17017	0.000143368
Tdrd3	-1.12753	0.000128371
Nudt12	-1.34342	0.000128371
Luzp1	1.15939	0.000128627
Pxdn	1.55489	0.000128627
Pfas	-1.54148	0.000128758
Mybpc1	-1.16102	0.000128891
Tbx2	1.49522	0.000128891
Gm23119	-2.24037	0.000129627
Gm17473	-2.36664	0.000129719
Pde4dip	-1.06038	0.000129785
Mrc2	1.34503	0.000129956
Gm49284	-1.82601	0.000130249
Stard4	2.50002	0.000130411
Tmem92	10.0283	0.00015051
Ppid	-1.04817	0.000130443
Pgm2l1	-1.46745	0.00013049
Chpt1	-1.1347	0.00013049
Rrm2b	-1.41101	0.00013049
Cacna2d4	-1.96841	0.00013049
Zc3h8	-1.0946	0.00013049
Dmac2l	-1.34376	0.000130617
Filip1	1.93544	0.000130858
Epha3	4.01108	0.00014405
Postn	1.95347	0.000131636
H2ax	1.08511	0.000131827
Cradd	-1.19011	0.000131827
Pter	-1.11825	0.000131827
Adrb2	1.77657	0.000131993
Gm11518	1.64327	0.000132231
Cox17	-1.15883	0.000132515
Slbp	1.11876	0.000132717
Tuba8	-1.28798	0.000133328
Brd4	1.38331	0.000133328
Prrg3	1.31486	0.000133388
Polk	-1.24682	0.000134177
Cachd1	2.26561	0.000134459
BC043934	4.50104	0.000134579
S1pr3	1.1881	0.000134579
Cmtm6	1.07533	0.000134579
Acad10	-1.52615	0.000135141
Ak4	-1.07661	0.000136499
Nr1d1	-1.5958	0.000136551
Nefm	4.17106	0.000169456
Nrdc	-1.13881	0.000136551
Tmem164	1.21822	0.000136551
Gm12059	-1.89571	0.000137396
Rhbdd1	1.20106	0.000137505
Mgll	1.31965	0.000137505
Zbtb10	1.91695	0.000137719
Cacna1s	-1.07451	0.000137962
Serhl	-1.19201	0.000137962
Tecpr2	-1.57334	0.000138082
Zfand3	-1.02278	0.000138112
Arsb	1.18338	0.000138201
Fscn1	1.79583	0.000138431
Ier3ip1	1.48786	0.000138448
Slc26a7	4.56914	0.000138448
Crip2	1.12603	0.000138624
Tmed8	1.091	0.000138794
Acvr2b	-1.86225	0.000138794
Asb12	1.10032	0.00013887
Dip2a	1.25846	0.000139073
Kank4	1.63251	0.000139108
Zcchc7	-1.19297	0.000139319
Myh11	1.48691	0.000139344
Abr	1.14628	0.000139521
Gstm4	1.55612	0.000139839
Eif2s2	-1.18436	0.000140082
E330037G11Rik	-2.54524	0.000140133
Cdc123	-1.31545	0.00014036
Pfkm	-1.2002	0.00014099
Kif26a	1.54452	0.00014099
Mief2	-1.13678	0.000141048
Lsmem2	-1.23046	0.000141367
Gm3235	-3.04806	0.000141847
Zeb2	1.10642	0.000141847
Wbp11	1.00987	0.000142425
Slc38a2	1.38088	0.00014259
Mta3	-1.57415	0.000142969
Arrdc3	1.51711	0.000143353
Gm6652	1.28325	0.000143501
Arid5a	1.80917	0.000143501
Gpc3	1.62093	0.000143529
Hs6st2	1.52805	0.000143529
Fgf18	1.41252	0.000143704
Pcbp2	-1.26885	0.000143704
Gm38192	-3.12664	0.000143704
Mmp28	1.5252	0.000143982
Usp46	1.23601	0.000144308
AW554918	1.11956	0.000144511
Gm14325	-1.2545	0.00014486
F2r	1.60139	0.00014486
Nrip1	1.78341	0.000144865
Gli2	1.60573	0.000145302
Bccip	-1.09397	0.000146478
Lrrc30	-2.61129	0.000146797
Shroom2	1.71858	0.000148114
Zfp605	-1.22637	0.000148912
Zfp9	1.34848	0.00014944
Agrn	1.15411	0.00015
Zbtb7c	2.67963	0.000150132
Itga9	1.4374	0.00015051
Cdkn1c	2.31555	0.00015051
Erfe	3.30228	0.00015051
Rin3	1.71369	0.000150758
Klhdc2	-1.24796	0.000151161
Mogs	1.38377	0.000151161
Trim36	5.00224	0.000151224
Rfesd	-1.16544	0.000151324
Cenatac	-1.74472	0.000151421
BC002189	-1.81246	0.000151421
Zyx	1.24582	0.000151502
Sox18	1.49878	0.000152442
Kcnc4	-1.44381	0.000152442
Serinc5	1.44082	0.000152839
Igfbp3	2.06495	0.000153131
Klf15	-1.32472	0.000153131
Zfp68	-1.1126	0.000153141
Skic3	1.27774	0.000153442
Gm43063	-4.70941	0.000203724
Slc10a7	1.21224	0.000155859
Gdf10	1.75039	0.000156959
Zfp954	1.91985	0.000157074
Pdgfrb	1.23391	0.000157074
Mapkapk3	-1.03492	0.000157074
Tbl2	1.16736	0.000157074
Wrap53	1.24018	0.000157273
Tie1	1.07485	0.000157273
Hs3st1	1.93617	0.000157273
Elk3	1.19922	0.000157895
Ints10	-1.23388	0.000157895
Erg	1.03418	0.00015797
5930430L01Rik	-1.39	0.000158361
Snx32	-1.26152	0.000158361
Ppp1cb	-1.16754	0.000158587
Fblim1	2.74217	0.000158691
Ccn1	2.10616	0.000158691
Neo1	1.28872	0.000159769
Mterf2	-1.50448	0.000160201
Rasa4	-1.51891	0.000160201
Cdk5r1	2.42066	0.000160288
Lrrc3b	2.14502	0.000160971
Gm44250	-1.57388	0.000161188
Cd9	1.32878	0.000161188
Nr4a2	1.93757	0.000161216
Cdr2	1.02644	0.000163467
Sdc3	1.23733	0.00016399
Adgrg1	1.82302	0.000164003
Gm15777	-1.72426	0.000164003
Aamdc	-1.09457	0.000164003
Arfgap2	-1.2108	0.000164223
St6gal1	1.54818	0.000164424
1700066M21Rik	1.87519	0.000164458
Cnr1	5.88508	0.000165051
Cdc14b	-1.68413	0.000165051
Kctd5	1.11245	0.000166497
Gm44758	-1.96166	0.00016668
Atg3	1.28549	0.000166753
Adgrf5	1.06868	0.000166849
5430425K12Rik	2.25263	0.000166849
Srsf5	-1.07612	0.000167716
Sync	-1.47063	0.000167716
Gm44430	2.61725	0.000168398
Tmsb10	1.3882	0.000168458
Col6a2	1.93925	0.000168973
Gapdhs	-1.89691	0.000168973
Efnb3	2.10369	0.000169605
Brip1os	1.0777	0.000170096
Itfg1	-1.10949	0.000170655
Galnt16	1.4749	0.000170895
Niban2	1.48579	0.000171015
Nfe2	5.05143	0.000190129
Col11a2	1.85966	0.000171638
Peak1	1.1714	0.000171947
Foxo1	1.41791	0.000172594
Frmpd3	2.61077	0.000217901
Wdr36	1.36418	0.000173223
Phactr4	1.35414	0.00017336
Usp6nl	1.22321	0.000173677
Gm34256	-2.83891	0.000198515
Gm37303	-2.35979	0.000175084
Col15a1	1.98823	0.000175084
Arih2	-1.01281	0.000175604
Zfp799	-1.10039	0.000175604
Gm3854	-2.98655	0.000175604
Fgf6	-1.89723	0.000175721
Gm2861	5.38726	0.00029469
Clpx	-1.03394	0.000176366
Zc3h14	1.05817	0.000176366
Gm20045	-1.55086	0.000177218
Adamts9	1.83266	0.00017748
Mboat2	1.7458	0.00017748
Trim59	2.4629	0.00017748
Vopp1	1.35189	0.000177736
Ptprk	2.36375	0.000178013
Rgs11	-2.25056	0.000178106
Pcdhga3	1.05257	0.000178176
Sh3pxd2b	1.37884	0.000178314
Prxl2c	-1.00312	0.000178315
Gm35576	-3.36817	0.000178915
mt-Te	-2.18239	0.000179668
Lyve1	1.59621	0.000179681
Ehd4	1.23252	0.000179681
Polr1has	-1.50641	0.000179681
Lrrc45	-1.16239	0.00017983
Zfp521	1.08952	0.00018042
Sft2d1rt	1.0998	0.000180481
Cldn5	1.48063	0.000181424
Cbx7	-1.59051	0.000181551
Gja5	1.98905	0.000181551
Trim32	1.22049	0.000181883
Hspa5	1.25723	0.000181883
Trim47	1.21409	0.000182103
Pnpla7	-1.41163	0.000182319
Fam193a	1.34341	0.000182346
Mphosph6	1.23504	0.000182827
Pde4a	-1.56538	0.000184282
Dnajc15	-1.26964	0.000184282
Zfhx4	1.26387	0.000184282
Gpt2	-1.58443	0.000184389
Gm50012	2.60161	0.00018473
Tmem88	1.43735	0.000185733
Tpm1	-1.02804	0.000185733
Gm48045	2.1398	0.000186023
Pbx3	1.40633	0.000186023
Sowahc	1.52186	0.000186136
Fosb	3.19347	0.000186136
Cyb5d1	-1.14977	0.000186771
Wsb1	1.00796	0.000187007
Zfp759	-1.5774	0.000187179
Usp53	-1.07656	0.000187975
Arid1b	1.20194	0.000187975
Gm47320	-2.92972	0.000189355
Drg1	1.64941	0.000189476
Tnfrsf12a	3.42795	0.000190296
Bmp6	1.37653	0.000190431
Cflar	1.78991	0.000193052
Birc6	1.1085	0.000193052
Igfbp4	1.08751	0.000193302
Pnma8b	2.6618	0.000193349
Retreg1	-1.46266	0.000193349
A330102I10Rik	4.33821	0.000194328
Bgn	1.47265	0.000194583
Lhfpl2	1.44632	0.000194898
Zfp692	-1.16019	0.000194898
Nudt13	-1.27364	0.000194898
Emp1	1.48941	0.000194898
Snx7	2.94081	0.000196182
Kif1a	1.80359	0.000196182
Lasp1	1.08838	0.000196422
Rnmt	-1.54955	0.000196849
Poc5	1.24823	0.000197752
Scrn2	-1.01543	0.000199957
Pik3r3	1.35279	0.000200072
Pten	1.05354	0.000201853
Endod1	1.03828	0.000202054
Gm15542	1.9247	0.00020231
Srpk3	-1.51269	0.000202319
Gm13394	2.64006	0.000202333
Hecw2	1.35105	0.000202383
Plaat1	-2.01278	0.000202558
Hycc1	1.13011	0.000203037
Oxct1	-1.19444	0.000203412
Galnt7	1.26137	0.000203597
Epas1	1.074	0.000205334
Scarb1	1.11252	0.000205378
Cyp17a1	3.92781	0.000261542
Klhl8	-1.12339	0.000205756
Styxl2	1.76478	0.000206783
Phf20l1	-1.05694	0.000207004
Aptx	-1.19467	0.000207257
Nkain1	-2.21786	0.000207257
Vasn	1.47326	0.000207379
Polb	-1.33182	0.000207544
Qrsl1	-1.37975	0.000208264
Sulf1	1.27504	0.00020939
Scamp3	1.27008	0.000209953
Kdm2a	1.05766	0.000209953
Lpar1	1.07402	0.00021004
Bcl2l15	-3.26157	0.000210476
Zfp770	-1.22175	0.000210476
Bhlhe22	2.13386	0.000234621
Loxl2	1.70122	0.000210504
Aen	-1.07355	0.000211242
Shisa5	1.10771	0.000211242
Aatk	1.26895	0.000211967
Atp9b	1.95998	0.000211977
Sertad1	1.66425	0.000212021
Col19a1	1.94905	0.000237424
Cspg5	3.44445	0.000212469
Tsku	1.42099	0.000212696
Pcdh7	1.43802	0.000212903
2310030G06Rik	-1.92343	0.000213157
2010109A12Rik	3.85598	0.000273195
Pclo	3.05273	0.000214354
Mfap3l	1.60938	0.000214354
Marveld3	4.35369	0.000239971
Zscan12	-1.03895	0.000215033
Cdkn1a	1.65612	0.000215033
4930544D05Rik	-3.52423	0.00021568
Pdzrn3	-1.09961	0.00021568
Nae1	-1.2128	0.000215807
Trib1	1.93691	0.000215807
Pea15a	1.00783	0.000216246
Cul7	1.36391	0.000216246
Pank4	-1.07552	0.000216279
Impact	-1.26128	0.000216279
Fhip1a	1.10235	0.000216895
Kdm5c	1.75342	0.000217283
Usp43	1.53763	0.000217858
Tom1l1	-1.1417	0.000217901
Thsd4	2.76007	0.000217901
Lsm6	-1.2393	0.000218026
Erbb3	1.03496	0.000219489
Gucd1	-1.19387	0.000219489
Lrrk1	1.27048	0.000220883
Zfp1006	-1.32053	0.000221807
Apaf1	1.49899	0.000221897
Sntb2	1.13875	0.000222364
Lrrn1	1.326	0.000223363
Mb	-1.65133	0.000223363
P3h1	1.3987	0.000223755
Chst7	1.23728	0.000223822
Atp2b4	1.56294	0.000223822
Zwint	1.08738	0.000224289
Tmem101	1.0198	0.000224289
Ttyh1	2.67728	0.000224343
Map1s	1.14199	0.000224467
Arhgap28	2.36872	0.000224467
Best3	-2.00284	0.000224584
Zfp641	-1.56068	0.000225452
Gm37824	-3.15457	0.000263757
Zcchc24	-1.08429	0.000229498
Whrn	1.84208	0.000229751
Tbc1d19	-1.31314	0.000229809
Sox11	3.60271	0.000230508
Lgals9	1.26016	0.000231082
Smarca1	-1.94492	0.000231276
Kif3c	-1.24802	0.000231276
Igf2r	1.1071	0.000232001
Rmnd5a	-1.01763	0.000232375
D230049E03Rik	3.29459	0.000431386
Clic4	1.21843	0.000234621
Gna13	1.41478	0.000236985
Tcerg1	1.45781	0.000237674
Gm42971	-3.12799	0.000272975
Platr14	2.60487	0.000238022
Twf2	-1.04971	0.000238022
Gm42697	-3.21647	0.000320064
Fn3krp	-1.32377	0.000239225
Gm38157	-3.17883	0.000274915
Lurap1l	1.30598	0.000239971
Nrk	2.86329	0.000240431
D16Ertd472e	1.80186	0.000240431
Ak6	-1.4284	0.000240431
Ets2	1.03387	0.000240473
Ackr1	1.61432	0.000240778
Gm15337	-3.92109	0.00027944
Heyl	1.33416	0.000243022
Gm20304	-4.10459	0.000280642
Gm15601	-1.94556	0.000244721
Atosa	1.71658	0.000244738
Tent5a	1.18388	0.000245325
Isyna1	1.84681	0.000245325
Stard10	-1.06827	0.000245409
Mest	2.08995	0.000245816
Adam15	1.0334	0.000247215
Rhou	-1.36248	0.000247463
Psat1	2.11066	0.000248182
C330018A13Rik	-3.71877	0.000387046
Gpr4	1.21294	0.000250132
Ston2	1.64969	0.000250449
Itga4	-2.0972	0.000250856
Fam171b	2.31347	0.000250867
Rps2-ps10	1.258	0.000250872
Tmem229b	1.30571	0.000252158
Gm37305	1.37992	0.000252158
Zfp454	-1.68475	0.000252332
Rap1b	1.11474	0.000252332
Zfp879	-1.75678	0.000254304
Rufy1	-1.14807	0.00025709
Hhip	2.45779	0.00025709
1700056E22Rik	3.66615	0.000257547
Sncaip	1.46187	0.000257918
Gpr182	1.48444	0.000258644
Mapk1ip1	-1.0563	0.000258877
Gm10734	3.00766	0.000259782
Paxbp1	-1.07898	0.000261076
Nipsnap3b	1.4836	0.000262166
Cep295	-1.22392	0.000263757
Abhd12	1.0121	0.000264492
Kdm6b	1.42055	0.000265607
Sppl2a	-1.21222	0.000265607
Emilin3	2.44268	0.000265607
Arpc5	1.01497	0.000265627
Arsa	1.01372	0.000266324
Btg2	1.43797	0.000267955
Pikfyve	1.64717	0.000267989
Wasf2	1.00139	0.000268222
Mylk	1.15155	0.00026903
Slc35c1	1.11829	0.00026903
Plcb1	1.45193	0.000269138
Col2a1	3.2983	0.000269401
Klhl41	1.1317	0.000271459
Cnn2	1.18735	0.000271921
Me3	-1.56743	0.000272255
Dusp29	-2.46044	0.000273939
Rcn3	1.47926	0.000274915
Sap30l	-1.86432	0.000274915
Nt5c	1.01666	0.000275041
Efcab6	2.38344	0.000276716
Itprid2	1.07908	0.000278918
Dkk3	1.33607	0.000279212
Cacnb4	-1.61029	0.00027944
S100a11	1.19607	0.00027944
Phf14	-1.10837	0.000280642
Ccnd1	1.52526	0.000281338
mt-Nd6	-1.21463	0.000283432
Prkch	1.298	0.000283675
Hoxc8	-1.84507	0.000283845
Myo5c	-1.65655	0.000284731
Dynlt2b	-2.2519	0.00028507
Rbm15b	1.17174	0.000286077
Thbs1	1.50388	0.00028616
B3gnt5	2.25201	0.000287842
Arhgef12	1.1953	0.000288681
Sipa1l2	1.54817	0.000288681
Reep3	1.00086	0.000288681
Ckb	1.18136	0.00028888
Gk	2.38979	0.000288892
Ddah1	1.20696	0.000288892
Ptgfrn	1.5733	0.000288892
Hsp90aa1	2.08669	0.000290504
Spag9	-1.01858	0.000290535
Gm6723	1.87534	0.000492316
Klf2	1.65554	0.000290535
Bach2	2.18771	0.000290535
H2-K2	-2.23926	0.000290535
Gm42984	2.03077	0.000290875
Mxi1	-1.12859	0.000290875
Mob3a	1.29132	0.000290875
H1f9	-3.37019	0.000291224
Csnk1g3	1.05313	0.000291224
Caskin2	1.20105	0.000291778
Ppp6r2	-1.03974	0.000291778
Pfkfb2	-1.29215	0.000291778
Usp22	1.0564	0.000291778
Gm15408	-2.29131	0.000291968
Slc8a1	-1.45565	0.000292471
Sfpq	1.10039	0.000293803
Rgs12	1.10806	0.000297083
Rtl6	1.19607	0.000297317
Aph1b	1.35122	0.00029757
Rbm4b	-1.18807	0.00029757
Armcx2	1.26915	0.000297767
Klhl20	2.13838	0.000297767
Bcl3	1.79765	0.000297798
Dlk1	4.21878	0.000512706
BC034090	1.72628	0.00029837
2310022B05Rik	1.11483	0.00029837
Begain	1.3963	0.000298885
Herpud2	1.30721	0.000298885
Bag1	-1.36031	0.000298885
Echdc2	-1.76768	0.000302839
Clip3	2.41572	0.000303646
Samd4b	1.05496	0.000303646
Sptlc2	1.3769	0.000303667
Gm22009	-1.65694	0.000303721
Crkl	1.0266	0.000303762
Mdfic	1.01661	0.000304796
Csrp1	1.01839	0.000304796
Prr7	2.04199	0.000305968
Cnp	1.47154	0.000305968
Spry4	1.6975	0.000306399
Odr4	-1.13602	0.000307258
Pde3b	1.13305	0.000307435
Dnajb4	1.14002	0.000309618
Srpx2	1.01702	0.000310962
Lrrc2	-1.73058	0.00031336
Sec11c	-1.17165	0.000314918
Megf8	1.16469	0.000315057
Kctd10	1.05334	0.000315057
Catsper4	-3.03331	0.000315057
Zbed3	1.05807	0.000315239
Zbtb2	1.43032	0.000315239
Terf1	1.47566	0.000316856
Pde4d	-1.25118	0.000317749
F2rl2	4.73796	0.00040021
Gm31305	-1.51954	0.000319052
Wnt11	-1.15578	0.000319661
Hpcal1	1.40233	0.000319952
Lpar4	1.8771	0.000319952
Marcksl1	2.10156	0.000321142
Ubtd2	1.12652	0.000321142
Rapgef2	1.02909	0.000321765
Lcmt2	1.0264	0.000323641
Alpk3	-1.38483	0.000324896
Bmpr1b	-1.29084	0.000324896
Rbm48	-1.27156	0.000326312
Rpl41	1.05778	0.000326881
Ror1	1.39169	0.000327083
Shmt1	-1.23573	0.000327083
Tnfrsf1a	1.32963	0.000327189
Tigd5	1.15257	0.000328069
Syt12	2.95724	0.000328487
Zfyve16	1.43765	0.000328487
Alas2	2.3946	0.000328487
Foxs1	1.9121	0.000328487
Pmp22	1.92065	0.000328487
Cblb	1.06253	0.000330147
Tns3	1.27195	0.000330446
Gldn	1.84876	0.000330446
Casp6	1.69317	0.000330446
Frzb	1.91293	0.000330548
Xirp1	3.17727	0.000330966
Rhbdl1	-2.33154	0.000331169
Frem2	1.86185	0.000331169
Sin3a	1.04195	0.000331278
Yap1	1.22183	0.000331835
Cdc42ep5	1.66916	0.000332032
Gm8378	5.22686	0.000611423
Zfp369	-1.01229	0.000332731
Gm45221	-2.62193	0.000335499
Cplx2	1.47504	0.000335752
Gm47586	-2.4353	0.000510494
Nmnat1	-1.09636	0.0003369
Gm10382	3.25535	0.000338264
Egfl8	1.33295	0.000338865
Fhod1	-1.31468	0.000338865
Zfp386	-1.18364	0.000339284
Gm40309	-2.24672	0.000340285
mt-Co1	-1.01857	0.000340285
Phlda3	-1.00753	0.000340534
Exd2	-1.40933	0.000341487
Ndrg1	1.11489	0.00034212
Arhgef9	-1.49076	0.000342331
Gpat3	1.34828	0.000343778
Gcnt2	1.68172	0.000343948
S1pr1	1.53519	0.000344998
Gm536	-2.59472	0.000465054
Zdbf2	1.89186	0.000345822
Sgtb	2.42325	0.000346886
Gm28229	-1.08926	0.000346886
Gpr153	1.40232	0.000347822
Igf2	3.05444	0.000348754
Fgd6	1.28009	0.000349111
Ccdc50	1.04654	0.000349397
Efnb1	1.54204	0.00035109
Abca5	1.47334	0.00035109
Loxl1	1.48565	0.000352148
Mrpl47	-1.0432	0.000352366
Bcas1	2.03178	0.000353169
Mtx3	-1.35816	0.000353169
Ski	1.02653	0.000353199
Rrm2	2.01012	0.00035334
Bmp2	1.03193	0.00035363
Fhl3	-1.51189	0.000354007
Klhl21	-1.11221	0.000354213
Dach1	1.69608	0.000355182
Tcea3	-1.69753	0.000355954
Gm50253	-2.78874	0.000357789
4933404I11Rik	-2.85753	0.000482253
5730419F03Rik	-2.04645	0.00035819
Atp6v1g1	-1.06654	0.00035881
Tpcn2	1.62861	0.000358953
Tram2	1.0924	0.000358953
Cfl1	1.06335	0.000359413
Smc1a	1.23971	0.000359413
Pcolce	1.17324	0.000360972
Zfp354a	-1.13085	0.000361823
Ipo4	1.01716	0.000363381
Aacs	2.14476	0.000363778
Csk	1.05811	0.000364919
Pi15	1.37775	0.000366774
Tysnd1	1.00154	0.00036703
Ky	-2.73611	0.000367176
Ifrd1	1.50107	0.000367746
Cldn19	1.87532	0.000368187
Tspan18	1.6272	0.000368187
Flt3l	-1.67068	0.000368187
Sox2	3.92073	0.000414528
Radil	1.68944	0.000371815
Kif2a	1.03829	0.000372546
Azin1	1.55297	0.000374321
2810030D12Rik	-2.37141	0.000374851
Lmbrd2	1.39628	0.000376114
Tsga10	-1.10688	0.000376265
Chd1	1.05503	0.000376811
Kiz	-1.33971	0.000377243
Pcdhga8	3.34393	0.000420528
Hic2	1.07867	0.000378754
St8sia4	1.47712	0.000379066
Sertad2	1.29935	0.000379334
Cep85l	1.0232	0.000379334
Ppp1r10	1.66508	0.000379969
Sfi1	-1.26239	0.000382622
Egflam	-1.53121	0.000382988
Rgs16	1.83927	0.000383841
Dhcr24	1.70071	0.000383841
Mir7688	2.59286	0.00042895
Zfp874b	-1.40765	0.00038551
Tmx3	1.12995	0.000385625
Mfap2	2.19689	0.000385625
Gm6485	3.01683	0.000386453
Gm15712	-2.78471	0.000442801
Tmem255b	1.6032	0.000387301
Anxa2	1.14114	0.000387525
Rps27a-ps3	1.2073	0.000388
Ccdc39	-1.88734	0.00038848
Zfp677	-1.22154	0.000388593
Cwc25	1.05523	0.00038989
Hs3st3b1	2.10102	0.000391673
Col12a1	1.24003	0.000392875
Tbc1d7	-1.83364	0.000394264
Gm14319	-3.57227	0.000394264
Gstk1	-1.34692	0.000394795
Pcdh19	1.14088	0.000396527
Gm5869	2.02748	0.00044279
Platr32	-3.15068	0.000397056
BC025920	-1.48853	0.000397211
Parp3	-1.00311	0.000401369
Kdm5b	1.14747	0.000403786
Ttc23	-1.2163	0.000404613
Kcnk1	2.3033	0.000404715
Ptpn23	1.06658	0.000405054
Mpz	2.97881	0.000408178
Mex3b	1.9506	0.000408284
Slc27a1	-1.07265	0.000408388
Slx9	1.20231	0.00041064
Gm48630	-2.47032	0.00046893
Acad11	-1.23175	0.000412548
Dusp16	1.25722	0.000413091
Tll1	2.41456	0.000413267
Mfge8	1.20288	0.000413632
Tmem71	-1.21031	0.000415967
Cracdl	3.49599	0.000462682
Col26a1	2.85178	0.000417178
Gm32352	-1.70723	0.000417558
Asb18	-2.32474	0.000419191
Rhebl1	-1.20814	0.000419669
Dst	-1.05996	0.000419669
Spaca6	-1.33687	0.000420156
Mall	1.9999	0.000420851
[truncated: 3,364 more rows]

## Sheet: iDUX4 10D
Figure 2
gene_name	log2FoldChange	padj
Mre11a	3.54339	8.46828e-06
Lhfpl1	5.4277	8.46828e-06
Mycl	3.55222	8.69006e-06
Ilvbl	3.12489	8.69006e-06
0610040J01Rik	-3.89439	8.69006e-06
Hs6st2	3.99454	8.69006e-06
Chst2	4.18346	8.69006e-06
Pgrmc2	2.6676	8.69006e-06
Il20rb	3.01912	8.69006e-06
Kcnk5	4.29369	8.69006e-06
Strip2	4.71661	8.69006e-06
Aqp4	3.65792	8.69006e-06
Sh3bgrl2	3.51575	8.69006e-06
Mmp17	5.95698	8.69006e-06
Shc1	2.76819	8.69006e-06
Xirp2	-3.19648	8.69006e-06
Pgap1	2.75068	8.69006e-06
Ret	3.33026	8.69006e-06
Sntb1	3.51128	9.236e-06
Srgap1	4.14505	9.30194e-06
Tmem158	3.72916	9.30194e-06
Capn6	3.00135	9.30194e-06
Gm31166	-3.86468	9.78682e-06
Igfbp2	6.58115	1.09481e-05
Cdkl5	2.81763	1.10276e-05
Cpne2	4.29432	1.28892e-05
Bhlhb9	2.69342	1.28892e-05
B4galt6	3.36039	1.3692e-05
Pde3b	2.56897	1.42566e-05
Csdc2	4.40835	1.47125e-05
A330023F24Rik	-2.83924	1.52181e-05
Slc35b2	2.36248	1.52181e-05
Tubb2b	4.16746	1.57428e-05
Cdh15	2.55718	1.57428e-05
AW551984	7.0773	1.57428e-05
Me1	-2.34004	1.57428e-05
Cds2	2.34365	1.57428e-05
Gm17767	7.445	1.57428e-05
Cdh11	3.05347	1.59552e-05
Slc25a24	3.57285	1.59552e-05
Slc37a2	4.33144	1.59552e-05
Slitrk6	4.978	1.59552e-05
Dennd2c	2.33254	1.59552e-05
Sik1	2.58866	1.62382e-05
Cdkn1a	3.5509	1.62382e-05
Rcan3	2.97188	1.63926e-05
Ncapg2	3.58485	1.67047e-05
Igf2	3.80831	1.70067e-05
Inka2	2.50749	1.70067e-05
Golga4	-2.05943	1.76755e-05
Gm47155	-2.92152	1.7817e-05
Pcbd1	3.93018	1.82561e-05
Rnd3	2.47712	1.88076e-05
Epm2a	-2.32454	1.90757e-05
N4bp2l1	3.62225	1.90757e-05
Gm32282	-2.63296	1.93648e-05
P2rx3	6.76514	1.83868e-05
Ninj1	2.33412	2.05993e-05
BC064078	6.21668	2.08553e-05
Dcun1d2	-1.84061	2.20118e-05
Arl4c	3.1702	2.20118e-05
Ankrd35	4.5383	2.25853e-05
Zfp106	-2.15839	2.25853e-05
Nexn	-2.12364	2.27791e-05
Magee1	2.19248	2.27791e-05
Krt8	6.23796	2.20118e-05
Dcstamp	6.13769	2.40891e-05
Cd24a	-3.12224	2.46752e-05
Fam171b	3.32552	2.47223e-05
Hhip	4.38702	2.47223e-05
Morc4	2.71886	2.47223e-05
Rasal2	2.16431	2.47223e-05
Tmem156	3.34019	2.47223e-05
Abr	2.30083	2.47305e-05
Ccdc136	2.52728	2.47305e-05
Amhr2	-2.53095	2.50171e-05
Wfikkn2	-2.64733	2.50171e-05
A830082N09Rik	-2.06674	2.50268e-05
Ubxn2a	-1.80775	2.5098e-05
Styx	-2.11001	2.53272e-05
Ntmt2	-2.68568	2.53272e-05
Zfp652	-2.00676	2.53272e-05
Mid2	2.91359	2.58542e-05
Pkia	-2.15014	2.58542e-05
Sln	4.61541	2.59807e-05
Ak4	-2.44516	2.60372e-05
Asb4	-2.2886	2.60372e-05
Or2n2-ps1	-5.47403	2.60372e-05
Fam83g	2.63878	2.60372e-05
Mgme1	-2.11581	2.60372e-05
E2f6	-2.06665	2.60372e-05
Slc7a5	4.467	2.60372e-05
B3gnt5	4.45582	2.60372e-05
Col5a2	2.08283	2.60372e-05
Csde1	-2.09467	2.60372e-05
Gdap1	-3.48266	2.60372e-05
Zfpm1	3.21079	2.60372e-05
Fez1	5.10911	2.60372e-05
Maged1	2.13033	2.60372e-05
Chrna1	3.10461	2.60372e-05
Gm37829	-2.73276	2.60372e-05
Rragd	-2.43882	2.6106e-05
Dach1	3.04944	2.6106e-05
Dchs1	3.57621	2.6106e-05
Oip5os1	-2.06001	2.6106e-05
Zfp772	2.63017	2.61618e-05
Rap1gap2	2.54592	2.61618e-05
Krt18	5.37464	2.67765e-05
Slc25a5	1.83795	2.64446e-05
Abcg1	3.23717	2.67765e-05
Wwc2	1.89168	2.67765e-05
Myog	3.46322	2.7336e-05
Tsc22d1	1.79975	2.7336e-05
Tram1l1	4.19691	2.78048e-05
Sufu	1.96329	2.74231e-05
Col4a1	2.15638	2.75334e-05
Zfp954	3.3989	2.77256e-05
Zswim9	-2.17369	2.87624e-05
Foxo4	-2.00236	2.87624e-05
Map3k6	2.30284	2.87624e-05
Gm37403	-3.15137	2.90634e-05
Slco2a1	2.10208	2.93039e-05
Npnt	2.21138	2.93039e-05
Slc22a17	2.25458	2.94278e-05
Serinc5	2.51192	2.95066e-05
Cemip2	1.90517	3.04843e-05
Maged2	1.93373	3.15852e-05
Kif1c	-1.75345	3.28655e-05
mt-Nd2	-1.97326	3.39478e-05
Mbnl1	-1.66151	3.41715e-05
BC034090	2.89803	3.46141e-05
Ccdc85c	-2.17955	3.46141e-05
Plagl1	2.253	3.46141e-05
Hjv	-2.19239	3.50434e-05
Tex264	1.88943	3.51242e-05
Shf	2.78079	3.55566e-05
Rngtt	3.02214	3.71871e-05
Trmt13	-2.04127	3.7618e-05
Gm6652	2.06042	3.7618e-05
Gid4	-1.94283	3.85089e-05
Sema6a	2.22281	3.85089e-05
Fam222a	5.37792	3.9948e-05
Agtr2	8.20315	3.87182e-05
Fundc2	-2.17397	3.87182e-05
Megf10	2.76123	3.98341e-05
Fzd2	2.18646	4.03403e-05
Cdh2	3.00398	4.03681e-05
Lpar3	6.08846	4.03681e-05
Samd10	2.91444	4.03681e-05
Aifm3	3.38151	4.15307e-05
Nucb1	1.67517	4.22408e-05
Trdn	-2.40264	4.33993e-05
Prkab2	-2.92924	4.35892e-05
Gm15510	-2.12474	4.35892e-05
Cacng4	4.18592	4.41442e-05
Slc35g2	3.55691	4.41442e-05
Hes6	2.40256	4.41442e-05
Igfbp3	3.46143	4.41442e-05
1700017B05Rik	3.03821	4.4607e-05
Asrgl1	-2.44339	4.46429e-05
Ttn	-2.60875	4.53424e-05
Dnajc21	-1.44721	4.53424e-05
Itga9	2.22449	4.53424e-05
Kcnd3	3.74413	4.53424e-05
Map4k4	1.79157	4.53424e-05
Pclo	3.60403	4.53424e-05
Dnajc27	-1.87639	4.53872e-05
Maml2	2.1093	4.53872e-05
Spock2	1.99343	4.53872e-05
Ccdc91	-1.81913	4.55598e-05
Tpd52l1	-2.30222	4.64158e-05
Svip	-2.34801	4.65159e-05
Dhdh	-2.22034	4.65949e-05
Thap12	-1.42422	4.67379e-05
Mkrn2os	5.30998	4.72161e-05
2900076A07Rik	-2.58539	4.72161e-05
Ltbp1	1.89705	4.72161e-05
Hspa2	2.08931	4.72161e-05
Eif1ax	-1.51834	4.72161e-05
Ttll7	-2.28889	4.72161e-05
Adcyap1r1	2.03469	4.72161e-05
Tanc2	2.18439	4.72161e-05
Asap1	1.62781	4.72161e-05
Aif1l	2.74832	4.72161e-05
Usp47	-1.57289	4.72161e-05
Slc10a6	2.78221	4.72161e-05
Ezr	3.74827	4.72161e-05
Pygo1	-1.7458	4.8119e-05
Gprin3	4.10729	4.836e-05
Chrnd	3.6182	4.836e-05
Cacna2d1	-1.51187	4.836e-05
Fbxl16	2.51414	4.836e-05
Tjp3	5.00409	5.13223e-05
Atp1b4	3.14292	4.87627e-05
Ano5	-3.08665	4.87627e-05
Penk	2.48388	4.91444e-05
Txlnb	-1.71098	4.92967e-05
Gm47908	-3.41978	4.92967e-05
F2rl2	6.4789	5.25763e-05
Ankrd1	4.89014	5.00327e-05
Gm24233	-3.20147	5.00327e-05
Etv5	2.54104	5.00802e-05
Lamc1	1.77002	5.03271e-05
Prune2	3.3754	5.13223e-05
Phtf2	-1.59949	5.13223e-05
Slc3a2	1.63514	5.19348e-05
Ido2	2.97946	5.5806e-05
Mtmr12	1.76359	5.19668e-05
Tceal3	4.45201	5.19668e-05
Kbtbd13	-2.32834	5.25763e-05
Gm49518	4.76243	5.25763e-05
Isyna1	2.18434	5.29976e-05
Gm38393	-2.20183	5.38918e-05
Upf2	-1.59624	5.41355e-05
Plp2	2.07894	5.42267e-05
Cldn23	5.01319	5.57364e-05
Satb1	-1.65778	5.60755e-05
Tab2	-1.45242	5.60755e-05
Rsph1	-3.32212	5.88613e-05
Plekhh2	2.49463	5.64846e-05
Rmnd5a	-1.41436	5.65626e-05
Sox4	2.8325	5.65626e-05
Fer1l6	-3.69218	5.82895e-05
Pink1	-1.71286	5.83789e-05
Fam171a2	1.74998	5.85431e-05
Plekha8	1.68612	5.88613e-05
Casr	2.20327	5.88613e-05
Det1	-1.50632	5.92177e-05
Hcn1	5.43102	6.17697e-05
Net1	1.88666	5.96116e-05
Gpd2	-2.29957	6.08252e-05
Ypel1	2.09345	6.09037e-05
Pgap6	3.44077	6.09037e-05
Cdk5r1	3.3295	6.09037e-05
Ephx1	2.55889	6.09037e-05
Oxct1	-2.06484	6.09037e-05
Cd82	2.30575	6.09037e-05
Dedd	-1.70785	6.09037e-05
A330102I10Rik	4.36166	6.17697e-05
Sec31b	-1.80549	6.17697e-05
Gm37621	-2.0747	6.17697e-05
Tceal8	1.96265	6.19016e-05
2810025M15Rik	1.55919	6.22877e-05
Ache	2.2685	6.25108e-05
Gm14326	-1.8879	6.27573e-05
Ypel2	1.64313	6.29705e-05
Parm1	1.75943	6.32059e-05
Ncf1	2.59558	6.32059e-05
Zfp651	-1.79584	6.33862e-05
Nrcam	4.21287	6.61742e-05
Draxin	4.7038	6.33862e-05
Med19	1.43459	6.37749e-05
Asb14	-2.87384	6.37749e-05
Tspan12	1.91168	6.41832e-05
Prnp	1.45943	6.45147e-05
Arfgef1	-1.41596	6.45229e-05
Csrnp1	1.87222	6.4654e-05
Jup	2.2072	6.46698e-05
Phlpp1	1.53315	6.46698e-05
Cdnf	-1.92973	6.50991e-05
Sgpl1	2.19985	6.50991e-05
Kcng1	4.13224	6.89126e-05
Unc13b	2.70742	6.60446e-05
Marveld3	5.17304	6.92191e-05
Elovl1	1.92125	6.62954e-05
Vav3	2.51664	6.68314e-05
Gm43668	-1.50837	6.76604e-05
Hoxa13	-1.84073	6.76604e-05
Lsmem1	-1.71597	6.76604e-05
Atxn1	-1.63088	6.86916e-05
Trp53bp1	1.90593	6.88444e-05
Plcd4	-3.47118	6.89126e-05
Dnajc28	-1.80908	6.92191e-05
Tmem19	1.68935	6.92191e-05
Apaf1	2.1427	6.9424e-05
Myo1g	5.30464	7.05374e-05
1700025G04Rik	-1.58648	7.05374e-05
Desi1	1.8354	7.0557e-05
Ttc21b	4.09465	7.18752e-05
Pcmtd1	-1.49208	7.18752e-05
Chpt1	-1.54157	7.18752e-05
Narf	-1.47131	7.22399e-05
Ppp2r3a	-1.28574	7.22399e-05
Megf9	1.73962	7.22399e-05
Spop	-1.57107	7.22399e-05
Ccdc71l	1.80932	7.22399e-05
Tmcc2	-1.65131	7.22399e-05
Ghr	-2.21771	7.29875e-05
Fnbp1l	2.00606	7.32735e-05
Cmya5	-2.54093	7.33199e-05
Nid1	1.674	7.33826e-05
Col10a1	3.94486	7.78728e-05
Col19a1	3.40341	7.70417e-05
Ulk2	-1.40604	7.36434e-05
Ak6	-1.6649	7.36434e-05
Flrt2	2.35716	7.36434e-05
Zfp385a	2.25315	7.36434e-05
Ilrun	-1.26779	7.37257e-05
Adgrl2	1.48674	7.40359e-05
Cdkn1c	2.10575	7.48613e-05
Fam124a	2.18177	7.48711e-05
Sesn3	1.77496	7.59472e-05
AU022252	-1.48357	7.59472e-05
Map1b	1.86015	7.59709e-05
Por	1.84702	7.59709e-05
Pitpnc1	-1.39884	7.59709e-05
Pigt	1.73906	7.65113e-05
Chrna7	3.46583	8.06087e-05
Ncoa7	2.19459	7.69235e-05
Dach2	-5.266	7.70417e-05
Gzmm	-2.68978	7.71921e-05
Mad1l1	4.04089	7.71921e-05
Ercc6l2	-1.41429	7.72477e-05
Galnt17	2.47553	7.72477e-05
Nfyb	-1.45526	7.73789e-05
Lrrc8b	2.72274	7.74089e-05
Nlrc4	2.0404	7.81651e-05
Cdyl	2.23142	7.81651e-05
Gm20300	-1.62371	7.97366e-05
Lrrn1	2.12826	8.06087e-05
Lrrc39	-1.94397	8.06873e-05
Baz1a	2.30787	8.06873e-05
Actn1	1.82593	8.09112e-05
Clip4	-1.56188	8.10577e-05
Eya1	1.67236	8.10577e-05
mt-Nd1	-1.72755	8.10577e-05
Rprm	4.35244	8.14743e-05
Zfp970	-1.9155	8.24269e-05
Strbp	-2.00996	8.3311e-05
Plcl1	1.91677	8.51782e-05
Arrdc3	1.89153	8.57434e-05
Ppm1a	-1.31874	8.58634e-05
Lgr4	-1.32879	8.60785e-05
Ddb1	1.40278	8.76517e-05
Hmgn5	-1.65829	8.76517e-05
Aig1	1.75841	8.76517e-05
Fam181b	2.18118	8.76517e-05
Prrg4	5.15785	8.81362e-05
Rb1	3.20938	8.89647e-05
Cryz	1.70125	9.0021e-05
Slc16a2	1.85867	9.05508e-05
Zfp971	-1.74615	9.05508e-05
Pdk1	-1.37766	9.05508e-05
Wwp1	-1.61173	9.13968e-05
Atpaf1	-1.72574	9.31585e-05
Atp1b3	1.42256	9.34138e-05
Ptprk	2.98818	9.35693e-05
Fam222b	1.56507	9.38738e-05
Arhgef9	-2.58505	9.40907e-05
Ibtk	-1.37136	9.40907e-05
Tln2	-1.63896	9.44917e-05
Amigo3	-1.41038	9.53833e-05
Mtss2	1.49504	9.55136e-05
mt-Co1	-1.53818	9.61104e-05
Cul7	1.76239	9.61104e-05
Scml4	2.42349	9.65711e-05
Cd9	2.03287	9.65711e-05
Bex1	2.05164	9.66562e-05
Dag1	1.50888	9.85853e-05
Trp63	2.79518	9.85853e-05
Irs2	1.80714	9.90264e-05
Tle4	1.58861	9.90264e-05
Tceal6	4.16953	0.000108661
Gm7807	-2.55131	0.000108661
Fuca2	1.66083	9.97346e-05
Cdk2	1.91653	0.00010002
Syn2	2.0578	0.000100941
Ptp4a2	-1.54643	0.000100971
Ttc28	1.59558	0.000100971
Tspan5	1.94509	0.00010101
Tmtc4	2.42292	0.000101025
L2hgdh	-1.7679	0.000103686
Arid5b	1.72643	0.000103931
B3galt2	1.95752	0.000104257
Gstm4	2.36749	0.000104347
Lrrc4	5.3902	0.000104926
Wls	1.91646	0.000105459
Fsd2	-2.36861	0.000105731
Gm5091	-2.50287	0.000108948
Inpp5a	-1.75842	0.000105731
Itm2c	1.47839	0.000106296
Zfp367	-1.62141	0.000106296
5730409E04Rik	-1.39702	0.000106296
Abcb4	-3.1603	0.000106296
Nudt4	-1.27277	0.000106296
Atp13a3	1.89547	0.000106296
Sord	2.08089	0.000106296
Osgepl1	-1.39139	0.000106296
Scrn3	-1.30225	0.000106674
Gm15408	-2.05808	0.000106674
Mrgprh	-2.4372	0.000106674
Mest	2.22266	0.00010729
mt-Cytb	-1.56224	0.00010729
Tsga10	-1.80049	0.00010729
Cpd	1.34216	0.00010729
Csrnp3	4.55819	0.00010729
Ube2b	-1.85064	0.00010729
Prkx	1.37607	0.000107399
Slc40a1	1.87522	0.000107399
Egln1	-1.5956	0.000107399
Efcab2	-1.42609	0.000107733
Smarcd3	-1.85455	0.000108661
Zfp91	-1.39398	0.000108661
Mb	-1.8117	0.000108661
Rps6ka2	-1.30936	0.000108661
Mrpl35	-1.32954	0.000108948
Dchs2	4.72477	0.000108948
Cyba	2.13939	0.000108948
Zxdc	1.55581	0.000108948
Col3a1	2.32893	0.000108948
Sh3rf2	-2.0092	0.000110113
Cdk6	2.16815	0.000110113
Nek6	1.73692	0.000110348
Myhas	-2.44055	0.000111289
Cuzd1	-3.39099	0.000111289
Fgd4	-2.0542	0.000112022
Cyb5d1	-1.56922	0.000112022
Gm12059	-2.75891	0.000117576
Tsc1	-1.23063	0.000112022
Gm13490	-3.9252	0.000112022
mt-Nd4	-1.85345	0.000112022
Xpnpep1	1.8059	0.000112022
Serpinb6a	1.69568	0.000112022
Scn2a	-2.36437	0.000112022
Bex3	2.17988	0.000112022
H2-M3	2.88198	0.000112022
Zfp36	1.56129	0.000112022
BC043934	4.93741	0.000112022
Nfe2l1	-1.38373	0.000112022
Ppp1r3a	-1.69311	0.000112022
Wdr36	1.55332	0.000112022
Stk40	-1.36344	0.000112022
Erbb3	1.665	0.000112193
St6galnac6	-1.50814	0.000112193
Sox6os	-2.50171	0.000112446
Ccdc167	-1.67641	0.000112669
Ppp1r1a	-2.41022	0.000112725
Gstm2	-1.84253	0.000113792
Smim10l1	-1.25552	0.000113792
Phc2	1.54005	0.000114289
Plaat1	-3.28519	0.000114289
Carnmt1	-2.34162	0.000114289
Ankrd40	-1.20341	0.000114289
Mapk9	-1.21843	0.000114289
Arhgap36	4.44334	0.000122277
Kpna4	-1.1865	0.000116665
D3Ertd751e	-1.73993	0.000116665
App	1.3338	0.000117559
Adgra2	1.98489	0.000117559
Rpp14	-1.4597	0.000117559
Vldlr	-1.29119	0.000117559
Gm14295	-1.82981	0.000117559
Lmntd2	5.16169	0.000119542
Rhob	1.67378	0.000119542
Gm14410	-1.75021	0.000119542
Cdc42ep4	1.57107	0.000119564
Cop1	-1.19406	0.000119887
Kif1a	2.36438	0.000119887
Mkln1	-1.2746	0.000119887
Capns1	1.53453	0.000119887
Cspg5	4.10078	0.000119887
Gpatch4	-1.23189	0.000119887
Gm19500	2.29007	0.000136197
Eef1a1	1.48576	0.000120172
Phlda1	1.39428	0.000120944
Mall	2.68781	0.000120944
Arl3	-1.70142	0.000120944
Ctnna1	1.38756	0.000121054
Gm13375	1.63276	0.000122277
Prkar2a	-1.2558	0.000122277
2310040G24Rik	-2.67553	0.000122403
Gem	2.58277	0.000122403
Usp15	-1.46171	0.000122403
Alkbh8	-1.32355	0.000122403
Pde7b	-1.90451	0.0001229
Slc28a2	-1.90073	0.000123125
Lrrn2	3.00912	0.000123939
Entpd3	6.0536	0.000146728
Il15	-1.96967	0.000124162
Nid2	2.1534	0.000124162
Hdhd2	-1.41846	0.000124162
Spats2l	1.81649	0.000124162
Nrdc	-1.32578	0.000124162
Wrap53	1.88029	0.000124653
Paip2b	-1.42214	0.000124653
Gm2861	6.61577	0.000132472
Sorl1	-1.53253	0.00012568
Klhl29	1.85977	0.000125819
Adgrg1	1.72382	0.000128864
Rasd1	2.02801	0.000128864
Ebf1	1.19427	0.000132816
5730455P16Rik	-1.31954	0.00013298
Rnase13	-3.2687	0.000133026
Lgalsl	-1.31595	0.000133086
Marchf3	2.69232	0.000133095
Adal	-1.75863	0.000133095
Fam110b	1.91434	0.000133095
Ehd3	2.21621	0.000133095
Gstk1	-2.63192	0.00013377
Ppp3cb	-1.25947	0.00013377
Agtrap	1.46121	0.000134493
Gipc1	1.23062	0.000134745
Arfgap3	1.64747	0.00013524
Mapk8ip1	1.55217	0.00013524
Sema3g	1.33496	0.000136028
Rerg	2.10125	0.000136197
Htra3	1.24408	0.000136197
Hpcal1	1.82355	0.000136197
Cenpf	4.23313	0.000136197
Spg21	1.41785	0.000136197
Myh8	5.2581	0.000136392
Cachd1	2.7178	0.000137652
Prmt6	1.84841	0.00013785
Cstpp1	-1.43036	0.000139377
Ddit4	3.02534	0.000139994
Rnd1	2.39154	0.000140722
Gm14325	-1.41014	0.000140722
Oxsr1	-1.26615	0.000140722
Clstn2	2.89151	0.000143128
Neu2	-3.08802	0.000143128
Cemip	3.93158	0.000165626
Otub2	-1.54791	0.000143488
Myo10	1.21656	0.000144888
Nmbr	-4.15183	0.000157067
Zbtb7c	2.40227	0.00014633
Ptp4a3	-1.94345	0.000146642
Setd7	-1.89526	0.000146642
Osbpl6	-3.15009	0.000146642
Ankrd23	-3.14112	0.000146642
Abca5	2.18945	0.000146642
Ifngr1	1.208	0.000146675
Plekha5	1.71504	0.000146675
Rnf145	1.30485	0.00014742
Rock2	-1.22783	0.000149017
Synm	-3.16905	0.000149849
Prxl2a	-1.45838	0.000150121
Tfb2m	-1.43985	0.000150674
Arpp21	1.93821	0.000151566
Smyd1	-1.3545	0.000152046
Ptprf	2.06736	0.000153807
Gm26740	-3.18597	0.000154363
Nqo2	-1.27715	0.000154795
Glg1	1.21869	0.000154795
Syt3	-3.23728	0.000154795
Sfxn5	-1.46971	0.000155049
Txndc9	1.58944	0.000155049
Purg	2.21606	0.000155653
Ptpn23	1.30802	0.000156011
Lgr5	7.09175	0.000181996
Impdh1	1.28328	0.000157067
Cdc37l1	-1.12287	0.000157067
Zdhhc12	2.08057	0.00015809
Ybx2	-2.581	0.000158337
Peg3	2.30674	0.000158337
Zim1	2.234	0.000158737
Sox12	1.77601	0.000158737
Cavin4	-1.48901	0.000160479
Pag1	1.43167	0.000161683
Gm12439	-2.04377	0.000161763
Elovl5	1.4036	0.000161763
Rmdn1	-3.0326	0.000161834
Qsox1	1.17379	0.000161834
Stx11	2.1525	0.000162863
Gpkow	1.31743	0.000163147
Gm43268	-1.50111	0.000164101
Rnf141	-1.18183	0.000166028
Bace2	3.15189	0.000166449
Stmn1	3.18717	0.000166449
Adarb1	1.41057	0.000166449
Gm5105	-2.65264	0.000166449
Plekha7	2.9825	0.000166449
Ankrd44	1.80961	0.00016693
Gm36543	3.55422	0.000167032
D5Ertd579e	-1.23746	0.000167447
Gnai1	1.76209	0.00016787
Clcn5	1.92753	0.000169326
Naca	1.60715	0.000169904
Slc25a26	-1.64072	0.000170325
Syt17	2.40733	0.000183597
Tpbg	1.78389	0.000170325
Gm49477	-3.94234	0.000184265
Pfn2	-1.4285	0.000170325
Stat5b	-1.65173	0.000170325
Acox3	1.56792	0.000171565
Map1s	1.61573	0.000171565
Grin1	3.05509	0.000209513
Rhot2	-1.16087	0.000174039
Gm31305	-1.63111	0.00017444
Sod2	-1.57308	0.000175249
Fam20a	2.43555	0.000175632
D630024D03Rik	-3.4488	0.000189268
Asb11	-2.53663	0.000177944
Popdc3	1.32669	0.000178512
Zdbf2	2.26219	0.000179656
Gm4544	-2.74807	0.000181123
Srcin1	2.26897	0.000181123
Ufsp1	2.0355	0.000181996
Rad51c	2.38877	0.000181996
Bmf	1.98495	0.000181996
Hoxd10	-1.60272	0.00018238
1810014B01Rik	-1.92449	0.000183597
Dusp4	1.6432	0.000183597
Shmt1	-1.40231	0.000183597
Kpna3	-1.10026	0.000183597
Vill	2.82517	0.000183597
Atp13a5	-2.45068	0.000183597
Anapc5	-1.38138	0.000183597
Col4a2	2.15362	0.000183597
Rgs2	1.86227	0.000183597
2310022B05Rik	1.59152	0.000184265
Ddc	4.67368	0.0002262
Ralgps2	2.93757	0.000184265
Gprc5b	1.48999	0.000184265
Kmt5a	-1.34843	0.000184265
Pdlim7	-1.5625	0.000184265
Adk	-1.92056	0.000184426
mt-Nd5	-1.51823	0.000184646
Kctd15	-2.29483	0.000184646
Otud1	2.89811	0.000186194
Gm5869	2.66407	0.000199438
Cbfb	-1.74035	0.000186551
Fkrp	-1.27805	0.000186551
Gas1	1.64588	0.000186551
Pex11a	-1.4867	0.000186551
Kpna1	-1.11241	0.000186993
Mymx	5.4606	0.0002313
Emb	2.7572	0.000188258
Rida	-1.50345	0.000188258
Wwtr1	1.53313	0.000188258
Crip2	1.34625	0.000188258
Klf13	1.22358	0.00018931
Cep128	2.18864	0.00018931
Rprd1a	-1.21924	0.000189713
Zfp710	-1.39616	0.000189891
Prkaa2	-1.28351	0.000189891
Col5a1	1.67339	0.000189891
Sema7a	1.3606	0.000190152
Depp1	3.13211	0.000190834
Gm49794	-4.50326	0.000190847
Mybph	-2.69557	0.000191005
Dync1h1	1.2192	0.000191005
Dipk2a	2.34825	0.000191391
Plbd1	-2.58441	0.000193418
2210408F21Rik	-2.46302	0.000193418
Plxnb2	2.04899	0.000194463
Atl2	-1.41351	0.000194463
Kiz	-1.67275	0.000195276
Sec14l5	-3.01289	0.000195372
Ndufaf6	-1.43728	0.000196219
1700001L05Rik	2.52094	0.000197531
Setbp1	1.70248	0.000198004
Synj2bp	-1.11299	0.000199438
Arhgef17	1.16351	0.000201394
Lsm6	-1.31788	0.000202019
Akr1a1	1.10143	0.000202019
Necab1	4.54471	0.000204173
Egflam	-2.15455	0.000204581
Nudt3	-1.07601	0.000204691
Pcsk1n	6.29397	0.000247924
Gm38342	4.8277	0.00024818
Pfkfb3	-3.05106	0.000207372
Abcb7	-1.29693	0.000207372
Olfm1	2.46364	0.000207372
Nudt14	2.11303	0.000207843
Ecpas	-1.55884	0.000209222
4933401D09Rik	-3.67368	0.000228027
Hspa4l	3.46518	0.000209513
Zfp180	-1.45666	0.0002105
Stk11	-1.29511	0.00021296
Wfdc3	6.86992	0.000246902
Rasd2	-2.64072	0.000213321
St3gal6	-1.7819	0.000213472
Sox6	-2.08873	0.000213728
Mmab	-1.9721	0.000213728
Cadps2	2.83276	0.000229327
Bahd1	1.51044	0.000213728
Zfp36l1	1.40795	0.000214021
Dgkh	1.3511	0.000214191
Dbp	-1.97406	0.000215152
Trim27	1.56636	0.000215152
Dmac2l	-1.59087	0.000216702
Chm	-1.12235	0.000216702
Gm44250	-1.89655	0.000216855
Snx7	3.2282	0.000216855
Pnma8b	2.38678	0.000217059
Platr14	2.99101	0.000217059
Bpgm	-2.64314	0.000217059
Chpf	1.86234	0.000217059
5031439G07Rik	-1.85434	0.000217059
Gm43848	-1.67358	0.000217059
Gm19791	-4.43425	0.000253636
Rrm2	2.0027	0.000218864
Mmp14	2.27316	0.000218864
Kcmf1	-1.22307	0.000218864
Rasgrp3	-1.99702	0.000218864
S100a1	1.33929	0.000218864
E230025N22Rik	2.9117	0.000268425
Kcnn1	-2.37378	0.000221853
Cdc42se2	1.33433	0.00022233
Sucla2	-1.15928	0.000224305
Copg2	1.4208	0.000224629
Gm3854	-2.26434	0.000244058
Klhl23	-1.67217	0.000226773
Zfp1006	-1.60371	0.000228027
Mboat2	1.87513	0.000228027
Gnb1	1.24115	0.000228027
Rnf11	-1.00333	0.00022814
Akr1b1	1.40228	0.00022814
Plvap	2.32535	0.000228637
Plekho1	1.83254	0.000229327
Fam210a	-1.50416	0.000229574
Tox3	3.67188	0.000231316
Kcnma1	-1.34159	0.000231316
Dip2b	1.38072	0.000231476
St8sia2	3.04978	0.000231718
Psen2	1.07394	0.000231718
Arl2bp	1.11915	0.000234414
Ablim3	1.57467	0.000234414
Col28a1	2.10542	0.000234414
Zfp975	-1.78785	0.000234937
Tcap	-2.13942	0.000236486
Jph2	-2.6445	0.000236486
Blmh	1.16113	0.000236486
Ppp1r9a	1.27503	0.000237095
Tmem229b	1.46327	0.000237098
Dusp2	4.20744	0.000237804
Smad1	1.49964	0.000241814
H2az2	-1.86269	0.000242117
Mr1	-1.84461	0.000242117
Ndufaf5	-1.77851	0.000242257
Ifngr2	-1.48317	0.000242295
Zcchc3	1.6886	0.000242295
Tceal7	2.84105	0.000242295
Macf1	1.2721	0.000242295
Coq2	-1.1967	0.000243795
Tigar	-1.2252	0.000243795
Vat1	1.68818	0.000243795
Exd2	-1.6955	0.000246871
C130013H08Rik	4.35937	0.000247164
Igip	-1.37423	0.000247924
Marchf9	2.46106	0.000248835
Slc16a5	4.53681	0.000267235
H2-M6-ps	-2.85234	0.000271346
Isca1	-1.13533	0.000249449
Lmbr1	-1.20077	0.000249449
Stau2	-1.1156	0.000249449
Pter	-1.38845	0.000249678
Ccdc107	1.50556	0.000250217
Klhl33	-2.80645	0.000250217
Igf2bp2	2.30992	0.000250535
Ntf5	-2.09319	0.00025187
Ppm1l	-1.93196	0.000252212
Myl4	2.81498	0.000252329
Lamb1	1.95784	0.000252499
Gnaq	1.24638	0.000252636
Nectin2	1.48239	0.000253636
Ap5b1	2.09382	0.000253636
Prkcq	-1.77092	0.000253636
Eda	1.56267	0.000253636
4930549G23Rik	-2.02064	0.000253636
Ttc39b	1.86302	0.000254107
Myoz3	-3.22571	0.000255497
Osbpl3	2.22869	0.000255497
Fmo2	1.39688	0.000256476
Tcaf1	1.3721	0.000257086
Tmem41a	2.59372	0.000257748
Tubb6	1.80635	0.000260357
6430571L13Rik	-3.08388	0.000260357
Rras	1.36426	0.000263183
Serpine2	-1.41981	0.000264489
Nek1	1.85622	0.000265365
Decr1	-1.73544	0.00026556
Kif21a	-1.58833	0.00026556
Fam83d	2.3236	0.00026556
Pabpc4	-1.71902	0.000267226
Sox11	3.97149	0.000267226
Fmo1	1.83641	0.000267226
Tbx2	1.98204	0.000267226
Tcf7l1	1.75245	0.000267226
Runx1	2.64419	0.000268398
Ticam1	1.56686	0.000271084
Capn3	-2.45976	0.000271853
Cxcr4	2.02119	0.000273138
Dbn1	1.23474	0.000273212
Ociad2	-2.51583	0.000274902
Cnksr3	1.46671	0.000274902
Msc	2.83963	0.000276046
Atmin	-1.07006	0.000276046
Tmem65	-1.47196	0.000276046
Slc16a13	1.74458	0.000276569
Slc38a2	1.79217	0.000276569
4930466K18Rik	-1.49059	0.000276569
Cracr2b	1.62804	0.000277106
Syngr1	-1.42997	0.000278482
Zfp217	1.2971	0.000278482
Zfp788	-1.65259	0.000278482
Pcgf5	-1.14318	0.000279082
Sh3bgr	-2.41851	0.000281964
Qser1	-1.30764	0.000282885
Tanc1	1.28577	0.000283232
B3galnt2	-1.51373	0.000283324
Fbxo40	-1.39523	0.000286701
Mindy3	1.80987	0.000286701
Tal2	2.63547	0.000286701
Nkain1	-3.25688	0.000287831
Klhdc1	-1.56035	0.000288101
Phospho1	-1.84973	0.000288465
Adhfe1	-2.01482	0.000289115
Wdr41	1.22598	0.000289115
Gcnt2	1.81974	0.000289115
mt-Rnr1	-1.32374	0.000289115
Gm44597	-2.9431	0.000289245
Msrb3	-1.60193	0.00028936
Fgfbp1	-6.07166	0.000317892
Mmut	-1.18308	0.000291884
Trim35	1.39434	0.000291898
Mapk12	-1.37706	0.000291898
Gm50012	3.99075	0.000291898
Plekhh1	2.32083	0.000291898
Mapkbp1	1.41927	0.000292471
4833439L19Rik	-1.06772	0.000293051
Cr1l	-1.04939	0.000294944
C330018A13Rik	-2.75067	0.000342832
Pde4dip	-1.46851	0.000295726
Vps36	-1.1111	0.00029913
Satb2	4.07347	0.000301254
Ppfia2	3.58725	0.000323112
Gfi1	3.33862	0.000368077
Sar1b	-2.03182	0.00030361
Ccnk	-1.238	0.000304043
Aph1b	1.24423	0.000304143
Dhrs7c	-1.94373	0.00030544
Fbln7	2.37719	0.00030544
Dmac2	-1.44412	0.00030544
Tmem170b	-1.16668	0.00030544
Aste1	1.73058	0.00030544
Cul3	-1.1265	0.000306786
Paip1	-1.09469	0.000307249
Isy1	-1.28023	0.000308443
Dapk1	2.12621	0.000309121
Myl3	-1.89739	0.000309199
Sccpdh	1.77614	0.000309364
Cnn3	1.16055	0.000309364
A030001D20Rik	-1.82113	0.000309364
Hmgb2	1.86207	0.000309364
Gm49906	-3.54444	0.000309364
Alcam	2.54707	0.000309364
Ankrd28	-1.14023	0.00030962
Hs3st5	-4.67159	0.000334579
2310002L09Rik	-2.31642	0.000310128
Ldhd	-2.09655	0.0003102
Gm49249	2.41372	0.000353256
Ankrd24	-1.47462	0.000310398
Tmod1	-1.35001	0.000310914
Zfp493	-2.23593	0.000312018
Adamts17	2.42874	0.000312141
Reep2	3.18209	0.000312141
Mfhas1	1.72413	0.000312496
4930516B21Rik	-1.77304	0.000312496
Hs6st1	1.24299	0.000314417
Ms4a4a	3.05398	0.000358464
Scamp1	1.23504	0.000316565
Smim13	-1.01142	0.000316565
Lrrc3b	2.57702	0.000318147
Slc45a2	3.81048	0.000360535
Gm47547	-2.37192	0.000318642
Tjp2	2.02037	0.000319532
Rtn4rl2	3.59008	0.000340255
Gm5500	2.41613	0.000394499
Cib2	-3.04233	0.00032061
Ammecr1	1.57989	0.000320968
Kazald1	-2.01509	0.0003222
Sav1	-1.38866	0.0003222
Cidea	4.4157	0.000340954
Cotl1	2.09278	0.000322273
Abca1	1.52267	0.000322799
Coa5	-1.03406	0.000322972
6330410L21Rik	-2.77478	0.000322974
Zfyve27	1.35588	0.000324611
Pggt1b	-1.01699	0.000325052
Ear2	-2.37746	0.00032537
Robo1	2.34855	0.000326987
Ppp1r15b	1.21629	0.000326987
Cstb	1.65762	0.000326987
Prep	1.2881	0.000326987
Fdft1	-1.96277	0.000326987
Gm44669	-2.06406	0.000326987
Hlx	1.61563	0.00032909
Pip4k2b	-1.3022	0.00032909
Anp32e	-1.11294	0.00032909
Scn1b	-2.12427	0.00032909
Cep192	2.0284	0.000329164
Magi2	1.3605	0.000329164
Gpr182	1.58117	0.000329164
Zmiz1	1.4805	0.000329164
Fjx1	2.62602	0.000329268
Nos1	-3.25099	0.000329319
Elmo1	1.47009	0.000329409
Ppat	-1.19276	0.000330341
Zfp568	1.52197	0.000331394
Zyx	1.49687	0.000331394
Rpp40	-2.10104	0.000331693
Fa2h	3.60221	0.000331693
Wnt4	-2.32549	0.000331991
Clip3	2.55353	0.000332046
Gm49201	-1.91599	0.000333495
Cmbl	-3.72415	0.000333525
Neb	-1.31325	0.000333642
Gm13456	1.71251	0.000334579
Gatc	-1.17343	0.000334579
Apoe	2.32329	0.000334579
Gm15983	-3.5349	0.000360535
Mfap3l	1.65536	0.000337376
Def8	-1.05009	0.000337376
Gm8424	-3.19474	0.000337686
Cyb561	1.68453	0.000337861
Megf8	1.35426	0.000338853
Fkbp4	-1.25092	0.000338917
Gm53048	-1.78368	0.000340255
Micall1	1.47823	0.000340255
Shisal1	3.00684	0.000340255
Pttg1ip	1.13826	0.000340453
Sc5d	-1.11565	0.000340453
Enho	1.69139	0.000340453
Gcdh	-1.21069	0.000340453
Xrcc6	1.25029	0.000340453
Col6a6	1.70636	0.000340453
Anks1b	3.37209	0.000340453
Styx-ps	-2.0914	0.000340954
Pptc7	-1.34595	0.000340954
Abracl	2.86276	0.000341628
Pgd	1.42173	0.000341628
Skida1	1.85055	0.000341628
Osr2	1.79188	0.000341628
Calm3	-1.50954	0.000341628
Palmd	1.53563	0.000341628
Fam110a	1.7032	0.000341738
Hnrnpa0	1.12673	0.000342691
Hip1r	1.26269	0.000342691
Xpr1	-1.09475	0.000343148
Zfp770	-1.10875	0.000343148
Slc30a9	-1.07418	0.000344288
Fnbp1	1.33368	0.00034527
Arhgef3	1.311	0.000346896
Postn	2.25674	0.000347805
2310015D24Rik	-3.53734	0.000347805
Pld3	1.79654	0.000347805
Mzt1	-1.18695	0.000347805
Ephb4	1.49272	0.000347805
Gm11914	-2.2201	0.000347805
Gm44126	1.98662	0.000372088
Peg10	2.2727	0.000347805
Rpl3l	-2.37661	0.000347805
Gmpr	-1.40233	0.000348351
Phkg1	-2.66854	0.000348351
4833438C02Rik	1.65045	0.000350033
Ms4a6b	1.98083	0.000350033
Lyzl4	4.08723	0.000451986
mt-Te	-2.3051	0.00035037
Gm50048	3.23263	0.000376698
Ndufab1	-1.40535	0.000350898
Gm43185	-2.01772	0.000351447
Dkc1	-1.12359	0.000351447
Syt12	3.03308	0.000351447
Chd7	1.87281	0.000352038
Kcnj10	3.24729	0.00037875
9330159F19Rik	-1.58137	0.000352286
Gpr12	5.45171	0.00032909
Dmxl2	1.44416	0.00035304
Itga5	1.57031	0.000353256
Tprn	1.69466	0.000353379
Pdzk1	3.41336	0.000475586
Acy1	-1.23087	0.000353456
9130024F11Rik	4.86448	0.000419502
Cradd	-1.57845	0.000353581
Fbn2	3.35517	0.000353763
Filip1	1.31583	0.000354598
Gm15756	-2.74087	0.000354598
E030030I06Rik	-3.27021	0.000355016
Nt5c	1.15574	0.000355121
Fam149b	-1.08091	0.000355329
Tmem131	1.0406	0.000355329
Gm12751	3.45057	0.000355329
Stim2	1.14886	0.000359481
Abca8b	-1.31916	0.000360104
Rassf7	3.26573	0.000360535
Ankrd50	1.37866	0.000360535
Tpm1	-1.90701	0.000362875
Scn4b	-1.67433	0.000363136
Nr1d1	-1.35003	0.000363579
Larp6	1.35836	0.000363632
Prkca	-1.54455	0.000364802
Dcaf8	-1.04478	0.000365351
Chrnb1	1.82106	0.000365351
Zfp2	-1.55825	0.000365942
Fermt2	-1.11573	0.000365942
Zbtb44	-1.25804	0.000365942
Egr1	2.82317	0.000366143
Vopp1	1.55271	0.000366702
Kctd5	1.25613	0.000367557
Tmem50a	1.43708	0.00036801
Pls1	4.50252	0.000477425
Anxa7	1.63985	0.000368257
Zcchc12	3.95629	0.00047789
Angpt2	1.82249	0.00036894
Tmsb10	1.584	0.000369371
Slc16a8	-1.63699	0.000371246
Lyrm7	-1.69417	0.000372261
Cask	1.12617	0.000375233
Phldb2	1.77593	0.000375233
Gm13583	4.46573	0.000512508
AW554918	1.2925	0.000377051
Ucp2	2.02517	0.000378997
Caskin2	1.121	0.000378997
Slc2a1	1.47212	0.000379032
Optn	-1.24024	0.000379032
Klhdc8b	1.22154	0.000379167
Tor3a	1.21585	0.000379503
Spry1	1.21602	0.000381311
Cblb	1.5246	0.000382161
Tmem176b	1.54409	0.000382161
Sumf2	-1.25682	0.000383406
Atp2b2	4.88566	0.000420565
Oacyl	-3.19955	0.000387125
Rxra	-1.22602	0.000387125
Zfp112	-1.31158	0.000387413
Thrb	-1.34804	0.000387464
Cck	5.28036	0.000534916
Chrna10	-3.80609	0.000392207
Lrp10	1.24343	0.000392207
Otud3	-1.18831	0.000392302
Ppfia3	4.55926	0.000426761
Hipk3	-1.05314	0.00039262
Gm44430	2.01836	0.00039262
Fam107a	2.58247	0.00039262
Zdhhc14	1.76281	0.000392897
Acyp2	-1.62864	0.000394499
Cep19	-1.61388	0.000395142
Fam120c	1.25536	0.000397055
Cdadc1	-1.30023	0.000397611
Art1	-1.8257	0.000398081
Gm14305	-1.51959	0.000399561
Elf3	4.79187	0.000472688
BB218582	-1.94937	0.000399813
Prr33	-1.98925	0.000401489
Lgmn	1.89966	0.000401742
Slc4a3	1.53176	0.000403451
Tmem255b	1.73752	0.000403561
Klhl31	-1.67594	0.000405188
Ccn1	1.71504	0.000407353
Il22b	6.25272	0.000564197
Zfp318	1.2702	0.000413111
Gm14412	-2.87139	0.000453872
Hoxd8	-1.15246	0.000414203
Ctnna3	-2.55267	0.000414313
Krba1	-1.89846	0.000414313
Dpy19l1	1.3995	0.000417934
Tpm2	-1.1965	0.000418025
Hivep3	3.50552	0.000418025
Zbtb42	1.2066	0.000419502
Foxo6os	-3.51202	0.000419863
Ankrd13a	1.21069	0.000419863
Hsd17b12	1.59878	0.000420147
Mapk14	-1.19466	0.000420565
Atp11a	1.25784	0.000420565
Gm47898	-2.64034	0.000462778
Gm17753	-3.52886	0.000462778
Gm9821	-2.43925	0.000422173
Dnajc12	-1.38735	0.000423295
Gpr155	-1.16795	0.000423295
Tle2	-2.09129	0.000424563
Sfrp1	1.99707	0.000424563
Art5	-1.83131	0.000424563
Asb15	-1.58536	0.000424611
Arrdc5	2.89144	0.000426315
Mlxipl	-1.88753	0.000427225
Nudt7	-1.13146	0.000427867
Rhobtb1	-1.64616	0.000428159
H1f10	2.40842	0.000462778
Dnase1l1	-1.32095	0.000428217
Mrps17	1.11886	0.000429832
Mfn1	-1.03451	0.000430059
Cnep1r1	-1.06031	0.000430059
Marchf6	-1.08347	0.00043148
Cebpd	1.67966	0.00043148
Tmc6	1.6102	0.000431845
Gm11543	7.40208	0.000564197
Tmem198b	1.72516	0.000435407
Nfil3	1.50717	0.000435407
Eepd1	-1.82136	0.00043622
Acvr2b	-1.42528	0.000437674
Gstp2	-1.54371	0.000440013
Zfp946	-1.39246	0.000440077
2900072N19Rik	-2.32078	0.000482724
Slc22a23	1.59587	0.000443517
Klb	4.25185	0.000443517
Sema6b	1.38426	0.000443517
Marveld2	3.81049	0.000447187
Snrpd3	-1.09979	0.000447478
Aldh5a1	-1.66353	0.000448317
Scd2	2.00693	0.000449332
Prxl2c	-1.07322	0.000451986
Gm15337	-3.69084	0.000490363
Cdin1	-1.32734	0.000451986
Amy1	-3.24811	0.000451986
Ttc9	1.76083	0.000451986
Gm19410	3.60275	0.000452572
Uchl1	3.07573	0.000452752
Chordc1	-1.00508	0.000453437
Fxr1	-1.07117	0.000453437
C9orf72	1.27984	0.000453437
Ror1	1.5089	0.000453911
Rabl6	-1.0524	0.000453911
Fus	-1.17991	0.000453911
Rhbdl1	-2.29008	0.000454547
Ust	1.40522	0.000454547
Hectd1	1.07053	0.000454547
Gm34455	-4.27204	0.000454547
Ppfibp1	1.45565	0.000455083
Rbm3	1.18348	0.000456607
BC025920	-1.62607	0.000457488
Acsl3	1.86519	0.000457601
Eln	2.04747	0.000458873
Ggh	1.751	0.000458883
1110019D14Rik	-1.51281	0.000461481
Mapt	-1.34236	0.000462778
Elf1	1.26463	0.000462778
Hif1an	-1.03288	0.000462778
Nmt2	-1.32486	0.000463159
Polr2a	1.34351	0.000464016
Dennd4b	-1.53968	0.000465214
Asb13	-1.17356	0.000466271
Grid2	3.39361	0.000612025
Lrrc47	1.03913	0.000466664
Gm15411	-1.73751	0.000467228
Epb41l4a	2.27657	0.000467525
Uqcc1	-1.07203	0.000467824
Cyb5d2	-1.16993	0.000470299
Mreg	-1.25779	0.000471167
Cmc2	-1.33041	0.000471167
Casp3	1.51746	0.000472796
Cttn	1.31288	0.000474363
Gm11266	-1.71962	0.000476217
Gm4861	-4.49859	0.000524791
Ccdc66	-1.34081	0.000477425
Kcnj11	-1.29971	0.000477672
Ehd4	1.5246	0.000478242
Bltp2	-1.27692	0.000478242
Rreb1	1.32029	0.000478242
Snhg14	-1.88858	0.000478242
Mdm1	2.40121	0.000482724
Uaca	-1.05448	0.000482724
Flad1	-1.08034	0.000484525
Kcna7	-2.03384	0.000487618
Sema6d	1.0238	0.000487707
Ggt5	1.77104	0.000487707
Tnnt1	-1.53989	0.000488742
Ano2	3.75667	0.00058291
Ndrg1	1.19692	0.000489668
Wnt5b	-2.17832	0.000489668
Tigd4	-1.88677	0.000489668
Gk	3.0917	0.000489668
Gm32391	-2.61147	0.000489917
Gm12319	-2.37589	0.000490339
Eloc	-1.11979	0.000490339
Upf1	1.10204	0.000490339
Stac3	-1.28348	0.000490339
Ank1	-1.3173	0.000490363
Ces2c	2.68512	0.000589785
Pdgfrb	1.2812	0.000492838
Polr3d	-1.00623	0.000493598
Vps13c	1.2553	0.000495643
Oat	-1.18658	0.000497736
Klhl8	-1.22474	0.000500107
Akt2	-1.00956	0.000501066
Igf2r	1.41292	0.00050177
Tmem185a	-1.28107	0.000502178
Lfng	1.44045	0.000502347
Myh3	4.32645	0.000503285
Osbpl8	1.56767	0.000503766
P2rx6	-2.36497	0.00050576
Rtn4ip1	-1.1472	0.000507384
Ak1	-1.32012	0.000509354
Aldh3a1	4.09314	0.000607573
Gpcpd1	-2.09971	0.000511199
Tigd5	1.3183	0.000511492
Tmem164	1.56204	0.000511902
Actn3	-2.77657	0.000512508
Fsbp	-3.59751	0.000513687
Tnnt3	-1.76785	0.000513687
Fam228b	-2.71209	0.00051415
Nanos1	3.89577	0.000558789
Selenow	-1.33217	0.000515409
Sms-ps	1.18237	0.000515409
Lrp12	1.86651	0.000516102
Xk	-1.19982	0.000516323
Mon1b	1.1838	0.000517627
Spsb2	1.62161	0.000517627
Tppp	-1.87872	0.000517758
Asb10	-2.95891	0.00051825
Lamb3	-2.39463	0.00051825
Nsun4	-1.37235	0.000519693
Proca1	-1.79761	0.000519693
Gm3235	-2.96544	0.000521972
Prss55	-2.52722	0.000760268
Camk2g	-1.15286	0.000524777
Dcun1d1	-1.19004	0.000524791
Bche	-1.33254	0.000525023
Clcn3	1.20181	0.000525244
Gm38979	-2.9103	0.000636318
Hs3st3b1	1.97047	0.000530236
Perm1	-2.14079	0.000530432
Bola3	-1.23794	0.000533081
Lgi2	1.21025	0.000533081
Vegfa	-1.51628	0.000536331
Idh3b	-1.41259	0.000537553
Sbk1	1.37732	0.000537553
Mrps18b	-1.11206	0.000537618
Pgm2l1	-1.2342	0.000537618
Cmss1	-1.32648	0.000539939
Duoxa1	3.44931	0.000589263
9430073C21Rik	-2.96833	0.000542338
Polq	-2.53057	0.000542852
Pnpla8	-1.02062	0.00054541
Pcdh7	1.62792	0.000545537
Lrrc20	-1.29601	0.000545791
Nfe2	4.34567	0.00059403
Cd68	3.23028	0.000545791
Tpm3	-1.38898	0.000545791
Radil	1.70421	0.000545791
Sh3d19	1.16506	0.00054589
Sertad3	1.0987	0.000546466
AI463229	1.92568	0.000548819
Mylip	1.10725	0.000550962
Fos	2.61193	0.000550962
Add3	1.0862	0.000550962
Ldlrad3	1.85078	0.00055279
Tfap4	-1.7624	0.00055279
Capn7	-1.04897	0.00055279
Tsc22d3	1.12767	0.000554317
Aptx	-1.15334	0.000554317
Slc25a4	-1.35398	0.000561784
Myrip	1.97883	0.000562913
Dnph1	-2.18112	0.000563425
Dpf3	-1.92908	0.000563599
Tbc1d23	1.57943	0.000563939
Phkb	-1.75387	0.000564001
Osbpl9	-1.09758	0.000564541
Cldn15	1.45568	0.000566087
Fem1a	-1.16319	0.000566087
Serpinb6c	3.85614	0.0006817
Mir133a-1hg	-2.00082	0.000566166
Tcirg1	1.64159	0.000566166
Polr3k	-1.01055	0.000567421
Slc49a3	2.38643	0.000571779
Rdh11	2.06086	0.000573387
Gpr119	3.39833	0.000856469
Zfp454	-2.68277	0.000574747
4933402D24Rik	3.98068	0.000577145
Rpia	-1.23933	0.000577145
Myo5b	3.33745	0.000628671
Errfi1	1.32727	0.000578207
Gcnt4	3.25487	0.000632332
Dcaf6	-1.12557	0.00058291
Gm32051	4.17098	0.00085437
Nudt2	-1.33907	0.000589785
Lman1	1.00078	0.00059055
Gm11752	-3.53603	0.000590629
Abhd2	1.24612	0.000591808
Snx30	1.16581	0.000591808
Zfp365	3.20686	0.000593303
Adssl1	-1.79388	0.00059403
Pvr	1.37661	0.000596077
Mvp	1.32041	0.000596449
Asb16	-1.75533	0.000596449
Capza2	-1.01815	0.00059657
Ddah1	1.43724	0.000597498
Dip2a	1.16259	0.000597507
Akap6	1.09985	0.000597942
Slc35f2	3.66298	0.000875714
1500011B03Rik	1.61558	0.000598908
Elavl2	2.55985	0.000877085
Gm38560	-2.5152	0.000599688
Dtl	3.22274	0.000600446
Styxl2	1.17904	0.000601599
Pik3r5	2.33152	0.000606401
Polr3gl	-1.04631	0.000606796
Ap4e1	-1.04816	0.000607106
Suox	-1.1078	0.000608791
Wdr12	-1.14696	0.000612025
Prr12	1.94326	0.000612025
Tinagl1	1.21977	0.000612025
Hacd3	1.20162	0.000614768
Mpst	-1.55607	0.000615789
Slc27a1	-1.10714	0.000616088
Tmcc1	-1.1184	0.000616101
Rfwd3	1.36594	0.000619551
Tcf12	1.09933	0.000621296
Arsg	2.12697	0.000622809
Ube2v2	-1.35447	0.000622809
Gm16576	-1.79292	0.000623313
3222401L13Rik	-2.32745	0.000624795
C230072F16Rik	-2.17284	0.000628671
Parp4	1.07508	0.000628671
Niban1	1.20239	0.000629029
Dusp13	-1.60497	0.000630157
Crym	2.01031	0.000632202
Clk3	-1.14606	0.000632202
Slc39a14	1.19773	0.000632332
Smim35	-2.91869	0.000633985
Gatd3a	-1.18987	0.000634472
Sirt3	-1.14395	0.000634472
Slc38a1	1.70392	0.000635028
Nrk	2.25731	0.000635429
Dcbld1	1.38274	0.000635429
Hikeshi	-1.80988	0.000635434
Ormdl1	-1.3639	0.000637132
Gdf6	3.71375	0.000696818
Nudt19	-1.28922	0.000637132
Zfp933	-1.05926	0.000641057
Crot	1.46537	0.000642313
Lrrc17	1.70868	0.000643375
Dnajc15	-1.90617	0.000643914
Zfp879	-1.69307	0.000644421
Spopl	-1.06261	0.000644421
Clcn1	-1.70863	0.00064478
Htr2a	2.60104	0.000645039
Efcab9	-2.15137	0.000645039
C2cd2	-1.38726	0.000645883
Acvr1	1.3152	0.000645994
Sag	4.08314	0.000784592
Nmnat1	-1.30039	0.000650519
Gm50194	-3.82521	0.000730746
Sim2	1.26079	0.000655236
Gm48395	5.16397	0.000875714
Rab3d	1.02937	0.000658618
Kcnj12	-1.55524	0.000659059
Fgf10	1.8865	0.000659526
Tbc1d16	-1.17149	0.000659526
Rph3al	-1.19512	0.000659526
Amz2	-1.07736	0.000662503
Cdc34	-1.30045	0.000664514
Sqor	-1.62381	0.000667172
Cep170	1.01037	0.000670178
Kcnb2	4.3013	0.000809607
Me2	1.5037	0.00067352
Klhl30	1.46847	0.00067352
Mterf2	-1.45543	0.00067352
Gm48878	3.21354	0.000812509
Gm12224	-3.5531	0.000675205
Marchf4	-4.32692	0.000845756
Dnajc19	-1.09135	0.000683522
Gtf2b	1.84845	0.000684493
Tent5c	1.65752	0.000685504
Gm6863	1.60878	0.000688031
Pcdh17	1.42551	0.000689315
Mettl4	-1.0601	0.000689375
2310014F06Rik	-2.11967	0.000689375
Ebag9	-1.06761	0.00068998
Fam210b	1.24049	0.00068998
Ccdc146	-2.74028	0.00086215
Fam117b	1.28205	0.000694921
Atp2a3	1.38603	0.000696721
Cldn5	1.06079	0.000696818
Slc66a3	1.50988	0.000696818
Vdac3	-1.03737	0.00069807
Clk2	1.78688	0.000701062
Spsb4	1.99438	0.000701062
Cndp2	1.22835	0.000703774
Ccdc25	-1.1745	0.000705358
Ube2r2	-1.10193	0.000709665
Itm2b	1.02217	0.000709665
Reln	2.11382	0.000711385
Zcrb1	-1.20646	0.000713824
Ncmap	2.6578	0.000714168
Mkks	-1.06856	0.000714577
Mex3b	2.06889	0.000715385
Gm26684	-2.30263	0.000716214
Rnf114	-1.00667	0.000717263
Lvrn	1.92555	0.000717285
Slbp	1.01558	0.000717285
Eml1	-1.73928	0.000718168
Lrrc2	-1.40944	0.000718604
Rdm1	-1.78089	0.000719735
Erbb2	1.2858	0.000719735
Glrx2	-1.03854	0.000720354
Eif2s2	-1.18188	0.000720354
Msln	2.59398	0.000869303
Map1lc3a	1.11512	0.000734896
Gm44646	-2.47811	0.000816885
Rnh1	1.01562	0.000738664
Asb5	-1.00345	0.000739823
Dars2	-1.05199	0.000739823
Tst	-1.33599	0.000743329
Tax1bp3	1.17907	0.000743445
Bank1	-1.7232	0.000745809
Zfp654	-1.0154	0.000745809
Tmem29	-1.53322	0.000746672
Pde4a	-2.10252	0.000746955
Tafa3	-1.93504	0.000746955
C8b	4.42501	0.00102581
Osmr	1.17014	0.000747907
Smim41	3.15049	0.000999007
Gadd45a	2.00701	0.000749052
Zfand2a	1.14861	0.000755512
Akap7	1.13679	0.000755512
Bckdk	-1.06017	0.000760237
Coq3	-1.56036	0.000760268
Sdc1	1.8079	0.000762187
Ampd1	-2.74343	0.000762187
Nfkb2	1.11773	0.000764993
Myl2	-2.33997	0.000765577
Hk1	1.0822	0.000765733
Tnni2	-1.4065	0.000766693
Plin3	2	0.000766693
Fosl2	1.2924	0.000768248
Dusp6	1.23597	0.000774738
Cntn1	4.2781	0.000839015
BC005624	-1.08649	0.000775167
Rrm2b	-1.2072	0.000776904
Mcu	1.0407	0.000777987
Lrrc1	1.45292	0.000779322
Cap2	-1.10417	0.000780192
Clstn1	1.06166	0.000784069
Slc25a17	1.57102	0.000784592
Tomm40l	-1.47503	0.000784592
Mapkapk3	-1.55432	0.000784592
Tle6	-1.70529	0.000784592
Panx1	1.42662	0.000786103
Parp3	-1.42811	0.000788814
Mfap2	2.11343	0.000788814
2610021A01Rik	-1.16915	0.000793685
Timm21	-1.10934	0.000793685
Gm30571	2.20133	0.000944817
Aatk	1.1689	0.000793685
Gm10762	-1.11067	0.000793685
Tmod4	-2.05051	0.000794075
Bcl2l1	1.11421	0.000796041
Xpo1	-1.16649	0.000799549
Pitx2	1.23474	0.000800223
4930481A15Rik	-1.6416	0.00080023
AB124611	1.71462	0.00080023
Rmi2	-4.27821	0.00080247
D830039M14Rik	-1.63298	0.000804429
Tbc1d31	2.1456	0.000804429
Mir1a-1	-2.80809	0.00080686
Cry2	1.30066	0.00080686
Tbcc	1.01143	0.000812546
Gm10638	2.32879	0.000814263
Mccc1	-1.56667	0.000814803
Scarb1	1.11942	0.000815107
Gm5171	2.27422	0.000817339
Btg1	1.12863	0.000817932
Pitpnm2os2	-2.54237	0.000905143
Gm26604	-2.82906	0.00081903
Ckap2	2.71448	0.000820452
Gm28651	-1.68662	0.000821958
Sulf1	1.28685	0.000821958
Alkbh5	-1.02949	0.000822507
F2rl1	2.90511	0.000822534
H1f4	-2.54029	0.000824526
Zfp866	-1.01208	0.000826469
H2bc4	-1.28746	0.000827675
Spint2	2.17795	0.00083303
Myf5	2.36263	0.00083303
Ybx1	-1.03301	0.000836877
Cxadr	2.0548	0.000837816
Boc	1.45717	0.000839015
Hsph1	1.0582	0.000839015
Arhgap11a	1.26396	0.000839015
Timmdc1	-1.04389	0.000839809
Pdgfra	1.21409	0.000839809
Me3	-2.53598	0.000843123
Tmem92	5.52515	0.00120882
Cdon	1.18839	0.000844513
Psma3	-1.05459	0.000844513
1700120C14Rik	-1.09706	0.00084705
Mta3	-1.25579	0.000847054
Tmed8	1.50584	0.000848149
Tfeb	-1.25656	0.000850503
Chrng	5.10492	0.00114359
Gm37824	-2.95063	0.000944817
Areg	4.00941	0.00127984
Zfand3	-1.06369	0.000861003
Tarsl2	-1.14651	0.00086215
Mlf1	-3.36316	0.00086215
Bcs1l	-1.25757	0.000863376
Gatm	3.52266	0.00086395
B230319C09Rik	-1.53069	0.000864641
Meak7	1.14629	0.000864641
Tbc1d25	1.18926	0.000865557
Slc6a20a	3.51195	0.00129226
Grn	1.60184	0.000866875
Dele1	-1.17061	0.000867509
Cog6	-1.07639	0.00086981
Rbm19	1.17198	0.000869845
Myh2	-1.30533	0.000870218
Stk17b	1.25528	0.00087111
Iqck	3.1177	0.000871267
Selp	2.75167	0.000944967
Gm16118	-2.20035	0.000871267
Piezo1	1.67287	0.00087259
Il12a	-2.55085	0.000875714
Pcp4l1	-2.23523	0.00087832
Kdm1a	1.35518	0.00087832
Arsb	1.30125	0.00087832
Tmem176a	1.59362	0.000878399
Hdhd5	-1.092	0.000878399
Mstn	-2.81665	0.000884296
Man2a2	-1.00727	0.000886581
Gm10032	3.19101	0.000967948
Gm2539	-4.79928	0.000890638
Sorbs2	-1.18637	0.00089181
Gal3st2b	4.55873	0.00130998
Gm45671	4.21024	0.00134369
Dera	1.6555	0.000897037
Clic5	-1.07451	0.000897193
Mpped2	2.43865	0.000898922
Rgs5	-1.0502	0.000901001
Luc7l2	-1.14557	0.0009044
Atp1a1	1.39661	0.0009044
A930003A15Rik	5.19782	0.000905143
Cand1	1.16246	0.00090552
Gm35048	4.34166	0.000990893
Atf5	-1.186	0.000912441
Ric3	-1.27374	0.000912754
Fundc1	-1.0172	0.00091283
Pon3	-1.57541	0.000914343
Plxna4	1.57828	0.000915689
Cnrip1	1.0333	0.000915689
Car3	-1.64618	0.000916307
Aldoa	-1.84629	0.000918005
Maob	-1.2014	0.000918686
Necab3	-2.40133	0.00115896
Gm43412	2.67969	0.00110814
Gal3st2	4.48819	0.0012423
Midn	1.28722	0.000926219
Kcnk1	2.75781	0.000926219
Gm12138	1.73101	0.000928916
Tmem126b	-1.35407	0.000928916
St8sia4	1.38696	0.000928916
Pparg	1.41457	0.000928916
Gm10605	-2.62156	0.00093276
Rfesd	-1.05692	0.000935682
Spr	-1.07788	0.000937004
S1pr1	1.09293	0.000937004
Mc5r	-2.01394	0.000940387
Exoc6	-1.10836	0.000940482
Col23a1	1.60669	0.000943207
B230312C02Rik	-2.00632	0.000946428
Mettl16	-1.03452	0.000946428
Cers6	1.82028	0.000946428
Dlk2	2.7233	0.00103533
Bambi-ps1	1.56338	0.000957244
Zfp109	-1.55605	0.000965166
Rnf38	1.10315	0.000967948
Orai1	1.0839	0.000968052
Slc39a6	1.84074	0.000972937
Gdf5	3.87751	0.00105243
Vash2	2.99846	0.000973852
Lpar4	1.99441	0.000980396
Cep20	-1.10632	0.000981802
Asb18	-2.9733	0.000981941
Pdlim3	1.56348	0.000981941
Parvg	2.25898	0.00098329
Gm41760	-2.49218	0.000991278
A730020M07Rik	-2.18271	0.00110082
Cntln	1.63595	0.00099528
Vcl	1.12141	0.000997901
Gm45769	-1.1037	0.000997901
Macrod1	-1.07408	0.00099847
H2aj	1.05211	0.00100154
Slc25a27	-1.63484	0.00100381
BC049715	2.27329	0.00109084
Cnr1	4.61266	0.00100561
Shroom2	1.50189	0.00100651
Mmp11	1.16416	0.00100764
Shisa2	-2.1797	0.00101264
Dapk2	-1.19998	0.0010171
Sobp	-1.44877	0.00101785
Ncs1	1.38355	0.00101862
Ubash3b	2.02444	0.00101942
C79130	-2.19389	0.00102079
Bmper	1.31955	0.00102079
Smco1	-3.75717	0.00102194
Tdrp	-1.27515	0.00102194
Aknad1	3.01544	0.00122366
Gadd45b	-1.44285	0.00102194
Napepld	-1.00104	0.00102194
Krt222	-1.82613	0.00102194
Tmem233	-3.20617	0.00102371
Aldoc	1.70227	0.00102566
Gm33432	-2.92695	0.00102566
Ptprz1	3.08661	0.00102873
Ctif	1.15791	0.00102923
Gm16894	-2.78255	0.00140628
Ccdc9b	-1.59394	0.00103198
Tram1	1.16442	0.00103533
Ccnd3	1.07523	0.00103663
Ksr1	-1.25902	0.00103666
Gm17971	-1.66933	0.00103666
Tep1	1.07571	0.00103666
Pnpla2	1.04456	0.00103666
Clasp2	1.42202	0.00103666
9530020I12Rik	-1.88571	0.00103982
Cacna1s	-1.73439	0.00104015
Egf	-1.88317	0.00104015
Faim	1.46525	0.00104158
Sorbs2os	-2.32886	0.00104158
1110002E22Rik	-1.93945	0.00104158
Ppm1d	1.03805	0.00104158
Cycs	-1.10533	0.00104158
Lrrc74b	-3.03631	0.00104281
Slc25a19	-1.16066	0.0010458
Gm43172	-1.91851	0.0010458
Fastk	-1.11315	0.0010458
1700123M08Rik	-1.80549	0.00104931
Gm14827	-3.36594	0.00117107
Vps37a	-1.07243	0.00106433
Mospd1	-1.19062	0.00106433
6430548M08Rik	1.77777	0.00106433
Galnt15	1.38493	0.00106433
Masp2	-2.82177	0.00106433
Aadac	4.9032	0.00162169
Acad11	-1.07192	0.00106447
Gm3200	-1.40024	0.00106682
Dnah10	4.48737	0.00142721
Gm4535	-2.29536	0.00107138
Cacnb3	1.15082	0.00107254
Il2rb	3.29864	0.00117107
Rpl3	1.53379	0.00108541
Agbl1	-2.57053	0.00108623
Mtln	-1.6608	0.00108742
Coq8b	1.82345	0.00109005
Pygo2	1.15127	0.00109378
Dbnl	1.31026	0.00109396
Enc1	1.63984	0.00109441
Anxa5	1.02412	0.00109815
Eif3s6-ps2	-2.1572	0.00110082
Epb41l4b	1.36381	0.00110297
Gfm2	-1.05282	0.00110569
Gm15417	-1.23967	0.00110656
Gm15777	-1.42264	0.00110676
Iftap	-1.35392	0.00110676
Ndrg2	-1.14504	0.00110814
Acot13	-1.1865	0.00110831
Slc47a1	-1.9923	0.00111221
Mms22l	2.4906	0.00111221
Arl8a	1.04923	0.00111221
Tuba4a	-1.16804	0.00111237
Gm20627	-2.00067	0.00124002
Aacs	1.53369	0.00111444
Akr1e1	-1.33205	0.00111544
mt-Rnr2	-1.16982	0.00111918
Cd4	3.94442	0.00122388
Mt1	2.08484	0.00112662
Cox6a2	-1.46147	0.0011271
Pde4b	-1.46308	0.00113205
Gm49041	2.83719	0.00123463
Gm16062	-2.37486	0.0011396
Cyp4f13	-1.43508	0.00113966
Mx1	3.07323	0.00114251
Gm42697	-2.79373	0.00126546
Atp6ap2	1.45329	0.00114333
Mbd5	-1.00427	0.0011488
Phex	-1.75401	0.00114906
Nup214	1.01431	0.00115184
Junb	1.45455	0.00115664
Gpc4	1.1519	0.00115896
H2bc6	-1.35196	0.00115971
Rtkn	-1.19125	0.00115971
Zfp457	-1.73242	0.00116323
Ptprs	-1.02596	0.00116346
Car13	2.60629	0.00116346
Tril	1.44879	0.00116425
Retnla	-4.54987	0.00117107
Gcnt1	1.82836	0.00117107
Gm14418	-3.42498	0.00117107
Ppp1cb	-1.03926	0.00117154
Car2	-1.78087	0.00117517
Rbm33	-1.04998	0.00117666
Marcksl1	2.07836	0.00117729
Frrs1	1.33254	0.00118141
Gdi2	1.07061	0.00118167
Trdmt1	-1.05199	0.00118597
Msto1	1.08713	0.00118629
Plbd2	1.02312	0.00118651
4931440P22Rik	2.40393	0.00119498
Ptx3	1.0986	0.00119703
Zfp503	1.03363	0.00119703
Ckap4	1.34705	0.00119729
Sbk2	-2.03553	0.00119848
Arf3	1.09421	0.00119848
Ptgfrn	1.36436	0.00119998
Pcdhgc3	1.84827	0.00120362
Ckm	-1.4772	0.00120673
Gdf11	-1.92268	0.00120803
Atad2b	1.21792	0.00120882
Sh3bp4	1.23268	0.00120961
Gm20045	-1.58719	0.00122366
Brip1	2.75157	0.00132838
Camk2a	-2.19553	0.00123097
Platr3	4.30724	0.00196651
Tyro3	1.99802	0.00123215
Fer1l5	-1.33886	0.00123242
Fkbp1b	2.13734	0.0013362
Dusp28	-1.01959	0.00123499
2310047D07Rik	-2.85297	0.00123601
Gm42790	-3.42571	0.00123709
Rbm3-ps	1.88016	0.0012393
Gpsm2	2.23753	0.0012393
Lctl	-1.80977	0.0014837
Tvp23bos	1.71345	0.00168517
Avil	-1.83199	0.00124498
Hibch	-1.17286	0.00124498
Gm17354	-1.10438	0.00124542
Top3a	1.48552	0.00124542
Dpep1	1.38161	0.00124542
Hp	3.69496	0.00124864
Gm37305	1.39507	0.00125046
Ppfia4	1.37574	0.00125133
Adam19	1.48981	0.00125133
Erc1	1.24137	0.00125371
Ttc23	-1.41668	0.00125553
Zfp931	-1.50112	0.00125816
Gm34256	-3.17684	0.0013957
Iffo1	1.31103	0.00126129
Zfpm2	2.59503	0.00126246
Efhd2	1.41922	0.00126478
Gm39318	-2.42524	0.00153055
Mymk	5.1231	0.00137448
Adprh	1.03111	0.0012666
Acss1	-1.45587	0.00127286
1700027J07Rik	-3.02862	0.00141213
Mgat2	1.06672	0.00127984
Micall2	2.92711	0.00127984
Sbk3	-2.66275	0.00127984
Ddo	-1.26806	0.00128187
AK157302	-1.25839	0.00128364
Zfp51	-1.17551	0.00128364
Psat1	1.76778	0.00128657
Rassf9	-1.3265	0.0012902
Mknk2	1.13409	0.00129226
Flvcr1	-1.77878	0.00129226
F730311O21Rik	-2.43693	0.00129226
Zfp697	2.37821	0.00129314
Gng2	1.64011	0.00129322
Nfkbia	1.13355	0.0012961
Gm15050	-2.21458	0.00181554
Apod	2.01669	0.00130287
mt-Nd6	-1.40721	0.00130836
Mettl22	-1.11194	0.00130836
Zfp799	-1.202	0.00130998
Fam169b	2.45397	0.00131392
Lrrc24	-1.71203	0.00131441
4930512H18Rik	2.77976	0.00158206
Bag2	1.13273	0.00132244
Map3k7cl	-1.60395	0.00132244
Gm42573	-2.37783	0.00168678
Abi2	1.51935	0.00132734
Gm42732	-1.57558	0.00132734
Gm14319	-3.20033	0.00132856
Hsf2	1.41954	0.00132921
Pikfyve	1.16656	0.00132938
Aip	-1.29377	0.00132988
Tbl2	1.01992	0.00133002
Ptk7	2.27662	0.00133229
Rbpms	1.15211	0.00133343
Ldlrap1	1.02647	0.0013362
Zfp940	-1.37569	0.0013362
Tle5	-1.13986	0.0013362
Kdm6b	1.07381	0.00135146
Pxmp2	-1.63724	0.00135146
Hsdl2	-1.35846	0.001352
Cdkl1	-2.01175	0.00135327
Fzd10os	-1.72129	0.00135782
H2bc27	3.81788	0.00136476
Lsmem2	-1.40405	0.00136493
Sil1	1.57615	0.00137122
Ier2	1.22301	0.00137136
Ggct	-1.57736	0.00137184
Pfas	-1.29297	0.00137285
Gm47615	-1.5195	0.00187151
Lamc2	2.12248	0.00138446
Slc41a3	-1.60508	0.00138446
Uhrf1	2.5447	0.00138446
Atp8b5	-2.06643	0.00138446
Zfp101	-1.15878	0.00138446
Homer2	-1.89723	0.00138647
Snrnp35	-1.28434	0.00138647
Gtpbp10	-1.07861	0.00138895
Fkbp10	1.25394	0.00138971
Gm41442	1.49807	0.00139435
Nudt6	-1.31295	0.0013957
Gm15179	-3.30443	0.00139637
Strn	1.08686	0.00139721
Car11	-2.27931	0.00140151
Arhgap44	-1.59344	0.00140151
Gm14403	-2.59852	0.00140232
5830418P13Rik	3.66399	0.00140287
Tcn2	1.40765	0.00140395
Mtss1	1.04669	0.00140429
Hpn	-1.69841	0.00140536
Serp2	1.83485	0.00171343
Krtcap3	-1.07864	0.00141769
Srf	-1.13425	0.00141769
Inhbb	1.67995	0.00141831
Ier5	1.15149	0.00141867
Atxn10	1.31645	0.00142081
Atcay	-2.51657	0.00142721
Ifitm3	1.68926	0.00142721
Erf	1.12351	0.00143017
Dll1	1.32226	0.00143121
Mtfp1	-1.57918	0.00143211
Zfp932	-1.54602	0.00143581
Taok3	1.09684	0.00143709
Sugct	1.92688	0.00144002
Drap1	-1.07049	0.00144572
Asphd2	3.19586	0.0014463
Pknox2	1.06396	0.0014463
Pfkfb1	-2.18852	0.0014463
Gm20743	-1.9153	0.00144632
Tcea3	-2.24869	0.00144632
Pou2af1	4.17179	0.00226175
Zmat3	1.46468	0.00145181
H3c8	-2.18778	0.00185807
Dffa	-1.0954	0.00145814
P4ha1	-1.2202	0.00145916
Rnf150	-1.84507	0.00146192
Dlg2	1.79796	0.00146192
Bicc1	1.10351	0.00146409
Gm49284	-1.45891	0.00146866
Adamts15	1.71404	0.00147277
Mettl27	1.56757	0.00147332
Plekhb1	-1.04225	0.00147705
Efnb3	2.09016	0.00147912
Adgrl3	2.60836	0.00148548
Hnrnpdl	-1.04551	0.00148548
F2r	1.36679	0.00148548
Tecpr2	-1.09769	0.0014885
Tmem268	-1.13175	0.00148896
Dnase1	-1.41755	0.00149505
Gm18706	-2.71448	0.00203622
Polr1has	-1.17523	0.0015023
Ywhaz	1.01565	0.00150838
Ptpn3	-1.55836	0.00151169
Cacng1	1.14809	0.00151239
Gm4285	1.34031	0.00152149
Gm6723	1.4068	0.00206836
Sdr39u1	-1.04272	0.00152375
Cyp2c23	-3.75827	0.00152392
Smpdl3b	1.80486	0.00152564
1810059H22Rik	1.85912	0.00152982
Gm6169	3.15676	0.00153031
Fat1	1.5264	0.00153482
Zfp536	3.37827	0.0015367
Ldha	-1.25741	0.00153678
Gm17396	3.09142	0.00153678
Tirap	-1.50898	0.00155353
Gm6551	7.05227	0.00210623
Astl	2.94472	0.00266793
Tbc1d8	1.1428	0.00157056
Tuba1c	2.3755	0.00157056
Adh1	2.05478	0.00157056
Tll1	2.20634	0.00157056
Fst	1.17326	0.00157056
Foxo1	1.19394	0.00157056
Fgf14	-2.39907	0.00159157
Cyp1b1	2.30899	0.00160141
Fam193b	-1.05803	0.00160475
Ptcd3	-1.00618	0.00160818
Aox1	-1.90184	0.00161062
Amigo2	1.3277	0.00161123
Cdr2l	1.04288	0.00161331
Sppl2a	-1.08561	0.00161891
Brat1	1.12182	0.00161891
Zfp773	-1.15144	0.00162091
Dmpk	-1.36949	0.00162169
Lgals8	1.09487	0.00162945
Cd55	-1.58559	0.00163101
Rab8b	1.14429	0.00163101
Eno3	-1.77141	0.00163665
Mylk2	-1.92051	0.00163698
Mmp2	1.66603	0.00163994
Tnnc1	-1.45221	0.00164327
Gm37893	-1.90946	0.00164778
Dglucy	-1.74594	0.00166109
Slc25a37	-1.0738	0.00166639
Myo18b	-1.01615	0.00166825
A430027C01Rik	2.18968	0.00181554
Glrx	-1.60189	0.00166923
Gm23119	-2.6498	0.00167806
Togaram2	-1.50519	0.00167807
Pak1	-1.28982	0.00167914
Tesl1	3.81268	0.00287896
Gm17435	1.94344	0.00168678
Pdp1	-1.25218	0.00168678
Tmem267	-2.1355	0.00168678
Ddx59	-1.01686	0.00169069
Hnrnpd	-1.13028	0.00169105
Ubald2	-1.15961	0.00169664
Cnp	1.40166	0.00169664
Erfe	1.97393	0.00169664
2310075C17Rik	-1.77041	0.00169664
Psd3	-1.45706	0.00170382
Tmem119	1.46525	0.00170382
Adamts2	1.32626	0.00170382
Pthlh	1.68987	0.0017057
Klf2	1.20054	0.0017057
Mustn1	1.3	0.0017057
4932435O22Rik	-2.16079	0.00191281
Aldoart1	-1.63014	0.00172433
Uckl1os	-1.33177	0.00172433
Bbc3	1.34435	0.00172433
Zfp943	-1.17734	0.00172739
Hnrnph1	-1.16505	0.00172993
Pgm1	-1.74504	0.00173049
E2f2	1.78848	0.00173257
Gm15910	-2.06502	0.0017352
Tbc1d9	2.13224	0.00173869
D16Ertd472e	1.58729	0.00173869
Scai	1.35368	0.00174202
Rtn2	-1.38631	0.00174364
2310043P16Rik	2.63018	0.00174364
Prpsap1	1.0815	0.00174364
Nr4a2	1.43551	0.0017455
Scamp3	1.30481	0.00175042
Hpgd	1.38595	0.0017578
Svep1	1.5006	0.0017633
Eml6	-1.34235	0.00176994
Tslp	3.06381	0.00177425
Nbl1	1.01671	0.00177494
Abcd2	-1.95279	0.00177732
Cntrl	-1.13446	0.00177732
Rab27a	1.60401	0.00178858
Sox10	1.80922	0.00178907
Slitrk2	1.68817	0.00194986
Plpp7	-1.77961	0.00179954
Nup133	-1.40547	0.00180204
Slc41a2	1.87946	0.00180444
Galk2	1.34253	0.00180499
Tom1l1	-1.32402	0.00180595
Glp1r	4.66799	0.00282622
Zswim3	1.33572	0.00180995
Slc25a47	-1.40902	0.00181297
Fzd5	1.57834	0.00181573
Cspp1	1.97075	0.00181712
Mipep	-1.50998	0.00181996
Tspan8	-4.94775	0.00181996
Aamdc	-1.30757	0.00182776
B630019K06Rik	1.51791	0.00182928
Zfp692	-1.76237	0.00183579
Ube2w	1.08197	0.00183589
Pkdcc	-1.10101	0.0018383
Nr3c2	-1.24403	0.00184019
Mycn	-2.10869	0.00184019
Mertk	1.21193	0.0018404
Ech1	-1.06005	0.00184607
Plcb4	1.03243	0.00184607
Trp53inp1	1.07916	0.00184876
Fam110d	1.04683	0.00185142
Dut	-1.47585	0.00185142
Gm49308	-1.58144	0.00289758
Slc8a1	-1.9728	0.00185379
Pex7	-1.03678	0.00186171
Ankrd33b	-1.45734	0.00186519
Abhd8	-1.24498	0.00186663
Phf13	1.07046	0.00186949
Gm10033	-1.41353	0.00187406
Twnk	-1.02488	0.00187813
Ndufa12	-1.05555	0.00188121
Zfp386	-1.04394	0.00188164
Bsg	-1.05418	0.00188365
Nav2	1.3256	0.00188797
Gm11716	-1.55625	0.00188963
Tatdn1	-1.02151	0.00189458
Tuba1b	1.00218	0.00189482
Ckmt2	-1.58877	0.00189482
Gm9910	1.9896	0.00189516
Xlr3c	2.7495	0.00332828
Cd276	1.74673	0.00190069
Crat	-1.08175	0.00190466
Nr2c1	1.07778	0.00190698
Slc35f5	1.21568	0.00190698
Gm6305	-1.79949	0.00260521
Kif24	2.15333	0.00191281
Rptor	1.02113	0.00191459
Nrxn3	2.20039	0.00230856
Gm42470	2.28403	0.00231267
Il17rc	1.62647	0.00193078
Lmnb2	1.24938	0.00193078
Notch4	1.28041	0.00193078
Gsg1l	1.83237	0.0034473
Tpx2	-1.2778	0.00194868
Fam83h	2.80969	0.00194911
Begain	1.27663	0.00195003
Gm10575	3.19852	0.00195003
Lrp1	1.43291	0.00195145
[truncated: 2,071 more rows]

## Sheet: iDUX4 16W
Figure 2
gene_name	log2FoldChange	padj
Krt18	6.74806	7.5e-06
P2rx3	8.35698	8.19e-06
BC064078	6.79888	8.19e-06
Catsperd	4.95656	1.2e-05
Nfe2	5.50319	1.36e-05
Krt8	8.54234	2.21e-05
Mkrn2os	5.33165	2.57e-05
Dock5	4.55578	2.64e-05
Duoxa1	5.43397	2.76e-05
Tex11	5.38553	2.36e-05
Ccdc138	3.30764	3.84e-05
Wfdc3	8.73854	3.09e-05
Cenpf	4.22158	4.3e-05
Fam222a	4.75686	4.46e-05
Nyap1	3.16395	1.14e-05
Mmp17	5.65159	5.58e-05
Rerg	3.38784	5.99e-05
Il36g	5.00863	5.6e-05
Tjp3	7.2384	5.63e-05
Serpinb6c	6.84139	7.19e-05
Lyzl4	5.65532	7.65e-05
Lgr5	7.08633	7.22e-05
Chrm3	4.3326	8.65e-05
2610027K06Rik	3.12057	4.42e-05
Ankrd35	4.68341	9.19e-05
Cnr1	4.7101	9.36e-05
Hcn1	4.93995	9.48e-05
Myo1g	5.94018	9.54e-05
Sh3bgrl2	4.48019	9.87e-05
Rab3b	5.99853	9.69e-05
C2cd4c	-2.26746	0.000119604
Ctsj	6.23369	5.83e-05
9130227L01Rik	4.03845	0.000129112
Spata33	2.05358	0.000131835
Agtr2	7.20617	6.57e-05
Phgdh	3.69021	0.000136151
Tmem92	7.84115	6.9e-05
Lratd1	4.13722	0.000141086
Col10a1	4.53167	0.000136608
Ptgs2os	2.70976	9.61e-05
Slc37a2	6.26502	0.000149716
Tunar	4.7615	0.000143972
Cdkn2a	5.63977	9.06e-05
Susd4	5.22824	0.000167912
Pgap6	4.26127	0.000184272
Kcnh1	3.43307	0.000139864
Gad2	2.62969	0.000199212
Elf3	3.35374	0.000204632
Gm11924	2.52626	0.000207489
Sugct	2.95345	0.00021464
Csrnp3	5.31595	0.000214939
Chst2	3.91628	0.000216392
Igfbp2	6.86016	0.000239069
Smim41	3.90659	0.000243391
Gm37806	3.13524	0.000252087
S100a7a	3.24805	0.000251254
Katnal2	3.6653	0.000257784
Aldh3a1	8.13604	0.000200958
Rab17	2.46411	0.00025124
Dsp	7.99188	0.000294686
Kntc1	4.97575	0.000226898
Gm11837	4.66064	0.00030815
Ezr	4.36848	0.000312987
Pik3r5	4.61045	0.000319588
Duox1	2.99096	0.000322743
Gal3st2b	2.36323	0.000329821
AW551984	7.40344	0.000335274
Cldn23	3.68892	0.00011427
Ttc21b	3.62747	0.000368159
Cks2	2.91259	0.000381744
Gsdma	2.96355	0.000394919
Rspo2	4.03466	0.000404482
BC043934	4.59242	0.000404908
Sag	4.42819	0.000393539
4930512H18Rik	4.31828	0.000408464
Mmp8	2.59976	0.000382445
Sytl1	5.1143	0.000411646
Alcam	3.93772	0.000414048
Ypel1	2.94103	0.000426312
Klb	5.90476	0.000444746
Calml4	1.66557	0.00042771
Gm11243	3.23101	0.000448674
Cadps2	4.71705	0.000431226
Rbm43	2.73582	0.000431295
Zbtb7c	3.27179	0.000433159
Aspa	2.80631	0.000438021
Ifi27l2a	3.50455	0.000439016
Mmel1	3.95111	0.000440327
Kif5c	2.38125	0.000441371
Ptprk	3.65747	0.000447753
Tceal3	4.09162	0.00045017
Srgap1	3.69067	0.000453992
Gm15491	1.5642	0.000456369
4930578M01Rik	2.73035	0.00022836
9130213A22Rik	2.2037	0.000490076
Uchl1	4.51467	0.000483767
Dnah10	7.05957	0.000456437
Cfap69	3.01928	0.000501512
Bend6	3.97654	0.000496723
Rd3	3.9663	0.000528969
Gcsam	1.96896	0.000519114
Zbp1	2.96511	0.000537296
Kcnb2	4.48816	0.000514
Gm37897	3.72415	0.000548123
Btnl7-ps	-2.86521	0.000549988
Kif4	3.86285	0.000529151
Skp2	3.45254	0.000552438
Pgap1	3.46246	0.000555508
Oas1a	2.64592	0.000594208
Mstn	-3.60495	0.000575748
Gm17767	6.5418	0.000625363
Lhfpl1	5.7234	0.000610064
Cimap1d	-5.26295	0.00062095
Tmem158	4.50187	0.000630074
Plekha7	3.67145	0.000639394
Ccdc92	3.68386	0.000646995
Ret	4.22716	0.000652115
Nrcam	5.03726	0.000660586
Map3k9	3.79495	0.000665551
Fgf10	4.54628	0.000667515
Necab1	4.81191	0.000672945
Cyp4f14	6.29563	0.000682674
Gatm	3.18697	0.000674603
Tmtc4	3.13548	0.000676105
Hdhd3	2.73372	0.000732453
Tmsb15l	2.70329	0.000685538
Hhip	4.62617	0.000750519
Prrg4	5.04053	0.000703793
Apol9b	2.23886	0.000733592
Gm37519	2.69508	0.000779469
Gm35048	4.23102	0.000772745
Csdc2	4.01836	0.000729128
Kcnk5	3.69991	0.000729879
Myo5b	3.44332	0.000732269
Cilp	4.17051	0.000735168
Ephx1	3.31123	0.000752413
Slc10a1	-2	0.000593904
Hspa4l	3.04105	0.000756901
Gm15758	2.04606	0.000760857
Teddm3	6.50361	0.00080926
Ggh	2.83913	0.000775926
Dchs2	5.32042	0.000780541
Edil3	3.32047	0.000782372
Ephb1	3.5826	0.000794014
Gjd4	2.16395	0.000674002
Ass1	3.9176	0.000813004
Mre11a	2.95144	0.000813154
Duxbl1	3.43002	0.000822589
Dlg2	4.52774	0.000826265
Cep112it	2.98951	0.000829184
Fbxo2	3.62856	0.000900839
Pcbd1	3.83239	0.000901169
Fez1	5.34913	0.000849605
Dynlrb2	2.96208	0.000919261
Dmrta1	2.15853	0.000741053
Gfi1	5.1257	0.000927923
Olfm1	3.25139	0.000886833
Lrrn2	3.65964	0.000888546
Osbpl3	3.11404	0.000904722
Lpar3	6.63872	0.00100178
A330102I10Rik	4.4465	0.000931832
Mycl	4.91598	0.00093709
Slitrk6	5.43389	0.00102681
Lrrc4	3.32926	0.00104641
Rap1gap2	3.13688	0.000963232
Slc16a5	3.69545	0.00105778
Mapk4	2.92111	0.000972346
1700056E22Rik	3.12234	0.000976386
Pdk3	3.14388	0.000984909
Ilvbl	2.71457	0.000993547
Gm26748	1.82193	0.00108863
Pclo	3.83293	0.00100017
Pak6	3.71749	0.000952272
Cdh11	5.20339	0.00101825
Nefm	4.24493	0.000508293
Hephl1	3.22169	0.0010412
Prima1	-2.60979	0.0011638
Cdcp1	5.46624	0.00116673
Alox5	2.37163	0.00106746
Il20rb	4.38703	0.00106947
Gm13081	5.15348	0.00120672
Fam171b	4.11134	0.00109075
Gm29066	3.31866	0.00109212
H3c4	-1.32026	0.00110964
Igfn1	2.41863	0.00111603
Ifitm3	3.21639	0.00113766
Arxes2	3.23601	0.0011387
Arl4c	3.35911	0.00117115
Asns	2.63116	0.00117777
Adgra2	3.31072	0.00120679
H2-M3	3.73447	0.00121806
Adamts17	3.05932	0.00122981
Sh3d19	3.10701	0.00123284
6330562C20Rik	1.96254	0.00145798
Stra6	1.96294	0.00123437
Aff2	2.31166	0.00146103
Sln	5.45077	0.00126328
Fam181b	3.40337	0.00127076
Shh	1.30176	0.00140945
Ffar2	3.3655	0.00127697
Bcan	3.35459	0.00146809
BC034090	4.40216	0.00127872
Cep192	3.31124	0.00129852
Gm16353	1.95513	0.0012986
Rad51c	3.42539	0.00130351
Pzp	1.144	0.00146243
Fjx1	2.3628	0.00132402
Atp13a4	3.90738	0.00133808
Gm12185	2.57097	0.00134647
Rgl3	2.81817	0.00135503
Gm17203	1.94001	0.00135703
Phxr4	2.0456	0.00136007
Tmsb15b2	3.37663	0.00140421
Hk1	2.75208	0.00140918
Nalf2	2.00094	0.00165803
Tspan1	1.14624	0.00158373
Ggt5	2.77433	0.00143914
Bcl11b	3.71591	0.00161188
Draxin	4.60885	0.00175143
Clca1	5.71867	0.00110072
Mpped2	3.11876	0.00151685
Gm15622	2.46411	0.00177128
Pou5f2	2.0192	0.00154451
Gk	3.04072	0.00155744
Ralgps2	3.48337	0.00155902
Eomes	4.03312	0.00174883
Tspan8	-2.03643	0.00157347
Reep2	3.41943	0.00158293
Tceal7	3.1989	0.0015831
Nkx2-1	3.03389	0.00192278
Gnai1	2.87683	0.00159499
Bco2	3.33119	0.00192279
Col11a1	4.59755	0.00161877
Gm29094	19.9376	3.58e-05
Gm15867	2.37643	0.00191385
Aadac	7.61244	0.00129677
Mir1898	-2	0.00130643
Slc25a24	3.55855	0.00164568
S100a4	3.72353	0.00165542
Rnd3	2.74752	0.00165676
Tg	2.53963	0.00185529
Cdh2	4.04462	0.00169141
Dusp29	3.36178	0.00170391
4632432E15Rik	2.63061	0.0017075
Gm19557	-1.99771	0.00140545
Slc9b1	2.10163	0.00196903
Kcng1	5.78615	0.00149104
Pde3b	3.85834	0.00177297
Oasl2	2.38601	0.00177692
Pcdh7	2.7524	0.00177809
Cercam	3.24681	0.00178901
Emb	5.24453	0.00179808
Igha	3.15868	0.00202108
Zfpm1	2.39515	0.00182353
Stk33	2.34158	0.00205071
B4galt6	3.2276	0.00183904
Gm13632	1.78317	0.00183971
Frmd5	2.52896	0.00227396
Armh4	3.27816	0.0018513
AI504432	2.86165	0.0022812
Zfp978	-20.276	0.00023581
Gcnt4	4.30173	0.00208298
Cd109	3.10806	0.00187094
Shc3	3.49673	0.00188413
H2bc27	2.56047	0.00213342
E330020D12Rik	3.03972	0.00232336
Hs6st2	3.28904	0.00191875
Ncf1	4.84728	0.00192538
Gm13312	2.27837	0.00238592
Fbln7	3.58657	0.00193861
C030013C21Rik	1.8248	0.00195986
Rcan3	2.5777	0.00196249
Th	6.22089	0.00239965
Zfp185	3.88383	0.00197557
Gm37151	2.69514	0.00221863
Pcdh10	2.65648	0.00221865
Gm37333	1.85248	0.00222825
Bst2	1.95329	0.00200356
Ephx4	3.18918	0.00200892
5830462I19Rik	2.3291	0.00225109
Calml3	4.15419	0.00225467
Dab1	4.76958	0.00245915
Nat8f3	3.30926	0.00226584
ENSMUSG00000095672	4.55487	0.00256104
Entpd3	7.39083	0.00191114
Rnf227	3.32165	0.00253592
A930003A15Rik	4.93052	0.0020755
2210406O10Rik	1.60539	0.00232666
Plac8	3.91794	0.00255715
Tsnaxip1	2.5	0.00265278
Ptgs2	3.80483	0.002097
Zmynd15	2.62291	0.00211234
Vopp1	2.09444	0.0021171
St8sia2	4.82065	0.00213823
Spsb4	2.60338	0.0021436
Dscc1	2.28644	0.00241544
A830019P07Rik	3.08571	0.00241925
Gm38235	1.89624	0.00243449
Rnf182	2.57142	0.00271079
Khdrbs2	2.00117	0.0021771
E230025N22Rik	2.09808	0.00268541
Hydin	6.07362	0.00210835
Cryba1	2.72709	0.00253309
Inka2	2.42489	0.00225717
Zfpm2	3.235	0.00226312
Cyp2f2	4.07836	0.0022724
Lif	2.68688	0.00289462
Ucp1	3.6216	0.00289723
Ano2	4.6053	0.00261723
Satb2	2.74776	0.00232989
Myl4	3.51165	0.00234152
Slc49a3	3.42095	0.00234154
Pierce1	3.6795	0.00234167
Gm15527	5.01859	0.00236014
Aifm3	4.24254	0.00263633
Pou2af1	4.6275	0.00294127
Fam83e	1.60459	0.00300086
Dcstamp	4.22295	0.00298442
Thbs4	3.37414	0.00240088
Klra2	1.46012	0.00316645
Gm11543	6.69073	0.00247481
Mogat1	2.91096	0.00241691
Nipal4	1.98952	0.00304442
Gm5460	1.30344	0.00305287
Rpap3-ps2	2.83621	0.00278606
Sucnr1	2.60991	0.0031224
Cryba4	2.25197	0.00251214
Pls1	4.91466	0.00264703
Bnipl	3.04874	0.00316627
Klc3	3.03954	0.00316773
Wrap53	2.53418	0.00253992
Gm3096	2.51854	0.00253996
Chac1	-2.77786	0.00256619
Gm9530	1.67533	0.00291534
Shisal1	3.88158	0.00259907
Chrng	5.43698	0.00261655
Pparg	2.55129	0.0026249
2010016I18Rik	1.89422	0.0026261
Fam124a	2.45597	0.00263209
Igf2	2.82285	0.00266339
A430093F15Rik	1.83337	0.00301009
Anxa8	4.07026	0.00268229
Slamf6	2.20979	0.00342085
Cep128	3.75184	0.00271945
H2-Q1	1.57846	0.00347245
Srd5a1	2.33537	0.00275769
Cdk5r1	3.59689	0.00276886
Gm28989	2.50819	0.00277317
Tmem198b	2.54529	0.00277859
Cnnm1	2.01739	0.00354845
Zfp954	2.87068	0.00282269
Ajap1	1.49698	0.0028249
Gm16010	1.43413	0.00359094
Lix1	3.02398	0.00284025
Chrm1	1.32436	0.00387891
Slc35g2	2.82704	0.0028502
Cx3cl1	3.52501	0.00288619
Wnt3	2.99182	0.00328116
Gm38249	1.39624	0.00328747
Sh3gl3	2.32576	0.00371056
Casr	2.81302	0.00291928
Iqck	2.81769	0.00331368
Prune2	3.17538	0.00294602
2010007H06Rik	2.25793	0.00295004
Commd1b	2.44387	0.0029544
Aknad1	3.74213	0.00336051
A130071D04Rik	3.33953	0.00299413
Gm13470	2.6304	0.00385252
Runx2	2.2703	0.00303495
Gm37083	1.79248	0.00344884
Pth	5.23893	0.0036388
Gm5444	2.81477	0.00239557
Ctrl	1.19499	0.00402702
Pkp3	4.74522	0.0035646
Col6a5	2.23091	0.00405421
Map6d1	1.45915	0.00361355
AB124611	3.75262	0.00321122
Sord	2.18285	0.00321566
Irx5	2.86995	0.003223
Gm15445	1.47331	0.00365891
Plekhh1	3.64764	0.00326655
Pkhd1	3.57039	0.00327841
Btnl2	2.58142	0.00327933
Efna5	2.85569	0.00330286
Hpgd	4.87185	0.00330378
Cstad	2.73501	0.00373956
Alkbh2	2.73579	0.00331493
Pdzk1	6.57606	0.00395494
Upp1	3.42131	0.00425295
Ppp1r9a	2.42426	0.00334805
Crabp2	1.87296	0.00380091
Gm10344	2.03297	0.00476194
Adora2b	2.91944	0.0038312
Ppfia3	2.93116	0.00339214
Fbp2	-1.73714	0.0033957
Acer1	2.3266	0.00478667
Klk10	1.47968	0.004787
Myo1a	2.75331	0.00340385
Gm37092	2.63018	0.00437208
Tlr5	2.54156	0.00340868
Scart1	2.99243	0.00299817
Gm13583	4.72839	0.00393106
Gm16133	3.43495	0.00420683
B3gnt5	3.80528	0.00347318
Zfp365	3.62741	0.00347509
Gramd2a	2.3628	0.00421972
Mdfic	2.12487	0.00349218
Serinc5	3.05268	0.00350607
Insyn2b	2.25601	0.00397798
Mtarc1	2.2611	0.00352756
A530072M11Rik	2.10731	0.00399793
Kcnj10	2.39526	0.00455037
Ltbp2	2.7318	0.00354595
Platr14	3.24412	0.00356822
Bok	2.35277	0.0035687
Car5b	2.3326	0.00360491
Bace2	3.90443	0.00362011
Gprin1	2.08496	0.0052055
Gm6654	15.1719	0.0034386
Wdr93	2.65528	0.00463119
Klk14	1.95724	0.00424153
Fcor	2.22672	0.00374251
Mup14	5.93681	0.00425188
Mep1b	3.3023	0.00363011
Gm11346	2.2085	0.00375417
Slc16a7	2.71426	0.00376508
Kcna4	4.98412	0.00487893
C8b	5.43391	0.00472595
Rapgef4os3	2.32272	0.00428975
Rfx8	1.58066	0.00429765
Aif1	2.92705	0.0043117
Gm13010	2.78232	0.00380145
C4b	2.3981	0.00382646
Klk13	1.23753	0.00495191
Tenm4	2.82393	0.00385791
4930550C14Rik	1.54248	0.00500653
Gm10109	3.64949	0.00446635
Fbxo27	2.63495	0.00394728
Trim7	2.23725	0.003984
Insrr	2.8352	0.00455572
Sh3gl2	2.88286	0.00457066
Plppr4	2.61458	0.00403167
Iqank1	2.82401	0.00458842
Srrm4	2.58286	0.00404656
Depdc1b	2.83496	0.00525312
Rngtt	2.25537	0.00404944
Cxcl9	2.13872	0.00407424
7530428D23Rik	2.70095	0.00463553
Slamf1	2.33517	0.00464037
Slc7a10	3.84058	0.00408877
Gm20438	2.60793	0.00466534
Tmem240	1.54442	0.00411924
C230014O12Rik	1.46544	0.00599062
Lst1	2.18141	0.00468313
4921504E06Rik	5.60968	0.00534583
Mid2	2.52621	0.0041662
Gm12999	2.41215	0.00453659
Emp3	2.74872	0.00419513
Fibcd1	2.49728	0.00458009
Gm11225	1.68551	0.00419822
Pth2r	4.02014	0.00546414
Spib	1.72159	0.00480107
Smim3	2.42113	0.00423409
Mfap3l	2.87762	0.00423487
4930540M05Rik	-1.5	0.00551618
Lrrn3	2.94238	0.0042509
Gsdmd	2.20539	0.00430051
Gstm4	2.29178	0.00433191
Slc24a4	3.04526	0.00650458
Mir99a	1.39624	0.00443436
Gata3	2.50909	0.0044598
0610040J01Rik	-2.04016	0.00446169
Gm12682	2.96903	0.00511372
Lrrtm1	3.41784	0.00662596
2600006K01Rik	3.24521	0.00512297
Gm10421	2.29252	0.0051566
Shc1	2.6142	0.00457211
Cacng4	2.65509	0.00457668
Mpv17l	2.39351	0.0045833
Gpr137b-ps	2.25112	0.00521365
Tpbg	3.16306	0.0046076
Unc13b	2.28739	0.00461052
Lgals7	2.29248	0.00691678
Cbr3	1.32057	0.00463121
Gm6808	2.51755	0.00562583
Scn2a	2.5524	0.00468607
5430402O13Rik	2.0192	0.00468743
Arrdc2	-2.99487	0.00469348
Itga9	2.30082	0.004719
Tdrd9	3.99559	0.00474759
E130114P18Rik	2.07142	0.00704653
Gm37737	2.75706	0.00721683
Rbp4	2.46766	0.0047716
Gm10748	1.88435	0.00542916
Diras2	4.64016	0.00553606
Rims3	2.75904	0.00488262
Ncoa7	2.658	0.00490486
Asphd2	4.81669	0.00669818
Plcb4	2.31322	0.00493376
Samd10	2.39638	0.00494543
Nos1	-1.82622	0.00495882
Gm14340	1.88782	0.00566162
Gm37518	3.2846	0.00649778
Cdk6	2.3741	0.00499781
Src	2.95129	0.00500752
Ttc9	2.51438	0.00501014
Gng5-ps	-19.5282	0.00781952
Bdnf	1.96264	0.00503571
Stil	1.263	0.00578252
Opn3	3.17332	0.00508682
Marveld3	2.33211	0.00579364
Snora43	-2	0.00654088
Cimip3	-1.03687	0.00762128
Magee1	2.5944	0.00513253
Fbxl16	1.71503	0.00515493
Nlrc4	2.07664	0.00772285
Car13	4.35618	0.00516573
Ube2u	2.32837	0.00774974
Zdhhc15	3.35264	0.00519902
Gins3	1.87045	0.00519984
Lypd5	2.36089	0.00522209
Ankrd1	4.59517	0.00526637
Thrsp	2.22016	0.00527102
Hgd	3.79575	0.00694545
Adra1b	2.61759	0.00528363
Mmd2	1.13971	0.00794938
Gm37452	2.38905	0.00604993
B3galt2	3.33884	0.00532083
Lhx1os	1.58496	0.00845091
Gm14167	-1.58496	0.00845091
Gm17218	-1.58496	0.00845091
Gm18864	1.58496	0.00845091
G0s2	1.75423	0.0053267
Dio2	2.75246	0.00534024
Cotl1	3.26357	0.00535277
Ptgfrn	2.25041	0.00536022
Htr2b	2.09214	0.00708073
Tnr	3.01047	0.00619553
Ccl8	4.13122	0.00719584
H2-T27	1.58045	0.00623911
Nanog	2.45354	0.0062403
Dchs1	3.29746	0.00549509
Gm27027	1.56945	0.00884521
Gm37773	1.70746	0.00719858
Fndc4	2.10257	0.00629061
Enho	2.27717	0.00552361
Gramd1c	1.7315	0.00554032
Dsg1b	3.65335	0.00554944
Glis3	2.92069	0.00555855
Tdg-ps2	3.15677	0.00839127
Fam131c	2.73709	0.00558297
Zfp385a	1.92086	0.00558651
Spink5	4.38544	0.00742079
Fgf14	1.54795	0.00735305
Plekhh2	3.34412	0.00564212
Hnf4g	2.02617	0.00918725
Casp3	2.53351	0.00571163
Insl6	2.13077	0.00865027
Gm5108	2.31278	0.00796913
Ifitm6	3.12183	0.00575767
Afmid	1.91793	0.00578055
1700054O19Rik	2.27388	0.00582024
Dync1i1	2.68342	0.00818751
Proz	1.42511	0.00585017
Id2	2.52416	0.00585458
4933402D24Rik	1.33048	0.00776786
Nectin1	2.89042	0.00587472
Gm17509	2.09526	0.00670492
Gm12743	1.32799	0.00673298
Gm12735	1.79248	0.00974793
4930488L21Rik	1.8927	0.00783807
Susd3	2.22295	0.00593599
Hes6	2.72405	0.0059446
Gm9947	1.74407	0.00678043
Bicd1	2.98969	0.00595426
Gm17477	3.06932	0.00596084
St6gal2	2.40125	0.00990224
Rhbdl2	2.85745	0.00603325
Mmp3	3.76565	0.00692576
Mc2r	2.46294	0.00807008
N4bp2l1	2.58739	0.00927925
9330154J02Rik	1.38997	0.0093583
Cbr2	2.02653	0.00616214
Gm13508	1.29285	0.00939749
Fnbp1	2.2391	0.00619325
Gm12946	1.46975	0.00943222
Decr2	1.5218	0.00622128
4930594M22Rik	1.57867	0.00709486
Dlgap3	1.39632	0.00949583
Slc25a25	-2.01226	0.00623574
Gm37678	2.75217	0.00712382
Tspoap1	2.46411	0.00953036
Hmgn3	2.43885	0.00629491
Gm7809	2.04437	0.00961504
Col13a1	2.06469	0.00631426
Ush1g	2.43898	0.006351
Pdlim2	2.09853	0.00635301
Slc7a5	2.92851	0.0063573
1700001L05Rik	3.26823	0.00847897
Milr1	2.78429	0.0064157
Rttn	1.73698	0.00642273
Gm11697	-1.48346	0.0108872
Gm2663	5.58524	0.00939677
Gm16201	2.36179	0.0073814
Gm37011	1.8183	0.00651015
Zfp382	2.72382	0.00743688
Gm28041	1.77856	0.00998209
Lrtm2	1.69208	0.0065295
Rsad2	1.73914	0.00653142
Nudt14	2.29441	0.00655489
Msi1	2.40951	0.00860269
Dmp1	2.53119	0.00657244
Slc16a13	1.66942	0.00662783
Aacs	2.22861	0.006685
Pitpnm2os2	2.04864	0.00765403
Rassf5	3.30904	0.00673737
Gdf5	4.56286	0.00674962
Gm16277	1.63195	0.00771232
Layn	2.51983	0.00676202
Selenok-ps1	2.05775	0.00889684
Impa2	1.77224	0.00680294
Ifi44	3.17964	0.00680901
Vill	2.15854	0.00682071
Megf11	2.44349	0.00683428
Rgs7	2.7853	0.00685486
Gm19026	1.21583	0.0105644
Rassf2	2.09091	0.00695556
C630004M23Rik	1.77739	0.00913965
2810025M15Rik	2.05236	0.00697068
Ppfia2	4.14191	0.00795716
Mc5r	-2.16988	0.0069992
Areg	6.49397	0.0104084
AA467197	2.7664	0.0109349
Magi1	2.44066	0.00704562
Strip2	2.52392	0.00705526
Stambpl1	2.29585	0.00705796
9530034E10Rik	3.12066	0.0080587
Spef1l	2.20315	0.00942991
Stac	2.45928	0.00810983
Rxfp1	1.96672	0.00814138
Ift122	2.44146	0.00714816
Gm26531	3.5043	0.0081902
B3gnt2	2.48582	0.00819096
Megf9	1.81939	0.00718769
Cracr2b	2.11356	0.00721269
Tac4	2.38998	0.0113287
4921504A21Rik	1.3002	0.00824808
Spr-ps1	2.01798	0.00725025
Glipr1	2.90508	0.00729546
Tesl1	3.48278	0.00833147
Tubb2b	2.89843	0.00730142
Gm37307	2.0658	0.00961944
Gm11672	1.37878	0.00733519
Cidec	2.54194	0.00734323
Pon1	3.31526	0.00839796
Ly75	2.31353	0.00737426
Dok1	2.22784	0.00740338
Gm37718	2.31871	0.00743671
Dtnbos	2.64288	0.00994505
Slc7a3	2.35552	0.00744736
Cyp4f16	2.17332	0.00749462
Fgfrl1	1.95317	0.0075008
Gm14048	-6.85636	0.00458993
Bpifb1	5.55499	0.0113538
Ifi213	1.62756	0.00757765
Ifit1	2.35226	0.00760953
Iigp1	1.96646	0.00761031
Actn3	-1.71212	0.0076402
Gm38142	2.42734	0.00872693
Spn	2.25504	0.0076465
Rasgef1b	2.12296	0.011553
Cpne2	3.74349	0.00765416
Oas2	2.32331	0.00767508
Crybb1	3.25947	0.00768454
Mymk	5.50608	0.00772911
Zfp772	1.9847	0.00773249
Vav3	3.74686	0.00776475
Sirpa	2.64223	0.00781752
Zfp296	2.44619	0.00782137
Hivep3	2.19034	0.00784173
Elovl1	2.10003	0.00788967
Ccn4	2.79359	0.00789656
Vmn2r29	1.21574	0.010399
9430053O09Rik	1.916	0.00905404
Gm8839	1.29378	0.0104388
Tox3	3.18518	0.0120904
Gm7516	-1.81815	0.00907632
Ccdc88b	1.92382	0.00797176
Gm10167	1.57063	0.0130618
Fmo1	2.13359	0.00800946
Mns1	2.00187	0.00915879
Rufy4	2.56681	0.0105677
Gm2986	-1.78632	0.0107557
Srrm4os	2.57121	0.00803588
Dclk1	3.45613	0.00808313
Slc22a17	2.44111	0.00812643
Ifi209	1.71128	0.00932624
Prss42	-1.40339	0.0127047
Scnn1b	1.98552	0.0127135
Gm28960	1.72439	0.0146961
Pet117	-1.16717	0.0125504
Map1b	2.33794	0.0082317
Gm11655	1.33333	0.0108395
Gm16141	1.33333	0.0108395
Tlr6	2.14034	0.0094302
Fah	1.83867	0.00828432
9130230N09Rik	2.46411	0.0109271
Cd9	2.22294	0.0083066
Gm17029	1.54923	0.0094929
Stk39	1.87034	0.00831487
Gp1bb	2.29952	0.0150015
Gm13496	2.43983	0.0111734
Psg23	1.33936	0.0130505
Ccr5	2.43997	0.00838719
Rapgef4	2.33234	0.0083875
H2-Q10	2.1119	0.00839443
Trip13	1.78389	0.0110807
Slc22a1	1.95345	0.0152275
Kif15	2.75333	0.0111243
Arrdc1	1.92706	0.00846085
5430400D12Rik	-1.29795	0.00967344
Bhmt	2.76755	0.0111685
Agpat2	1.6929	0.00849363
Radil	2.86891	0.00971219
Adipoq	3.16465	0.00852158
Ift56	1.51082	0.00853903
Mup9	5.51622	0.00975352
Sntg1	2.54821	0.0133077
Cfb	2.15707	0.00855411
Mex3b	2.48056	0.00856097
Ccl12	2.49728	0.0133381
Col9a1	-3.25126	0.0114886
Ankrd45	4.20036	0.0132045
Gm15737	-1.6026	0.00856406
Zfp536	2.53295	0.00857003
Pax5	3.56041	0.00979797
Lingo1	1.16096	0.00858945
Rec8	2.93976	0.0115383
Slitrk5	2.0397	0.00984175
Gm37510	2.2261	0.0113606
Gm830	2.27839	0.00863047
Gm13267	1.36817	0.0114397
Ache	2.24298	0.00870206
Myh4	-1.47565	0.00873536
Efnb3	2.65107	0.00876119
Gm13561	1.86165	0.0149896
Gm29323	-1.86165	0.0149896
Tnfsf13b	-6.83734	0.00983225
Cyp4f17	2.53176	0.00887004
Aqp4	2.30139	0.00889942
Rpl29-ps5	-1.50586	0.0151933
S100a1	1.71367	0.00894784
Mmp16	2.71906	0.00897866
Slc27a6	2.77763	0.0140741
Lrrn1	2.64659	0.00901648
Fst	2.80601	0.00902007
Ccnb1ip1	2.37643	0.0154676
Dlgap1	2.47705	0.00904216
2900072N19Rik	-2.58496	0.0165579
4930533I22Rik	2.79451	0.0103499
Slc41a2	2.36654	0.0090622
Igkc	2.96866	0.00907042
Pacsin1	2.07135	0.00907872
Atp2b2	3.11803	0.0122058
Nat8l	2.59935	0.00916909
Nlrc5	2.01743	0.00919096
Kcnn3	2.2637	0.00921232
Gm45351	2.18189	0.0105303
Ociad2	-1.19376	0.00923772
Nrg2	2.87296	0.00923837
Fbn2	3.06276	0.00924641
Cdk14	1.88999	0.00924905
Cidea	3.94935	0.00926999
Gm28528	1.39629	0.0170526
Dmgdh	2.86749	0.0145725
Capn13	2.3248	0.0146767
Adig	2.52118	0.00941479
Tmem74	3.57994	0.0120516
Gm28723	2.03232	0.0127165
Cntnap5a	2.93124	0.012718
Tmem164	2.14269	0.0094586
Rhox4b	7.51634	0.0121893
Irf7	2.44409	0.00949094
Vwce	3.16904	0.0149535
Grin1	4.55594	0.0149538
Gm28578	1.38012	0.0108962
2810032G03Rik	2.52019	0.00959051
Fgf9	2.41553	0.00960374
Clca4a	4.40615	0.0151023
Rab31	2.42284	0.0096352
Fa2h	2.22845	0.00964093
Slc44a5	2.25831	0.0110266
Mgl2	2.07361	0.00965414
Dapk1	2.25706	0.00967304
Saa2	-3.52736	0.0169812
Gm17396	1.45629	0.00971471
Pcp2	1.67417	0.0152959
D16Ertd472e	1.83272	0.00974786
Gm11725	1.16711	0.0153137
Sod3	2.02218	0.00977357
Rasal1	1.60731	0.0153426
Treml2	1.60731	0.0153426
Pole2	1.80987	0.00978544
Ptpn18	1.91654	0.00979322
Pfkfb3	-2.66075	0.00979496
Gm13066	3.27543	0.0135332
Gm43302	2.16644	0.00982436
Gm16102	1.52481	0.0154626
Cers6	2.98251	0.00987621
Ccdc184	1.95184	0.0133186
Taf9	-1.47677	0.0112992
Pabpc4l	1.99147	0.0113032
2610035D17Rik	1.58236	0.00989429
Platr22	1.86542	0.0113083
Icam4	2.62744	0.00990769
Gm37477	2.96898	0.0113208
Jph4	2.44271	0.011403
Acox3	1.71015	0.00998311
Otog	3.2258	0.010003
Mgp	2.26789	0.0100045
Clec10a	2.14788	0.0100113
A930017M01Rik	1.52832	0.0157221
Tssk4	1.19499	0.0157536
C030005K15Rik	1.19499	0.0157536
4930403P22Rik	1.19499	0.0157536
Gm14886	2.39445	0.0132464
Epgn	3.33404	0.0114829
Rbm8a2	2.06086	0.0114949
Mapk8ip2	1.91139	0.0114995
Rgs9	3.25275	0.0100907
Mxra7	2.18701	0.0100934
Pate14	3.03997	0.0160379
Ccl21a	2.71198	0.0101413
Gm11425	-1.40168	0.0180087
Ccnb2	2.93679	0.0115963
Aqp11	1.84765	0.0116605
Gm38392	-1.17624	0.0160712
Gm15267	-1.14414	0.0161197
Sox4	2.56737	0.0102661
Itgb1bp2	2.03391	0.0102808
Pla2g5	-2.9963	0.0117523
Gm37383	2.15734	0.0102888
Zfp385b	1.75795	0.0102983
St8sia4	2.23849	0.0103114
Nmb	2.14179	0.0103369
Tspan12	2.61476	0.0103522
Pcp4	2.79365	0.0103599
Gm33533	1.31626	0.0118523
H2-Ab1	2.32599	0.0103902
Ccnd3	1.7148	0.0104006
Wls	2.10398	0.0104188
Olfml2a	2.59179	0.0104396
B4galt4	2.13573	0.0104433
Xkr8	1.88739	0.0104851
Myh8	2.22931	0.0104946
Gm19325	1.66667	0.0165674
Gm26779	1.25163	0.0138929
Id4	2.37783	0.0105468
Ugt1a7c	2.45363	0.0139243
Gm37818	1.8343	0.0120631
Slc45a3	1.99554	0.0105631
Klhl10	2.09808	0.0105754
Gm14524	3.78889	0.0189994
Cntn1	2.43116	0.0105897
Pcsk5	1.97483	0.0106959
Gm14464	2.26912	0.0141136
Jchain	2.40124	0.0107179
Lair1	3.08424	0.01074
Lonrf2	2.83753	0.0107627
Bex1	2.31306	0.010763
Tbx4	2.02491	0.0107872
Trbc2	3.00918	0.0172262
Tnfrsf13c	1.96403	0.0108033
Klf14	2.08496	0.0170413
4930532G15Rik	2.37748	0.0204212
Msrb2	1.48908	0.0108798
Tcaf1	2.19402	0.0108947
Lmx1b	2.58299	0.0124494
Gm14252	1.98821	0.0173269
Marveld2	3.49483	0.011021
Pld6	1.90083	0.0126017
Eno2	1.51809	0.0110295
Golim4	2.03714	0.0110546
Pemt	2.01039	0.0110661
Gm37756	-2.50147	0.0174789
Gm28906	3.04703	0.014694
Ica1	2.04644	0.01116
Mmp23	2.69194	0.0111605
Mpo	3.19626	0.0147886
Plekho1	2.09786	0.0112458
Sox11	3.8674	0.012854
Slc4a10	-2.75246	0.014844
Spats2l	2.01555	0.0112802
Zc3h12d	2.62397	0.0177919
Gm14798	-1.14899	0.0213405
Chrnd	2.50429	0.0113002
Pramel7	3.41787	0.0149346
Mis18bp1	2.34193	0.0113467
Me2	1.93603	0.011377
Plin3	1.80731	0.0113861
Itm2c	2.02439	0.0113916
Gm973	3.57889	0.0114223
Dipk2a	2.11167	0.011442
B3gat1	2.87653	0.0181038
Smad9	2.59399	0.0114775
Aass	1.65009	0.0131179
Insyn2a	1.96503	0.0114825
Gm38255	2.47192	0.0131554
Gm16287	2.6048	0.0181855
AA414768	2.00127	0.0115619
Tmsb15b1	2.04873	0.0115714
F730016J06Rik	1.35383	0.0219645
Trabd2b	2.06874	0.0115947
Gm15593	-1.56075	0.011604
Ddc	2.58396	0.0116097
Pfkp	1.95134	0.0116504
Slc6a7	2.41769	0.0116608
Gm15890	-2.30735	0.0188514
Gm12668	1.73466	0.0158072
Ctcflos	2.70445	0.0133689
Abtb3	2.77039	0.0117053
Tbx18	1.74877	0.0117055
Tnfaip8	1.98928	0.0117184
Ifi44l	2.5387	0.0158472
Ntm	2.86847	0.0117336
Shisa2	-1.36088	0.011757
Frmpd3	2.09917	0.0134417
Ninl	2.36953	0.0117764
Gm31406	2.25904	0.015948
Gpc2	2.20814	0.0155762
Slitrk3	-2.67187	0.0218192
Rufy3	5.80125	0.0211568
Gm12576	1.49154	0.0156651
Psd2	1.84771	0.0118747
Npy4r	2.81115	0.0135904
P2ry12	2.32087	0.0119126
Ltbp1	2.20167	0.0119268
Cacna1a	2.09558	0.011927
Prelid3a	2.37435	0.0119356
Msantd5l	1.5	0.0161492
Glb1l2	2.06166	0.0119656
Tmem63c	2.45446	0.0136944
Ccdc65	1.96896	0.0222161
Serpinb9b	1.96896	0.0222161
Tmem218	1.63203	0.0119934
Tafa2	2.54353	0.0158605
Ptprf	2.06272	0.0120283
Tenm1	1.7567	0.0138305
Napsa	1.43663	0.0160522
Frs3os	-1.66922	0.0139096
Gm15607	5.06053	0.0226688
Crlf2	2.24969	0.0161064
Gldn	1.94756	0.0122143
Gm37720	2.33086	0.0140128
Gm37959	2.86551	0.0162888
Slc39a5	2.58484	0.0163096
Hpgds	2.88745	0.0123614
Slc9a3	-1.27832	0.0141573
Wwc2	1.8849	0.0124365
Ufsp1	1.71149	0.0124384
Il4i1	-1.11399	0.0124753
Nbl1	1.97806	0.0125096
Sh2d4a	1.83037	0.0125279
Ankef1	3.11797	0.0125353
Gm16275	1.37234	0.0143526
A930032L01Rik	2	0.0170151
Tgfb1	1.82008	0.0126109
4932441J04Rik	2.39876	0.0144118
1700031P21Rik	2.49798	0.0236318
Efcab12	1.68849	0.0126638
Gm28417	1.85497	0.0126699
Mroh2a	1.44777	0.0126944
Iigp1c	2.18651	0.0127027
Opn1sw	2.59905	0.0127261
F2rl2	4.59985	0.0207692
Tmed8	1.78767	0.0127541
Gpsm2	2.16703	0.0127571
Serinc4	1.19448	0.0244255
C230037L18Rik	1.57002	0.0145869
Islr2	1.85339	0.012785
Fkbp11	2.36507	0.0146428
Gm20442	3.94546	0.014663
Klhdc7a	2.93245	0.0128743
Cit	2.42903	0.012926
Iglon5	1.99286	0.0129294
Ypel2	1.88783	0.0129459
Gm49340	2.19058	0.0129623
Gm13703	1.76533	0.0129674
Gm37443	2.32193	0.0251435
Gm28154	1.81851	0.0205419
Atp5if1	1.53915	0.0129848
Meox1	2.93937	0.0130059
Gm7497	-1.78624	0.0206116
Gm13054	1.2728	0.0208308
Gcm1	2.81013	0.0131687
Lrp2	2.89923	0.0150536
Rab13	2.20101	0.0131918
Wt1os	2.28521	0.0259474
Gm5157	2.88214	0.0259893
Rasal2	1.95963	0.0132249
Brinp3	2.45345	0.0262422
Ptprn2	1.90475	0.0251655
Gm19426	2.38998	0.0175485
Ptgr1	1.77888	0.0133156
Cfd	2.79839	0.0133562
Col5a2	2.2484	0.0133636
Cetn4	1.95335	0.0134164
Iqcg	1.54411	0.0134511
Pck1	3.18065	0.0134587
5830444F18Rik	1.77743	0.0154093
Klhl38	-1.38535	0.0135
C130089K02Rik	1.85231	0.0135146
Kirrel2	1.77398	0.0214367
Gdf15	3.50128	0.0183333
Scel	3.1795	0.0135575
Cdkn2b	1.55986	0.0135602
Clba1	2.19327	0.0136105
Gm12720	2.03056	0.0179636
5930403N24Rik	2.00652	0.013661
Gm8108	2.28071	0.0276192
2700069I18Rik	1.74489	0.0156614
Nek5	-1.97972	0.0185828
Gm13479	2.97909	0.0157151
Frrs1l	1.79465	0.0138013
Rab27a	1.94487	0.0138058
Gstp3	4.78321	0.0227648
Efs	2.85289	0.0138889
Timeless	1.45016	0.0139009
Gm14052	2.1834	0.0284593
Vav2	1.63	0.0139504
Gm4925	1.98214	0.0139538
mt-Tq	1.80761	0.0139637
Cited1	2.16478	0.0140149
Zfp69	2.82398	0.0140419
Lgals3bp	2.00754	0.0140643
Slc22a13b	2.04291	0.026923
Ccdc148	1.76513	0.0160775
Gale	2.27162	0.0140829
Klk1b26	3.25917	0.0161209
Purg	1.70884	0.014116
Fcgr1	2.16123	0.0191495
Adam32	1.39339	0.0161625
Sfn	3.33751	0.0141585
Gm18190	1.6471	0.0141803
Dnah7b	1.81782	0.0142025
5830418P13Rik	3.72904	0.0142086
4930448E22Rik	1.70457	0.0226446
Stat4	2.87744	0.0297288
Klk1	5.64686	0.0236007
Cyp4v3	1.69411	0.014304
Top2a	2.52511	0.0143218
Elovl6	1.75497	0.0143487
Gm36927	1.04131	0.0277408
Mylk2	-1.5321	0.0143915
Stx11	3.64083	0.0144035
Arhgap8	2.77333	0.0238272
Celf5	1.44086	0.0144165
Ido1	1.86851	0.0164966
Myog	2.92199	0.0144559
Dnah3	2.43864	0.0239852
Gm20324	1.44064	0.0191589
Frmpd4	1.74715	0.0166316
Gm16579	2.71436	0.016684
Gimap1os	1.50015	0.0282396
Irx3	1.02002	0.0146829
4930528D03Rik	1.73162	0.014757
Gm15721	1.68645	0.0234311
4930505N22Rik	-1.3097	0.0286354
Lgals12	3.2638	0.0147917
Samd13	1.20656	0.0148042
Ifit3	2.41509	0.0148208
Gm13255	1.80917	0.0148222
Siglecg	2.04627	0.0148262
Pcdhb6	1.79771	0.0169604
Ndc80	2.72028	0.0246467
Slc39a4	2.81361	0.0170173
Bhlhb9	2.14475	0.0148997
Cntn2	3.37835	0.0149005
1700017B05Rik	1.71941	0.0149404
Gad1	3.43869	0.0248004
Fnbp1l	2.22677	0.0149468
Kcns3	1.9064	0.0150016
Tox	2.03711	0.0150066
Hcar1	3.14668	0.0171492
Pyroxd2	1.99516	0.0150214
Gm28320	2.59548	0.0150353
H1f10	1.786	0.0150552
Kmo	1.60266	0.0171968
Gm5590	1.42578	0.0172022
Adgrl3	1.52375	0.0150703
Cdsn	3.08493	0.0172578
Fbrs	1.26129	0.0151619
Gm13881	1.68456	0.0240694
Mmp19	2.36062	0.0151674
Gm1976	1.66074	0.015169
Gm38152	1.04378	0.0173343
Plxdc2	1.85558	0.0152025
Tyms	2.40692	0.0152143
Acsl3	2.10857	0.0152192
Flrt2	2.06927	0.0152225
4930562F07Rik	2.64	0.0295316
Xpot	1.68229	0.0152403
App	1.87291	0.0152533
Gsap	1.43412	0.0174538
H2-Q6	1.86558	0.0152861
Ltb4r1	1.90368	0.0207704
Plp2	2.14624	0.0153878
Marchf9	2.39533	0.0153964
Gm9085	1.00366	0.0299349
C230057A21Rik	1.00329	0.0299631
Galnt9	2	0.0336995
Fgg	-2	0.0336995
Snord87	-2	0.0336995
[truncated: 1,170 more rows]

## Sheet: CSA distribution
Figure 4B
[truncated: 13 more rows]

[truncated: 7 more sheets: Fibrosis, qPCR, FACS, BW, Muscle mass, Ki-67, ATP assay]
